# Supplementary material for: Dissecting the sequence and structural determinants guiding m6A deposition and evolution via inter- and intra-species hybrids
Source: Genome Biol. 2024 Feb 15;25:48. doi: 10.1186/s13059-024-03182-1 (PMC10870504; doi:10.1186/s13059-024-03182-1)
Supplement: Supplementary file 2 — Additional file 2. The m6A-peaks detected in this study. [file 13059_2024_3182_MOESM2_ESM.xlsx]

## Sheet: TableS1_YeastStrains
strain #	Strain Name	Genotype	Marker	comments	mat	source
RS-87	SK1	ho::lys2/lys2, ndt80::KanMx/HphMX		Saccharomyces Cerevisiae - SK1	diploid
RS-122	SK1	ho::lys2/lys2, ndt80 :: HygB/G418, IME4:: Nat/Nat		Saccharomyces Cerevisiae - SK1	diploid
RS-111	YPS138	ho::HygMX/HygMX, ura3::KanMX-Barcode/KanMX-Barcode, NDT80::NatMX/NatMX		Saccharomyces Paradoxus - YPS138	diploid
RS-121	YPS138	ho::HygMX/HygMX, ura3::KanMX-Barcode, NDT80::Nat , IME4 :: URA3		Saccharomyces Paradoxus - YPS138	diploid
RS-103	Hybrid YPS138-SK1	ho:unknown/HygMX, ndt80:G418/NAT, URA3: KanMX/WT		Hybrid YPS138-SK1	diploid
RS-123	Hybrid YPS138-SK1	ho:unknown/hygMX, ndt80 :: Nat/G418, IME4:: Nat/URA3, URA3: KanMX		Hybrid YPS13-SK1	diploid
SAy821	SK1	ho::lys2/lys2		Saccharomyces Cerevisiae - SK1	diploid	Agarwala, Blitzblau 2012
RS-85	SK1	ho::lys2		Saccharomyces Cerevisiae - SK1	a
RS-86	SK1	ho::lys2		Saccharomyces Cerevisiae - SK1	alpha
RS-68	SK1	ho::lys2, ndt80 :: KanMx		Saccharomyces Cerevisiae - SK1	a
RS-75	SK1	ho::lys2, ndt80 :: HphMX		Saccharomyces Cerevisiae - SK1	alpha
RS-108	YPS138	ho::HygMX, ura3::KanMX-Barcode		Saccharomyces Paradoxus - YPS138	alpha	NCYC-3684
RS-77	YPS138	ho::HygMX, ura3::KanMX-Barcode		Saccharomyces Paradoxus - YPS138	a	NCYC-3711
RS-110	YPS138	ho::HygMX, ura3::KanMX-Barcode, NDT80::Nat		Saccharomyces Paradoxus - YPS138	alpha
RS-106	YPS138	ho::HygMX, ura3::KanMX-Barcode, NDT80::Nat		Saccharomyces Paradoxus - YPS138	a
RS-99	Hybrid YPS138-SK1	H0:unknown/HygMX, ura3::KanMX-Barcode/WT		Hybrid YPS138-SK1	diploid
RS-115	SK1	ho::lys2, ndt80 :: KanMx , IME4 :: NatMX		S.cer sk1	a
RS-116	SK1	ho::lys2, ndt80 :: HphMX, IME4 :: NatMX		S. cerevisiae - sk1	alpha
RS-119	YPS138	ho::HygMX, ura3::KanMX-Barcode, NDT80::NatMX , IME4 :: URA3		Saccharomyces Paradoxus - YPS138	a
RS-120	YPS138	ho::HygMX, ura3::KanMX-Barcode, NDT80::NatMX , IME4 :: URA3		Saccharomyces Paradoxus - YPS138	alpha
RS-160	Hybrid YPS138-SK1 wt point mutations	ho:unknown/HygMX, ndt80:G418/NAT, URA3: KanMX/WT		YCR011C:OPEN	diploid
RS-161	Hybrid YPS138-SK1 wt point mutations	ho:unknown/HygMX, ndt80:G418/NAT, URA3: KanMX/WT		YCR011C:CLOSED	diploid
RS-162	Hybrid YPS138-SK1 wt point mutations	ho:unknown/HygMX, ndt80:G418/NAT, URA3: KanMX/WT		YMR135C:OPEN	diploid
RS-163	Hybrid YPS138-SK1 wt point mutations	ho:unknown/HygMX, ndt80:G418/NAT, URA3: KanMX/WT		YMR135C:CLOSED	diploid
RS-164	Hybrid YPS138-SK1 wt point mutations	ho:unknown/HygMX, ndt80:G418/NAT, URA3: KanMX/WT		YEL049W:OPEN	diploid
RS-175	Hybrid YPS138-SK1 wt point mutations	H0:unknown/HygMX, ndt80:G418+NAT, URA3: KanMX/WT		YEL049W:CLOSED	diploid
RS-176	Hybrid YPS138-SK1 wt point mutations	H0:unknown/HygMX, ndt80:G418+NAT, URA3: KanMX/WT		YBL054W:OPEN	diploid
RS-177	Hybrid YPS138-SK1 wt point mutations	H0:unknown/HygMX, ndt80:G418+NAT, URA3: KanMX/WT		YBL054W:CLOSED	diploid
RS-178	Hybrid YPS138-SK1 wt point mutations	H0:unknown/HygMX, ndt80:G418+NAT, URA3: KanMX/WT		YOR026W:CLOSED	diploid
RS-179	Hybrid YPS138-SK1 wt point mutations	H0:unknown/HygMX, ndt80:G418+NAT, URA3: KanMX/WT		YNL125C:OPEN	diploid
RS-180	Hybrid YPS138-SK1 wt point mutations	H0:unknown/HygMX, ndt80:G418+NAT, URA3: KanMX/WT		YOR026W:OPEN	diploid
RS-181	Hybrid YPS138-SK1 wt point mutations	H0:unknown/HygMX, ndt80:G418+NAT, URA3: KanMX/WT		YPL141C:OPEN	diploid
RS-182	Hybrid YPS138-SK1 wt point mutations	H0:unknown/HygMX, ndt80:G418+NAT, URA3: KanMX/WT		YPL141C:CLOSED	diploid
RS-183	Hybrid YPS138-SK1 wt point mutations	H0:unknown/HygMX, ndt80:G418+NAT, URA3: KanMX/WT		YNL125C:CLOSED	diploid
RS-184	Hybrid YPS138-SK1 wt point mutations	H0:unknown/HygMX, ndt80:G418+NAT, URA3: KanMX/WT		YOR270C:OPEN	diploid
RS-185	Hybrid YPS138-SK1 wt point mutations	H0:unknown/HygMX, ndt80:G418+NAT, URA3: KanMX/WT		YOR270C:CLOSED	diploid

## Sheet: TableS2_YeastPointMutation
	geneID	geneID_Target	Chr	coordinate	TargetChr	TargetCoordinate	edit_Seq
RS-160	YCR011C__SK1	YCR011C__YPS138	chr03	138440	chrIII	129594	TTTTGGGCTCACTACTGTTTAGCGGACTGTTCATCAATACTAAGAATATTA
RS-161	YCR011C__SK1	YCR011C__YPS138	chr03	138440	chrIII	129594	TTTTGGGTTCACTACTGTTTAGCGGACTGTTCATCAATACTAAGAATATTA
RS-162	YMR135C__SK1	YMR135C__YPS138	chr13	530119	chrXIII	526773	GGCCAAAGCAAGAATGGTGGGAAGGACTTTACCTATGGGAAGAAGTGCATC
RS-163	YMR135C__SK1	YMR135C__YPS138	chr13	530119	chrXIII	526773	GGCCAAAGCAAGAATGGTGGGAAGGACTTTACCTATGGGAAGAAGTCCATC
RS-164	YEL049W__SK1	YEL049W__YPS138	chr05	67493	chrV	59279	GCCATCTCTAGTGCACTCTCCAAGGACGGTATTTACACTATCGCAAACTAG
RS-175	YEL049W__SK1	YEL049W__YPS138	chr05	67493	chrV	59279	GCCATCTCTAGTGCCGTCCCCAAGGACGGTATTTACACTATCGCAAACTAG
RS-176	YBL054W__SK1	YBL054W__YPS138	chr02	114741	chrII	112322	TAACGATAATGTCACGCATACCAGGACTTTCTTAGACATGCAAAAATTTGC
RS-177	YBL054W__SK1	YBL054W__YPS138	chr02	114741	chrII	112322	TAACGATAATGTCACGCATACCAGGACTTTCTTGGACATGCAAAAATTTGC
RS-178	YOR026W__SK1	YOR026W__YPS138	chr15	382338	chrXV	359414	TTGGATGCCCGTGTTCTATGATAGAACATTCCAGAAAAAAAATTCACGTTC
RS-179	YNL125C__SK1	YNL125C__YPS138	chr14	409720	chrXIV	388310	GGCTGTTGATGACGACAATATGCAGACGGAAGAGACATCAGCAGATGTTAA
RS-180	YOR026W__SK1	YOR026W__YPS138	chr15	382338	chrXV	359414	TTGGATGCCCGTGAAGTATGATAGAACATTCCAGAAAAAAAATTCACGTTC
RS-181	YPL141C__SK1	YPL141C__YPS138	chr16	292887	chrXVI	269950	ACATTAAAGCAATTCAAGCCCCAGAACATTCAACTGCCAAAAGAGTATTAG
RS-182	YPL141C__SK1	YPL141C__YPS138	chr16	292887	chrXVI	269950	ACATTAAAGCAATTCAAGCCCCAGAACATTGTTCTGCCAAAAGAGTATTAG
RS-183	YNL125C__SK1	YNL125C__YPS138	chr14	409720	chrXIV	388310	GGCCGTCGATGACGTCAATACGCAGACGGAAGAGACATCAGCAGATGTTAA
RS-184	YOR270C__YPS138	YOR270C__SK1	chrXV	793120	chr15	837681	TGCTCAATTATCTAGTGTTTTATGGACAATGACAATTCAAATTGGCTTTGG
RS-185	YOR270C__YPS138	YOR270C__SK1	chrXV	793120	chr15	837681	TGCTCAATTGTCTAGTGTTTTATGGACAATGACAATCCAAATTGGTTTTGG
