# Supplementary material for: Dissecting the sequence and structural determinants guiding m6A deposition and evolution via inter- and intra-species hybrids
Source: Genome Biol. 2024 Feb 15;25:48. doi: 10.1186/s13059-024-03182-1 (PMC10870504; doi:10.1186/s13059-024-03182-1)
Supplement: Supplementary file 3 — Additional file 3: The m6A-peaks detected throughout this study in the yeast strains (Table S3), human-mice interspecies hybrid system (Table S4) and mice-mice intraspecies hybrid system (Table S5). [file 13059_2024_3182_MOESM3_ESM.xlsx]

## Sheet: legend_tableS3
column name	Description
gene	SGD gene ID
strand	gene strand
SK1_chr	S.cer allele. Site chromosome
SK1_m6A	S.cer allele. Site coordinate
YPS138_chr	S.par allele. Site chromosome
YPS138_m6A	S.par allele. Site coordinate
m6Ascore_RS87_rep1	S.cer ime4WT, ndt80KO m6A score rep1
m6Ascore_RS87_rep2	S.cer ime4WT, ndt80KO m6A score rep2
m6Ascore_RS87_rep3	S.cer ime4WT, ndt80KO m6A score rep3
m6Ascore_RS122_rep1	S.cer ime4KO, ndt80KO m6A score rep1
m6Ascore_RS122_rep2	S.cer ime4KO, ndt80KO m6A score rep2
m6Ascore_RS122_rep3	S.cer ime4KO, ndt80KO m6A score rep3
m6Ascore_RS103_SK1_rep1	Hybrid ime4WT, ndt80KO. S.cer allele m6A score rep1
m6Ascore_RS103_SK1_rep2	Hybrid ime4WT, ndt80KO. S.cer allele m6A score rep2
m6Ascore_RS103_SK1_rep3	Hybrid ime4WT, ndt80KO. S.cer allele m6A score rep3
m6Ascore_RS123_SK1_rep1	Hybrid ime4KO, ndt80KO. S.cer allele m6A score rep1
m6Ascore_RS123_SK1_rep2	Hybrid ime4KO, ndt80KO. S.cer allele m6A score rep2
m6Ascore_RS123_SK1_rep3	Hybrid ime4KO, ndt80KO. S.cer allele m6A score rep3
m6Ascore_RS111_rep1	S.Par ime4WT, ndt80KO m6A score rep1
m6Ascore_RS111_rep2	S.Par ime4WT, ndt80KO m6A score rep2
m6Ascore_RS111_rep3	S.Par ime4WT, ndt80KO m6A score rep3
m6Ascore_RS121_rep1	S.Par ime4KO, ndt80KO m6A score rep1
m6Ascore_RS121_rep2	S.Par ime4KO, ndt80KO m6A score rep2
m6Ascore_RS121_rep3	S.Par ime4KO, ndt80KO m6A score rep3
m6Ascore_RS103_YPS138_rep1	Hybrid ime4WT, ndt80KO. S.par allele m6A score rep1
m6Ascore_RS103_YPS138_rep2	Hybrid ime4WT, ndt80KO. S.par allele m6A score rep2
m6Ascore_RS103_YPS138_rep3	Hybrid ime4WT, ndt80KO. S.par allele m6A score rep3
m6Ascore_RS123_YPS138_rep1	Hybrid ime4KO, ndt80KO. S.par allele m6A score rep1
m6Ascore_RS123_YPS138_rep2	Hybrid ime4KO, ndt80KO. S.par allele m6A score rep2
m6Ascore_RS123_YPS138_rep3	Hybrid ime4KO, ndt80KO. S.par allele m6A score rep3
m6Ascore_RS87	S.cer ime4WT, ndt80KO m6A score Mean
m6Ascore_RS122	S.cer ime4WT, ndt80KO m6A score Mean
m6Ascore_RS103_SK1	Hybrid ime4WT, ndt80KO. S.cer allele m6A score rep1
m6Ascore_RS123_SK1	Hybrid ime4KO, ndt80KO. S.cer allele m6A score Mean
m6Ascore_RS111	S.Par ime4WT, ndt80KO m6A score Mean
m6Ascore_RS121	S.Par ime4KO, ndt80KO m6A score Mean
m6Ascore_RS103_YPS138	Hybrid ime4WT, ndt80KO. S.par allele m6A score Mean
m6Ascore_RS123_YPS138	Hybrid ime4KO, ndt80KO. S.par allele m6A score Mean
similarMotif	m6A extended motif conservation
	Motif-damaging mutations were defined based on our previous work, and comprised the following: Position -4: A->C/G/U. Position -2: G->A/C/U, A->C/U, U->C. Position -1: G->A/C/U, A->C/U. Position 0: A->C/G/U. Position +1: C->A/G/U. Position +4: U->A/C/G. In mammalian samples, position +2: A/C/U->G.

## Sheet: tableS3_m6Apeaks_Yeasts
gene	strand	SK1_chr	SK1_m6A	YPS138_chr	YPS138_m6A	m6Ascore_RS87_rep1	m6Ascore_RS87_rep2	m6Ascore_RS87_rep3	m6Ascore_RS122_rep1	m6Ascore_RS122_rep2	m6Ascore_RS122_rep3	m6Ascore_RS103_SK1_rep1	m6Ascore_RS103_SK1_rep2	m6Ascore_RS103_SK1_rep3	m6Ascore_RS123_SK1_rep1	m6Ascore_RS123_SK1_rep2	m6Ascore_RS123_SK1_rep3	m6Ascore_RS111_rep1	m6Ascore_RS111_rep2	m6Ascore_RS111_rep3	m6Ascore_RS121_rep1	m6Ascore_RS121_rep2	m6Ascore_RS121_rep3	m6Ascore_RS103_YPS138_rep1	m6Ascore_RS103_YPS138_rep2	m6Ascore_RS103_YPS138_rep3	m6Ascore_RS123_YPS138_rep1	m6Ascore_RS123_YPS138_rep2	m6Ascore_RS123_YPS138_rep3	m6Ascore_RS87	m6Ascore_RS122	m6Ascore_RS103_SK1	m6Ascore_RS123_SK1	m6Ascore_RS111	m6Ascore_RS121	m6Ascore_RS103_YPS138	m6Ascore_RS123_YPS138	similarMotif
YAL067C	-	chr01	9870	chrI	25993	38.7668	32.5759	36.6913	4.21837	1.1	2.78452	16.7466	25.1116	28.1709	1	2.02181	1	0.582095	1.37208	0.723822	0.360888	0.349905	0.621149	0.484318	1	0.381075	0.636664	1	1	36.0113	2.66763	23.343	1.30727	0.892665	0.443981	0.621798	0.878888	no
YAL061W	+	chr01	43490	chrI	42735	5.35278	5.98109	8.94226	0.261003	0.318929	0.346311	3.9937	4.00213	3.73115	0.808151	0.796598	0.701195	1.01939	0.904588	0.999946	0.532655	1.46558	0.623166	0.644674	0.347486	0.791741	1.4041	0.739706	1.73881	6.75871	0.275414	3.90899	0.735315	0.974643	0.873802	0.594634	1.2942	no
YAL053W	+	chr01	55108	chrI	54364	4.06822	3.31824	5.13058	0.354295	0.261203	0.227275	4.35769	8.44614	4.28529	2.39594	0.755506	0.554666	1.15749	1.52718	1.30854	0.392899	0.488582	0.0961229	1.59859	1.76089	2.1849	0.655643	0.72412	0.558048	4.17234	0.247591	5.69638	1.20204	1.33107	0.325868	1.84813	0.645937	yes
YAL051W	+	chr01	60746	chrI	60002	2.81653	2.85827	2.64988	0.107012	0.218542	0.153219	3.80427	3.36233	2.94715	0.198712	0.830145	0.246021	0.909334	0.771793	1.02809	0.383606	0.835945	0.141315	0.585409	0.844703	0.687407	0.293139	0.298923	0.319998	2.77489	0.126258	3.37125	0.391626	0.903072	0.453622	0.70584	0.30402	yes
YAL043C	-	chr01	69254	chrI	68498	7.19826	8.93704	10.5239	0.383425	0.492089	1.03061	3.8568	3.65337	5.47381	1.04974	2.40039	0.39849	5.46025	7.22241	4.62149	2.18089	1.36538	1.81524	6.56832	6.82382	7.31979	2.69293	0.704989	1.1861	8.88639	0.602041	4.328	1.24954	5.76805	1.78717	6.90397	1.52801	no
YAL042W	+	chr01	71084	chrI	70331	6.54906	4.70278	5.72534	0.248782	0.193294	0.596106	6.16011	5.84083	9.1301	0.250476	0.768697	0.747239	2.10656	2.0201	1.4877	0.361365	0.0947167	0.298785	2.42548	2.00822	3.17517	0.144696	0.875924	0.580839	5.65906	0.312728	7.04368	0.555471	1.87145	0.251622	2.53629	0.53382	yes
YAL042W	+	chr01	71639	chrI	70883	7.23395	7.38305	9.80421	0.414663	0.52692	0.604053	9.65725	6.36497	12.2267	1.22674	0.55568	0.461683	0.690242	1.27339	0.986717	0.153334	0.0972211	0.45269	1.71697	1.15122	1.81476	0.124451	0.418309	0.438155	8.1404	0.481879	9.41629	0.714701	0.98345	0.234415	1.56098	0.326972	no
YAL023C	-	chr01	115343	chrI	114501	3.86176	4.99747	4.76874	0.749581	0.724643	0.705753	3.28923	2.93613	3.42539	0.348295	1.10934	0.75759	0.34476	0.306519	0.354691	0.71051	0.311753	0.271674	0.250074	0.27329	0.334499	0.241362	0.738386	0.556475	4.54266	0.693326	3.21692	0.705074	0.335323	0.431312	0.285954	0.512075	no
YAL021C	-	chr01	121419	chrI	120559	8.861	10.8843	7.70515	0.711781	1.40003	1.30059	11.957	5.04293	6.94451	3.63841	0.871574	0.603428	0.38867	0.77046	0.440738	2.24156	0.361174	0.21347	0.59347	0.303487	0.99024	2.08642	0.50247	1.97151	9.15016	1.10414	7.98148	1.67114	0.533289	0.938735	0.629066	1.52013	yes
YAL012W	+	chr01	141056	chrI	140082	14.3006	16.7563	16.5569	0.488127	0.651266	0.671994	7.59625	9.04907	15.6005	0.119325	0.603325	0.570218	3.00039	2.28236	3.50087	0.60592	0.152474	0.352441	5.86274	10.7529	8.34006	0.225894	0.244038	0.219081	15.8713	0.570462	10.7486	0.397623	2.92787	0.370278	8.31857	0.229671	no
YAR014C	-	chr01	175392	chrI	169125	36.7713	48.716	36.8516	6.37353	2.52545	4.78477	28.9	26.3259	33.0592	3.45395	3.15094	3.7813	6.56308	7.91842	7.41294	2.02445	0.614217	3.75415	9.58749	11.4988	7.5275	3.28423	4.74741	2.74295	40.7796	4.52792	29.4283	3.42873	7.29815	2.13094	9.53792	3.59153	yes
YAR019C	-	chr01	180996	chrI	174757	1.6529	1.87932	1.65651	0.228457	0.332383	0.425875	4.0742	4.45422	4.30063	0.451366	0.953592	0.297304	0.126809	0.0962464	0.120235	0.319439	0.235351	0.160475	0.280997	0.250277	0.307977	0.715776	0.452047	0.606514	1.72958	0.295572	4.27635	0.534087	0.11443	0.238422	0.27975	0.591446	yes
YAR027W	+	chr01	201371	chrI	192242	3.11581	2.9182	4.08964	0.339823	0.522184	0.222582	2.09256	3.4662	3.87749	0.684195	0.408609	0.449985	1.1107	1.17722	1.13918	0.849644	0.604282	0.295948	1.315	0.713718	0.707003	0.263974	0.295749	0.815165	3.37455	0.328196	3.14541	0.48093	1.14237	0.583292	0.911907	0.458296	no
YBL106C	-	chr02	13991	chrII	12092	4.04356	4.8026	3.16362	0.281777	0.351699	0.287488	1.89735	2.16647	2.62483	0.775424	1.1	0.719685	10.1324	5.58519	4.04272	0.576647	0.244476	1.44915	4.4212	4.19636	5.0872	0.526512	0.936773	0.566103	4.00326	0.273654	2.22955	0.831703	6.58676	0.756757	4.56825	0.676463	yes
YBL103C	-	chr02	25429	chrII	23516	8.57571	10.9832	15.8471	1.50867	0.777551	0.775474	12.3462	14.0008	10.355	3.41282	1.28836	1.03978	2.87068	5.10921	3.63504	1.1719	0.671516	1.42939	4.08895	7.37619	3.97865	0.474843	1.12707	1.89241	11.802	0.987231	12.234	1.88032	3.87164	1.09093	5.14793	1.16477	yes
YBL099W	+	chr02	33072	chrII	30698	4.53965	3.98587	5.23987	2.09608	1.27599	1.23434	2.90922	3.07827	2.91885	2.04199	1.76614	1.36142	0.68969	0.739666	1.00181	0.653198	0.581148	0.111338	0.897634	0.845148	0.731591	1.66183	1.47671	0.983406	4.58846	1.50214	2.96878	1.68985	0.81039	0.448561	0.824791	1.37398	yes
YBL089W	+	chr02	47000	chrII	44573	15.9787	11.3233	8.55538	0.492744	0.66301	0.519632	16.3104	11.63	13.2514	0.54428	1.1	0.951681	0.821851	1.18317	0.733161	0.30337	0.303915	0.245871	1.69432	1.01744	1	0.462586	1	1	11.9524	0.525128	13.7306	0.831987	0.912728	0.284385	1.23725	0.820862	no
YBL086C	-	chr02	57312	chrII	54891	38.684	36.3857	52.7264	2.55885	2.00064	1.83398	36.2052	34.7245	34.7623	2.94655	3.01403	3.07721	42.3346	42.0526	47.5169	5.2634	6.48817	8.72211	61.575	91.7408	52.132	9.57744	4.4712	4.70095	42.5987	2.09782	35.2307	2.97926	43.968	6.82456	68.4826	6.24986	no
YBL085W	+	chr02	62678	chrII	60252	7.13799	5.90198	6.36068	1.04236	1.13217	1.18623	3.97749	4.16825	3.18503	0.825893	1.85864	1.73639	2.95751	3.00268	2.57599	1.63053	0.853146	1.27922	3.74681	3.37	3.9002	1.9305	1.45973	1.26032	6.46688	1.08692	3.77693	1.44031	2.8454	1.2543	3.67234	1.55018	no
YBL078C	-	chr02	76342	chrII	73906	21.9869	22.2397	29.2143	1.56973	1.21562	1.08108	19.8239	25.9384	19.9897	2.41053	2.36003	1.68719	1.11637	1.02098	0.977316	0.804216	0.590112	0.646793	0.693177	1.04708	0.95718	1.51582	1.06085	0.792813	24.4803	1.25548	21.9173	2.11925	1.03822	0.680374	0.899145	1.12316	no
YBL076C	-	chr02	77128	chrII	74695	20.4449	21.2037	18.8594	2.3779	1.97584	2.18762	17.6583	17.122	17.2958	0.373929	1.45357	1.8068	6.98907	8.2308	7.59313	1.07143	2.35044	0.339241	7.15412	10.4384	8.53997	0.478919	0.840404	1.10682	20.1693	2.14712	17.3587	1.1781	7.60433	1.2537	8.71084	0.808713	yes
YBL069W	+	chr02	86809	chrII	84356	2.07126	1.81387	2.10043	0.273596	0.729109	0.473839	2.17992	4.57274	3.15778	0.445138	0.486631	0.479162	0.955301	1.75094	1.32355	0.279216	0.344002	0.27229	1.42914	2.08097	0.450232	0.437491	1.5389	1.32276	1.99519	0.458848	3.30348	0.436977	1.34327	0.298503	1.32012	1.09972	no
YBL067C	-	chr02	89826	chrII	87363	10.9603	7.65449	10.7065	2.80682	1.20968	2.54701	9.68954	10.8195	9.60185	0.268069	0.96078	1.87066	2.02792	1.34717	1.15687	0.213806	0.47275	0.694149	1.07001	1.44281	1.37347	1.46056	1.14311	0.557923	9.77374	2.1545	10.037	0.999835	1.51066	0.460235	1.29543	1.05386	yes
YBL066C	-	chr02	93981	chrII	91511	7.46315	7.18566	8.7298	1	1.1	2.09412	5.71602	5.73144	3.00674	1	2.32314	1	4.43255	8.05563	5.26162	0.682101	2.24188	1.45012	14.5481	8.9756	9.41594	1	1.23977	1	7.79287	1.36471	4.81807	1.40771	5.9166	1.45803	10.9799	1.07992	yes
YBL061C	-	chr02	101778	chrII	99292	50.5161	51.7507	67.7613	2.52642	2.43154	1.78796	30.2048	29.4607	35.1833	3.74983	4.40192	2.77872	0.439335	0.40022	0.429888	2.95415	1.92422	3.56059	0.547219	0.872625	0.219358	5.60858	2.91209	2.90962	56.676	2.2153	31.6162	3.61016	0.423147	2.81298	0.5464	3.8101	no
YBL058W	+	chr02	108752	chrII	106277	6.73585	6.79292	6.06852	1.46731	0.908137	0.960802	5.63685	7.60546	7.39036	1.69072	1.55975	1.69617	1.70386	4.479	5.23956	0.643609	0.729703	0.798259	3.71994	1.35638	2.24835	1.44478	1.22486	0.891681	6.53243	1.07875	6.87756	1.61555	3.80747	0.723857	2.44156	1.18711	no
YBL054W	+	chr02	114741	chrII	112322	15.0431	14.624	18.7124	1.7538	1.59552	1.84117	14.474	12.5825	14.5997	1.94523	3.24745	1.54909	1	1	1	1	0.926815	1	2.75559	1	1	1	0.98077	1.90187	16.1265	1.69683	13.8854	2.21392	1	0.975605	1.5852	1.29421	yes
YBL047C	-	chr02	125363	chrII	122937	30.6338	52.103	39.4129	1.46599	1.61355	7.62963	22.7821	28.8553	25.0096	4.03016	1.82699	5.36606	1.70455	4.19378	2.01639	3.26858	6.91324	5.80722	3.34961	8.76315	4.50292	1.26156	1.15844	3.32989	40.7166	3.53639	25.549	3.70774	2.63824	5.32968	5.53856	1.91663	no
YBL045C	-	chr02	131592	chrII	129138	7.74839	10.3894	9.84382	3.43438	1.97373	2.21952	5.29828	9.31947	8.52187	2.27534	3.48444	1.64672	17.4047	14.9308	11.2727	1.07381	1.39957	1.53922	19.1177	18.3043	18.584	1.31978	1.04333	0.992769	9.32722	2.50921	7.71321	2.4355	14.5361	1.33753	18.6687	1.11863	yes
YBL038W	+	chr02	142893	chrII	140619	13.741	11.586	19.1746	0.959407	0.453029	1.06175	10.5363	17.595	22.6275	0.235114	1.21512	0.386749	0.684354	0.402109	0.884999	0.270666	0.244324	0.230119	0.430509	0.350735	0.175968	0.396936	1.86697	0.279592	14.8339	0.791395	16.9196	0.578993	0.657154	0.24837	0.319071	0.847834	no
YBL038W	+	chr02	142897	chrII	140623	13.8963	11.6695	19.5028	0.947321	0.458424	1.04513	10.653	17.7284	22.7448	0.238122	1.1289	0.372514	0.700288	0.410433	0.916388	0.278854	0.257804	0.240994	0.450924	0.361389	0.180492	0.422221	1.92546	0.288706	15.0229	0.783624	17.0421	0.546512	0.675703	0.259217	0.330935	0.878797	no
YBL034C	-	chr02	150240	chrII	147993	3.60735	4.77955	5.27671	0.782553	0.51893	0.594934	4.54832	4.62725	2.72107	0.442681	0.757523	0.162847	1.28621	0.669157	0.829441	0.434701	0.0922621	0.111039	0.280219	0.796611	1.23863	0.279368	0.323098	0.240842	4.55454	0.598805	3.96555	0.421017	0.92827	0.212667	0.771819	0.281102	no
YBL033C	-	chr02	154706	chrII	152473	11.8965	12.237	15.2882	1.02321	0.920694	1.21131	13.9994	12.4864	29.178	1.58094	1.28229	0.731451	4.69065	6.88714	6.75067	1.22429	1.18721	0.805278	11.5607	10.3983	12.5123	1.14434	2.27006	1.43504	13.1406	1.01841	18.5546	1.16489	6.10949	1.07226	11.4904	1.61648	yes
YBL032W	+	chr02	157375	chrII	155162	4.81663	4.18515	4.66715	0.29603	0.5051	0.442265	4.86945	4.30162	5.10296	0.510438	0.532609	0.456842	2.78007	3.45473	3.91469	0.397722	0.309076	0.494754	2.83428	5.31048	3.83863	0.652271	0.673978	0.411517	4.55631	0.381132	4.75801	0.46663	3.38316	0.400517	3.99446	0.579255	yes
YBL022C	-	chr02	173869	chrII	171698	16.369	23.23	15.1164	0.32587	0.667464	0.694911	16.8536	15.7657	15.2407	0.451786	0.936277	1.01305	15.8558	14.6653	16.3484	2.5088	2.25861	2.79309	26.9801	25.8203	17.8709	2.74802	1.43582	1.77484	18.2385	0.529415	15.9533	0.767039	15.6232	2.52017	23.5571	1.98623	no
YBL015W	+	chr02	190114	chrII	187934	7.77787	6.52677	9.75896	0.540502	0.532576	0.409425	6.33442	9.82033	8.33335	1.14379	0.624313	0.453586	2.93503	3.16784	2.94596	2.13864	0.295442	0.864425	3.20687	2.89284	2.88158	1.15574	0.882302	0.623739	8.0212	0.460834	8.1627	0.707231	3.01628	1.0995	2.99376	0.887259	no
YBL011W	+	chr02	201928	chrII	199134	4.6274	6.78242	5.19488	0.762508	1.01855	0.772909	4.68907	2.47929	5.82378	0.400227	2.40127	1.62983	0.518947	0.60401	0.790306	0.618953	0.305607	0.355993	1.207	0.676755	1.31644	0.196693	1.24644	0.229469	5.5349	0.817987	4.33071	1.44377	0.637754	0.426851	1.06673	0.557534	yes
YBL009W	+	chr02	205983	chrII	203195	4.23756	3.1493	3.19661	0.832073	0.49421	0.354533	1.95804	2.43518	1.96343	0.340271	0.517912	0.422725	0.540307	0.444116	0.913265	0.407366	0.404854	0.228844	1.517	0.653073	0.535871	0.704316	0.394907	0.488541	3.52782	0.526939	2.11889	0.393636	0.632562	0.347021	0.90198	0.529254	no
YBL008W	+	chr02	209028	chrII	206238	9.26143	11.9257	14.0636	0.127016	0.412718	0.272552	12.2463	5.44076	5.00918	0.400882	0.94957	0.404657	1.28631	1.11413	1.25089	0.191323	0.271866	0.643185	1.54434	1.59673	0.758544	0.410403	0.639281	0.849924	11.7503	0.237429	7.5654	0.551703	1.21711	0.368791	1.29987	0.633202	yes
YBL007C	-	chr02	209868	chrII	207069	20.323	22.2729	16.0726	0.54364	0.431569	0.340509	13.0579	21.4477	10.0215	0.432694	1.02713	0.518004	1.18411	1.30673	1.27945	0.483624	0.197104	0.339941	1.77298	2.93687	1.71646	0.288742	0.880643	0.614804	19.5562	0.40524	14.8423	0.625944	1.25676	0.340223	2.1421	0.59473	no
YBL007C	-	chr02	213659	chrII	210869	3.2764	4.70256	3.23559	0.821999	0.885661	0.66525	3.07741	3.12641	4.10312	1.32516	1.13282	2.04821	2.05748	1.3869	1.39617	0.93797	0.446219	0.214398	1.68932	1.20436	1.33305	0.459481	0.688431	0.203227	3.73818	0.757636	3.43565	1.46873	1.61352	0.532862	1.40891	0.45038	yes
YBL003C	-	chr02	226914	chrII	224029	3.49494	3.59243	4.75464	0.859792	0.67911	0.606675	5.52158	4.43294	5.08647	0.395314	1.09197	0.942554	6.99567	9.71147	8.64517	0.668024	0.088164	0.593075	10.5177	13.3673	12.7107	0.162972	1.10513	0.492378	3.94734	0.681859	5.01366	0.776613	8.45077	0.449754	12.1986	0.586827	yes
YBR006W	+	chr02	240167	chrII	237432	9.45013	5.12538	6.18972	0.22395	0.457209	0.273097	3.9345	4.02767	1.99001	0.136801	1.29288	0.342745	12.1451	12.392	11.8593	0.624608	0.310446	0.496594	12.6202	21.5382	20.091	1.36263	0.700359	0.812303	6.92174	0.284752	3.31739	0.557475	12.1321	0.477216	18.0831	0.95843	yes
YBR015C	-	chr02	253422	chrII	249308	3.43595	4.58612	6.10137	0.289558	0.346989	0.187172	5.12589	5.68435	6.37988	0.105717	0.412099	0.472901	0.135482	0.233854	0.329689	0.751141	0.160321	0.155112	0.232305	0.236734	0.376823	0.175377	0.305899	0.854413	4.70781	0.24124	5.73004	0.296905	0.233008	0.355525	0.281954	0.445229	no
YBR023C	-	chr02	270134	chrII	265977	12.9241	9.6249	10.7391	0.762351	0.412184	0.542026	8.55772	8.04246	6.33975	1.76344	1.42708	0.478962	0.972224	1.30834	1.00687	0.268619	0.565462	0.337517	0.840296	0.561824	1.26848	0.139563	0.253656	0.24292	11.0961	0.538854	7.64664	1.18983	1.09581	0.390533	0.8902	0.212046	no
YBR023C	-	chr02	270743	chrII	266586	9.65683	7.19415	8.06286	0.114263	0.860446	1.04768	5.33616	6.43163	4.91653	1.0032	0.519723	0.396941	2.64425	3.04045	4.14661	0.305423	0.0992869	0.365037	2.05752	3.17751	4.17284	0.293964	0.602423	0.321872	8.30461	0.640797	5.56144	0.606623	3.2771	0.256582	3.13596	0.406086	no
YBR026C	-	chr02	278492	chrII	274378	6.77209	7.40687	8.73674	1.01347	0.713056	0.564571	7.26118	6.01061	7.42028	1.25241	0.921911	0.73959	18.0361	10.5165	11.7178	0.974644	0.563545	0.400605	18.6821	10.9884	13.3748	1.4265	0.773176	0.783473	7.63857	0.730365	6.89735	0.93797	13.4234	0.646264	14.3484	0.994382	no
YBR033W	+	chr02	289859	chrII	285719	6.00463	5.99642	3.5134	0.153442	0.400506	0.309661	2.42941	5.17328	5.54843	0.509331	1.08427	0.66159	0.259625	0.215826	0.240823	0.191247	0.234367	0.193263	0.364476	0.622135	0.532428	0.241209	0.77063	0.205663	5.17148	0.254536	4.3837	0.718398	0.238758	0.206292	0.506346	0.405834	no
YBR033W	+	chr02	290474	chrII	286332	8.67998	13.6664	16.1966	0.348556	0.374819	1.50597	6.83441	15.7645	7.80855	1	1.94369	0.989405	6.63068	8.05796	8.81519	0.223431	0.431325	0.239758	11.0357	11.1358	11.649	0.319805	1.21084	0.242651	12.8477	0.709781	10.1358	1.2777	7.83461	0.298171	11.2735	0.591098	yes
YBR036C	-	chr02	294772	chrII	290621	3.58855	3.01047	3.31334	0.551354	0.546773	0.504105	3.42324	2.65954	3.88237	0.0668137	1.2789	0.271576	6.27425	5.02483	4.87516	0.255165	0.20517	0.156082	6.41383	6.467	8.9442	0.369372	0.475215	0.401502	3.30412	0.500744	3.32172	0.505762	5.39141	0.205472	7.27501	0.415363	no
YBR037C	-	chr02	296400	chrII	292239	5.66821	4.75808	3.67305	1.02033	0.665457	0.45374	5.70761	4.30052	6.11655	0.154639	0.417683	1.05567	1.16721	0.955122	0.966318	0.80824	0.395809	0.494466	1.58583	1.47462	1.84239	1.30311	0.71425	1.15836	4.69978	0.679843	5.3749	0.509331	1.02955	0.566172	1.63428	1.05857	yes
YBR040W	+	chr02	303677	chrII	299509	2.13789	5.09957	5.2403	0.748917	0.631251	0.297107	3.70086	4.08806	5.06919	0.772947	2.03924	1.51717	6.89848	8.51326	8.5138	1	1	1	2.55692	2.06815	2.85281	1	1	1	4.15925	0.525758	4.28604	1.40978	7.97518	1	2.49263	1	no
YBR041W	+	chr02	305925	chrII	301757	3.20658	3.15423	4.20991	0.252078	0.746378	0.704747	4.07406	4.55287	5.2737	0.135271	1.28773	1.08203	0.102789	0.132069	0.136495	0.565972	0.0565958	0.159908	0.09933	0.294906	0.129221	0.111438	0.192012	0.708583	3.52357	0.534401	4.63354	0.801678	0.123784	0.260825	0.174485	0.337344	no
YBR043C	-	chr02	307528	chrII	303355	9.20973	5.30354	5.10845	0.46011	0.60731	0.269555	3.58993	9.56666	13.3818	0.642583	0.801261	0.545845	0.218867	0.445987	0.365003	0.420689	0.922172	0.524626	0.368554	0.525624	0.275601	0.713745	3.02408	0.62341	6.54057	0.412325	8.84614	0.629896	0.343286	0.622496	0.389926	1.45375	no
YBR044C	-	chr02	310954	chrII	306774	7.37155	4.58795	4.77066	0.856716	1.25738	1	2.50134	3.0428	2.0032	1	1.07829	1	0.884469	0.448858	0.621235	1	1	0.667308	0.665776	1.18739	0.715421	1	1	2.37514	5.57672	1.0047	2.51578	0.992764	0.651521	0.889103	0.856196	1.45838	yes
YBR045C	-	chr02	314637	chrII	310218	5.63603	6.49193	4.97686	0.783288	0.514695	0.882186	5.30781	4.0902	4.50677	0.577126	1.43278	0.886362	3.98988	5.49269	6.57909	0.679492	0.917993	1.35375	4.08212	6.7023	4.0436	0.774259	0.719494	2.37272	5.70161	0.69339	4.63493	0.932088	5.35388	0.983745	4.94267	1.28882	yes
YBR050C	-	chr02	322921	chrII	318492	16.467	17.368	13.0324	0.613743	0.330719	0.512686	11.2622	13.674	14.1835	0.64173	1.25387	0.316131	27.8167	22.4102	37.969	0.517871	5.64036	1	37.8633	41.7471	30.261	0.152111	0.733607	0.895785	15.6225	0.452382	13.0399	0.703912	29.3986	2.38608	36.6238	0.593834	no
YBR052C	-	chr02	325016	chrII	320608	2.39385	2.47391	1.70782	0.599374	0.389074	0.646136	4.69895	5.36914	2.242	0.245492	0.549425	0.379341	22.4254	18.6355	16.1359	0.570024	1	4.1299	27.5991	26.1946	24.7106	0.268069	2.06766	0.497063	2.19186	0.511528	4.10336	0.358086	19.0656	1.89998	26.1681	0.944265	yes
YBR059C	-	chr02	343298	chrII	338271	15.7607	19.0258	15.8513	1.34227	0.870159	0.809615	22.6631	19.359	15.3635	1.56806	1.66002	1.88486	13.4212	15.1155	19.074	2.33015	1.83831	2.08252	32.4638	27.3921	10.8463	4.49006	2.15402	2.27299	16.8793	0.974015	19.1286	1.67098	15.8702	2.08366	23.5674	2.97236	no
YBR060C	-	chr02	347169	chrII	342150	6.77101	11.5834	14.7464	0.339503	0.243933	0.150756	4.17331	6.45548	7.39574	0.742124	1.1	0.594929	7.3167	7.11691	11.8838	1	1	1	5.30222	3.92901	8.84033	1	1	1	11.0336	0.211397	6.00818	0.779018	8.77247	1	6.02385	1	yes
YBR067C	-	chr02	359058	chrII	354081	16.391	17.69	22.8582	0.350768	0.487594	0.262084	22.0471	27.2623	26.42	1.24824	0.517809	0.521119	0.948754	1.21033	0.48914	7.38874	6.02057	9.02268	1.2557	0.61333	1.74294	13.0268	4.60557	6.55325	18.9798	0.333482	25.2431	0.729056	0.882741	7.47733	1.20399	8.06189	no
YBR071W	+	chr02	367593	chrII	362504	26.7385	31.5749	31.8348	0.202183	0.207534	0.376586	29.6527	37.5016	45.5483	0.337045	0.36884	0.37122	31.6798	47.0538	41.5552	0.326422	0.892947	0.793978	103.815	45.1144	69.6316	1.91666	0.854564	0.921415	30.0494	0.228768	37.5676	0.325702	40.0963	0.671116	72.8537	1.23088	yes
YBR077C	-	chr02	378250	chrII	372979	3.06192	2.65116	3.80419	0.313139	0.367725	0.376253	4.25129	4.8784	2.89388	0.407706	0.693374	0.480534	0.817472	0.814638	0.746341	0.2032	0.276447	0.365087	0.647218	0.827015	0.613993	1.02015	0.55924	0.531068	3.17242	0.319039	4.00785	0.493872	0.792817	0.281578	0.696075	0.703485	yes
YBR080C	-	chr02	385933	chrII	380648	3.33208	2.60954	3.22138	0.328918	0.383411	1.14241	2.46271	2.52499	3.64494	0.285129	0.580055	0.679604	0.369764	0.228631	0.735356	0.326767	0.414021	0.117481	0.716595	0.505773	0.45144	1.07241	0.724042	1.4378	3.05433	0.584912	2.87755	0.481596	0.444584	0.28609	0.557936	1.07809	yes
YBR083W	+	chr02	397130	chrII	391843	40.3953	45.8762	25.9891	2.26472	1.07448	1.69652	25.0607	18.9138	28.6827	4.25389	2.14308	2.65663	46.5741	15.1569	29.9067	0.834971	2.60872	2.59892	35.624	30.3471	42.9454	0.433182	6.91396	7.12326	37.4202	1.64524	24.2191	2.98453	30.5459	2.01421	36.3055	4.82347	yes
YBR087W	+	chr02	410660	chrII	405326	2.81801	4.48029	5.54089	1.09173	2.14393	0.734802	2.43075	2.95524	4.32309	0.572621	1.00544	1.10559	1.1462	0.935464	1.26197	0.559157	1	0.675757	0.527278	0.81066	1.26082	0.734241	0.596925	1	4.27973	1.29015	3.23636	0.861218	1.11455	0.744971	0.866254	0.777055	yes
YBR094W	+	chr02	419416	chrII	414083	13.2255	8.96216	13.3589	1.37834	1.32302	0.804158	8.11194	11.9022	11.4249	0.845799	0.332955	2.52225	0.575197	0.962858	0.452527	0.159997	0.129348	0.564368	0.947365	0.611207	0.947337	0.385857	1.09615	1.15838	11.8488	1.13517	10.4797	1.20033	0.663527	0.284571	0.835303	0.880128	yes
YBR102C	-	chr02	431601	chrII	426274	17.3487	19.4661	19.2552	0.45193	0.535957	0.792039	14.2362	24.455	15.5888	0.302415	1.94228	0.754194	6.44557	6.73107	5.86346	0.334391	0.298915	1.60068	12.3316	10.1493	12.5644	5.13523	1.24476	1.96542	18.69	0.559975	18.0933	0.966296	6.3467	0.744663	11.6817	2.7818	yes
YBR104W	+	chr02	437213	chrII	431929	5.24291	5.02108	3.01394	0.190274	0.376251	0.495235	7.16226	4.01174	6.66175	1	1.1	0.656057	11.3641	7.90548	6.76227	1	1	0.378264	7.00498	7.16674	7.79846	1	1	1	4.42598	0.320587	5.94525	0.885352	8.67729	0.792755	7.32339	1	yes
YBR105C	-	chr02	437308	chrII	432045	3.0296	2.46492	1.55937	0.132714	0.208536	0.440132	3.27217	8.55116	6.1642	0.366842	0.452827	0.820226	0.341283	0.441753	0.399582	0.190288	0.200796	0.155814	1	1	1	0.490238	0.821731	1	2.35129	0.227128	5.99584	0.513298	0.394206	0.1823	1	0.770656	yes
YBR108W	+	chr02	444418	chrII	439029	12.3145	12.4991	12.4247	0.593387	0.333124	0.363577	7.43541	12.9729	10.3077	1.32081	0.958847	0.650664	1.10498	1.45145	1.43074	2.41887	0.81952	2.01976	2.21366	1.36918	0.999787	2.32063	2.12736	0.967382	12.4128	0.396696	10.2387	0.94344	1.32906	1.75272	1.52754	1.80512	no
YBR114W	+	chr02	455375	chrII	449604	45.1645	55.7935	50.6015	1.06957	0.809292	2.53529	27.5746	64.4436	23.7475	0.854885	1.7428	3.55561	16.6683	17.5737	17.474	4.44276	1.56378	5.63545	24.0123	27.332	34.6621	9.22031	1.89503	1.66423	50.5199	1.43805	38.5886	2.01777	17.2387	3.88066	28.6688	4.25985	yes
YBR121C	-	chr02	468567	chrII	462831	3.40861	3.67417	8.59816	0.550008	0.369192	0.759002	2.62043	4.30766	4.02781	2.24463	1.09692	1.1236	0.968859	1.34894	1.33935	0.330436	0.195143	0.496884	0.591597	1.44625	1.02981	0.336786	0.291425	0.622251	5.22698	0.526067	3.65197	1.45505	1.21905	0.340821	1.02255	0.416821	yes
YBR123C	-	chr02	472155	chrII	466441	46.1297	35.7292	40.993	4.9878	3.05112	3.57802	19.6588	36.2409	22.665	6.87542	2.84173	3.29197	9.13869	8.23105	9.08876	8.47498	7.98995	13.9074	7.47254	11.3284	8.60251	9.41911	7.87769	10.5367	40.9506	3.83898	26.1882	4.30304	8.8195	10.1241	9.13449	9.27784	no
YBR129C	-	chr02	481567	chrII	475826	8.18388	9.90176	7.1448	0.641233	0.311644	0.254834	6.45304	9.23394	11.7139	0.83569	1.1	1	0.253863	0.653168	0.505332	0.274933	0.617275	0.575902	0.393257	0.876576	0.364638	1.95005	0.975829	1.4433	8.41015	0.369237	9.13363	0.94523	0.470788	0.48937	0.544824	1.45639	no
YBR133C	-	chr02	489259	chrII	483513	11.2274	9.85403	9.8716	1.26289	0.865153	0.737301	15.9746	15.0402	11.7906	0.241811	1.07134	0.979824	3.47052	5.59611	3.39976	0.164483	0.148634	0.522626	7.4046	8.73054	9.34861	0.209375	0.25304	0.755376	10.3177	0.921781	14.2685	0.730993	4.15547	0.278581	8.49459	0.40593	yes
YBR133C	-	chr02	490369	chrII	484623	3.38263	4.80628	4.84499	0.782826	0.823635	2.11991	5.22724	4.27899	2.59117	1	0.667209	0.985852	3.76048	2.24805	1.64032	0.417379	0.601311	0.72115	4.77863	2.43544	3.90897	1	1	0.695969	4.34463	1.20879	4.03247	0.851021	2.54962	0.579947	3.70768	0.898656	no
YBR138C	-	chr02	500981	chrII	495209	5.56907	4.65483	6.51148	1.44395	0.705988	0.408549	3.27789	3.4043	4.67422	1.17291	0.824995	0.792295	1.15808	1.36923	1.35629	1.41583	2.11295	1.90477	0.673997	1.75327	0.478331	0.510945	1.03495	0.406044	5.57846	0.819496	3.78547	0.896733	1.29453	1.81118	0.968531	0.650645	no
YBR138C	-	chr02	501488	chrII	495714	8.87632	9.38255	11.6622	2.17097	1.76298	2.08244	6.46179	8.15874	11.033	9.61418	2.00946	1.06737	0.309489	1.03374	0.329838	2.09718	0.535844	2.22774	0.500007	0.428199	0.388022	0.546123	0.794398	2.36431	9.97368	1.97213	8.55116	4.19701	0.557689	1.62026	0.438743	1.23494	no
YBR143C	-	chr02	518404	chrII	512613	4.88273	3.46052	3.98873	0.249901	0.979268	0.721432	3.76499	2.57784	3.54869	0.432699	0.606095	1.01141	1.6399	1.49044	1.0591	0.378126	0.136538	0.3668	0.962161	1.2148	0.845859	0.120305	0.505832	0.411138	4.11066	0.616867	3.29717	0.650067	1.39648	0.293821	1.00761	0.345758	yes
YBR147W	+	chr02	524693	chrII	518929	3.44207	3.29019	3.20877	0.249548	0.52563	0.453736	3.11964	3.13326	3.40504	0.496746	0.238211	0.184797	8.03545	9.71567	10.6767	0.309104	0.824228	0.660682	8.70153	5.41832	5.61495	1.00706	0.248684	0.580471	3.31368	0.376305	3.21931	0.273251	9.47596	0.598004	6.57827	0.612073	yes
YBR149W	+	chr02	528304	chrII	522548	6.35349	7.6708	6.19528	0.283558	0.395476	0.401997	10.1976	9.62345	12.6156	0.375083	0.428094	0.237153	0.49407	0.629723	0.789696	0.354711	0.13144	0.178909	0.717174	0.616732	0.482474	0.161488	0.233591	0.43818	6.73986	0.32701	10.8122	0.313443	0.63783	0.221687	0.60546	0.277753	no
YBR151W	+	chr02	533023	chrII	527242	29.9853	31.2124	31.833	0.749477	0.888353	0.785952	32.6914	44.9852	25.7582	1.9916	1.31709	1.22967	2.16931	2.5527	2.20813	0.920282	0.988288	0.455599	2.89516	2.8579	2.61203	0.438146	0.313669	0.611116	31.0102	0.774594	34.4783	1.47945	2.31005	0.788057	2.78837	0.45431	yes
YBR157C	-	chr02	540843	chrII	535024	1	1	1	1	1.1	0.544909	13.3079	14.8061	9.63688	0.416407	0.400081	1.11002	2.6331	2.41462	2.31253	1	1	1	2.76279	1	1	1	1	1	1	0.848303	12.5836	0.608834	2.45342	1	1.5876	1	no
YBR162C	-	chr02	550348	chrII	544552	8.48034	5.37513	7.17535	0.145033	0.272946	0.523231	7.64915	8.37625	5.10055	0.650356	0.493703	1.05681	5.73094	8.92652	6.61302	0.41523	0.27862	0.426029	3.2013	5.84978	3.27761	2.34366	1.43095	0.670476	7.01027	0.280403	7.04198	0.700288	7.09016	0.373293	4.10956	1.48169	yes
YBR165W	+	chr02	556548	chrII	550890	23.9625	19.9707	25.6314	0.832211	1.15343	0.474442	21.334	20.1646	24.0149	0.353444	0.494289	0.383419	6.92391	8.46771	9.49872	0.149437	0.35493	1.11948	11.6427	12.3555	10.6622	0.261832	0.581168	0.699726	23.1882	0.786696	21.8378	0.377051	8.29678	0.541282	11.5535	0.514242	yes
YBR166C	-	chr02	557635	chrII	551988	5.84347	7.24609	9.8675	0.258582	0.724405	1.54382	11.6766	7.4391	6.39815	0.247248	0.842153	1.34187	0.136949	0.269179	0.107585	2.15534	0.200437	0.103189	0.124675	0.220151	0.25325	0.252935	0.338344	0.264764	7.65236	0.808935	8.5046	0.77709	0.171238	0.819654	0.199359	0.285348	no
YBR169C	-	chr02	562495	chrII	556875	18.9364	21.0208	24.6802	1.27092	0.605812	0.758606	24.0679	21.5273	24.1021	0.163089	1.28895	0.592902	2.02152	2.00098	1.84193	0.483449	0.226468	0.0796454	1.30948	1.36749	1.38141	0.438005	0.0957927	0.404367	21.5458	0.845112	23.2324	0.648313	1.95481	0.263187	1.3528	0.312722	yes
YBR175W	+	chr02	570690	chrII	565061	16.9393	26.0936	17.0708	0.210851	0.23367	0.15625	14.5489	17.7981	15.467	0.993562	1.1	1	2.2741	1.85266	1.54649	0.224675	0.199014	0.737517	4.30986	1.32134	2.19425	0.450946	0.53881	1.08908	20.0346	0.166924	15.938	0.997854	1.89108	0.387069	2.60848	0.692945	yes
YBR176W	+	chr02	571836	chrII	566207	12.2725	7.81741	8.29005	0.608979	1.60402	0.705961	9.06245	8.76914	7.46849	1	1.1	0.59817	1.22718	0.748511	0.623435	0.231694	2.41411	1.28155	0.544574	0.652827	1.01928	0.226741	2.54268	1.91296	9.45998	0.939654	8.43336	0.866057	0.866375	1.30912	0.738892	1.56079	no
YBR199W	+	chr02	607597	chrII	602875	2.2942	2.85255	2.4532	0.269495	0.316673	0.339065	3.5379	3.04013	3.60869	0.400189	0.661809	0.40302	2.99058	2.59445	2.5642	0.722831	0.605953	0.348139	2.91175	3.37732	2.22333	0.808033	1.07224	0.630722	2.53332	0.275077	3.39557	0.455006	2.71641	0.558974	2.83747	0.836998	yes
YBR200W	+	chr02	609958	chrII	605227	22.3055	27.1334	20.1561	1.34767	0.780078	0.158466	12.5901	14.7072	18.9746	0.500377	0.566752	0.365836	38.8616	39.4807	33.8899	0.625866	1	1.05221	21.285	23.8318	22.2587	0.845917	1	0.573793	23.1984	0.728738	15.4239	0.444322	37.4107	0.892691	22.4585	0.80657	yes
YBR203W	+	chr02	619053	chrII	614354	20.0178	19.3024	20.3686	0.196444	0.638894	1.00315	18.253	22.5091	14.6711	0.515847	0.807179	0.680438	12.0415	10.6969	10.0089	0.328883	4.57446	0.270684	17.1058	14.053	21.3831	0.628396	0.69303	0.47708	19.8963	0.579496	18.4777	0.634488	10.9158	1.72468	17.514	0.599502	yes
YBR207W	+	chr02	623048	chrII	618347	4.41726	4.50282	6.20877	0.761133	0.206455	0.0991758	3.24326	3.72139	3.67096	0.153032	0.555499	0.848839	6.05704	6.05467	5.57945	0.862782	0.451821	0.673496	6.45815	6.65335	6.04532	0.369488	0.887491	0.444351	5.04295	0.322255	3.5452	0.48579	5.89706	0.6627	6.38561	0.56711	yes
YBR211C	-	chr02	635008	chrII	627342	21.0737	20.1907	21.2166	0.222611	0.774842	1.23426	19.068	18.675	15.3328	0.591522	3.67578	0.590451	6.9976	8.95984	8.91608	0.167558	1.81165	0.17525	16.3965	8.13476	23.7557	0.215242	0.287605	0.258045	20.827	0.710573	17.6919	1.58592	8.29117	0.718152	16.0957	0.253631	yes
YBR214W	+	chr02	641792	chrII	634155	5.43192	7.43176	7.09835	1.2591	0.825865	1.32313	5.76438	6.53509	7.84837	1.3925	1.93184	1.36538	2.44086	3.29167	3.30922	2.12949	0.767499	1.09875	3.55082	4.68684	3.28555	1.08397	0.982726	0.784921	6.65401	1.1027	6.71594	1.52991	3.01392	1.33191	3.84107	0.950539	no
YBR215W	+	chr02	643657	chrII	636012	37.3567	37.9017	31.2932	10.5036	6.90934	5.16474	18.9802	33.3341	17.5738	9.93397	7.93728	9.2577	1.03556	2.01935	2.52213	7.38991	6.2266	13.5799	2.05869	1.55393	1.25041	10.1662	9.34929	14.6531	35.5172	7.49254	23.296	9.00965	1.85901	9.06547	1.62101	11.3895	no
YBR218C	-	chr02	650069	chrII	642426	10.7613	10.1143	8.81459	1	1.97752	1	6.96503	5.84	5.97725	2.99228	0.478694	0.832109	2.79639	6.99766	2.78681	0.854659	0.915155	0.635082	7.84884	7.71016	4.00725	1	0.91712	0.660794	9.89673	1.29251	6.26076	1.40103	4.19362	0.801632	6.52208	0.859305	yes
YBR218C	-	chr02	648192	chrII	640549	27.2283	24.2219	42.2527	0.711131	0.449993	1.32435	24.8524	34.9777	28.2465	2.0511	1.28334	0.50493	2.62592	3.49238	3.53841	0.388162	0.136015	0.224721	3.36087	2.64276	4.54725	0.240969	0.268285	0.245911	31.2343	0.795159	29.3589	1.24646	3.2189	0.249633	3.51696	0.251722	no
YBR227C	-	chr02	662423	chrII	654765	10.5924	9.45676	13.7593	0.349334	1.01154	0.857528	5.93698	7.56502	10.163	0.539692	1.05994	0.709944	0.202844	0.184303	0.17471	0.532392	0.554187	0.147629	0.125146	0.290677	0.259176	0.247248	0.410203	0.318162	11.2695	0.706135	7.88834	0.736525	0.187286	0.411403	0.225	0.325204	no
YBR229C	-	chr02	665220	chrII	657566	15.2166	17.6842	12.4037	0.619566	1.549	1.823	11.7581	12.15	11.3608	0.304509	1.76569	1.88663	1.15311	1.41457	1.35215	0.59896	1.26413	0.400511	0.65944	0.616407	1.34954	0.92691	1.12924	1.05552	15.1015	1.29719	11.7563	1.28561	1.30661	0.754533	0.875128	1.03722	no
YBR233W	+	chr02	673144	chrII	665513	1.92875	1.98404	2.73124	1.7442	0.849971	1.09219	4.06648	4.79288	6.20058	2.26709	1.54863	0.808324	0.411796	0.653677	0.604525	0.813017	0.735163	0.649364	0.786435	0.528501	0.483621	0.508613	0.719613	0.46381	2.21468	1.19545	5.01998	1.50801	0.556666	0.732515	0.599519	0.564012	no
YBR242W	+	chr02	693869	chrII	686178	46.1801	47.239	41.5083	1.16845	0.753188	0.908814	37.5572	33.5496	23.0083	1.74236	1.3778	0.947082	9.59856	8.17255	5.79775	1.75221	1.22371	1.64077	12.1513	10.7656	6.22743	2.43613	1.10242	1.51952	44.9758	0.910151	31.3717	1.32242	7.85629	1.5389	9.71477	1.68603	yes
YBR243C	-	chr02	694185	chrII	686495	13.1812	14.8856	14.841	0.508186	0.524922	0.23281	10.0807	9.00572	7.53542	0.0960621	0.395809	0.520308	7.86127	6.69934	4.84593	0.119273	0.0804769	0.0974667	7.68622	10.7888	5.46226	0.185105	0.187423	0.225872	14.3026	0.388639	8.87394	0.30406	6.46885	0.0990723	7.97911	0.199467	yes
YBR246W	+	chr02	701466	chrII	693786	4.87447	4.56838	5.82825	0.0828068	0.234708	0.12549	7.56161	5.55081	3.46616	0.330961	1.69884	0.415685	20.1353	23.4735	17.5723	0.23337	0.314571	0.218321	18.9916	11.9008	17.9665	0.37743	0.285696	0.349758	5.09037	0.114335	5.5262	0.78183	20.3937	0.255421	16.2863	0.337628	yes
YBR260C	-	chr02	721565	chrII	713747	9.09807	9.20446	7.29242	0.667346	0.512293	0.381602	6.40195	6.51378	5.09905	0.549273	0.707365	0.906428	1.63537	1.95482	1.48516	0.453892	0.556489	0.16844	3.11675	2.60507	2.56309	1.54357	1.40355	0.164521	8.53165	0.487081	6.00493	0.687688	1.69178	0.39294	2.76164	1.03721	no
YBR262C	-	chr02	724366	chrII	716550	10.0002	14.9118	15.8041	1.10985	0.418718	0.398647	7.4326	9.57697	15.0591	0.192852	1.28648	0.384997	10.0902	12.8558	13.699	0.114308	0.712208	1.18821	13.1565	18.1368	10.7066	0.229755	0.837794	0.846261	13.572	0.609073	10.6896	0.58811	12.215	0.671574	13.9999	0.637937	yes
YBR280C	-	chr02	753208	chrII	745311	26.2978	23.5803	26.1629	0.44346	0.960423	1.9415	23.3689	29.8854	17.2995	0.829422	1.19214	0.591358	0.471859	0.650295	0.649985	0.956289	0.701175	0.193278	0.573225	0.37433	0.500554	0.178219	0.823553	0.266132	25.347	1.08179	23.5179	0.83764	0.590713	0.616914	0.482703	0.422635	yes
YBR283C	-	chr02	757583	chrII	749687	2.2383	2.26612	2.73478	0.838672	0.569287	0.499935	3.11701	3.74183	2.82495	0.0818003	0.956958	0.810691	6.81044	11.2753	11.1442	1.11041	1.64279	1.30866	10.6581	17.5102	13.2375	2.82506	1.35337	1.42962	2.41307	0.602631	3.22793	0.58315	9.74333	1.35395	13.8019	1.86935	yes
YBR288C	-	chr02	767000	chrII	759092	1.81683	2.78186	5.48551	0.72527	0.284761	0.531904	3.64172	3.09677	4.01728	0.388023	1.52008	0.630714	0.593068	0.397644	0.645873	0.348417	0.454948	0.272649	0.268923	0.226924	0.633336	1	0.626867	0.293333	3.3614	0.480645	3.58525	0.81294	0.545528	0.358671	0.376394	0.640067	no
YBR290W	+	chr02	772395	chrII	764442	12.2239	12.3661	12.9892	0.893741	0.582865	0.306895	8.58068	20.5845	13.5707	0.450579	1.01163	1.30804	4.22513	3.65707	6.06476	0.629212	1.03389	1.16337	3.34738	3.37945	6.11791	1.03511	3.63438	0.570889	12.5264	0.561167	14.2453	0.890083	4.64899	0.942155	4.28158	1.74679	no
YBR293W	+	chr02	777200	chrII	768857	7.11864	7.78301	8.91361	0.184882	1.23015	0.190875	5.72215	14.2275	6.83371	0.608635	0.673083	3.30156	0.406064	0.829107	0.319265	0.30771	0.659674	0.336098	0.868403	1	1	1	1	1	7.93842	0.501968	8.92779	1.49443	0.518145	0.434494	0.956134	1	yes
YBR295W	+	chr02	783009	chrII	774885	4.74399	5.02512	5.37671	1	1.0578	1	3.72215	4.17148	2.56913	1	1.1	1	1	1	1	0.829393	0.808952	1.87525	1	0.950281	0.898544	0.613263	1	1	5.04861	0.985935	3.48759	1	1	1.1712	0.949608	0.871088	no
YBR296C	-	chr02	785509	chrII	777567	1.28723	1.79489	1.67133	0.405755	0.343897	0.134717	3.66937	4.52793	5.10827	0.128542	0.360235	0.141486	2.78866	4.06256	4.03638	0.27223	0.148462	0.1106	2.21711	2.46763	2.2477	0.248655	0.197397	0.190609	1.58448	0.261457	4.43519	0.176754	3.6292	0.177098	2.31081	0.21222	no
YCL064C	-	chr03	16939	chrIII	17389	14.3737	12.5491	14.8717	0.255039	0.885994	0.5695	16.3353	17.7041	20.7257	0.163966	0.423382	0.629918	4.05254	4.33252	4.83721	0.210653	0.92062	0.288265	3.38132	3.12132	3.37565	1.32084	0.771118	0.685487	13.9315	0.536844	18.255	0.372422	4.40742	0.47318	3.29276	0.925816	no
YCL057W	+	chr03	26800	chrIII	27229	14.8149	16.1847	17.7158	0.544768	1.1417	1.64364	14.6691	17.5814	13.6602	2.15707	1.60285	1.27106	5.69084	7.18662	6.88712	0.649325	0.85542	1.24462	7.20347	8.754	7.21933	1.3474	1.07899	1.00613	16.2385	1.0767	15.3036	1.64366	6.58819	0.916454	7.7256	1.14417	yes
YCL051W	+	chr03	38649	chrIII	39040	61.7953	52.1103	77.6272	2.1768	2.42867	1.29211	57.2149	54.965	32.7486	0.390844	4.54857	3.85454	12.088	19.7728	9.75449	1.06984	4.18208	3.23212	70.2687	39.0384	27.0866	10.0339	2.18644	4.19359	63.8443	1.93253	48.3095	2.89798	13.8717	2.82802	45.4645	5.47132	yes
YCL049C	-	chr03	41330	chrIII	41713	9.46626	7.1995	7.93591	1.08869	1.00131	0.517021	12.0991	13.1864	9.45845	0.261832	2.15082	0.482057	0.214195	0.267889	0.186842	0.455681	0.186823	0.175081	0.400268	0.49595	0.356465	0.300794	0.364994	0.216345	8.20055	0.835673	11.5813	0.931569	0.222975	0.272528	0.417561	0.294044	no
YCL048W	+	chr03	43975	chrIII	44317	4.98014	3.32673	4.97327	1.25115	2.75774	1.1192	3.26986	3.58198	2.86797	0.714737	1.11386	0.474683	0.836487	1.24826	0.983944	0.545489	0.502271	0.687214	0.866116	0.864771	0.71552	1.2601	1.04942	0.379193	4.42672	1.67603	3.23993	0.734425	1.0229	0.578324	0.815469	0.89624	no
YCL047C	-	chr03	44769	chrIII	45101	8.12982	4.27163	7.85987	0.32747	1.10917	0.673476	5.51529	3.99462	5.27432	1	1.1	1	25.4687	28.8276	30.8499	1.65099	2.7316	2.95165	56.1565	39.3345	43.0498	6.50948	4.09817	3.89099	6.75377	0.670038	4.92808	1	28.382	2.44474	46.1803	4.83288	yes
YCL039W	+	chr03	54592	chrIII	54859	12.9501	10.2164	13.4069	1.71244	1.27133	1.51651	5.16163	7.63494	6.65898	1.69527	0.770772	1.7159	0.464013	0.830541	0.688738	1.85825	0.650785	1.06347	1.03821	1.09424	0.733783	2.32643	0.83092	0.968645	12.1911	1.46676	6.48518	1.36065	0.661097	1.19084	0.955409	1.37533	no
YCL034W	+	chr03	63658	chrIII	63932	4.14707	3.15285	3.50283	0.450693	0.522215	0.673313	2.3944	1.69514	2.20081	0.536034	0.993626	1.15744	1.7363	1.69782	1.9521	0.999037	0.400235	0.922302	3.29906	2.74512	2.80983	0.831612	0.950467	0.521503	3.60092	0.515407	2.09678	0.862365	1.79541	0.773858	2.95134	0.767861	yes
YCL028W	+	chr03	72408	chrIII	72596	7.21312	7.3273	7.81725	0.783164	0.70367	0.400382	5.32866	5.82432	5.69736	0.918215	1.09479	0.779562	0.251724	0.407152	0.239807	1.36556	1.1163	1.27478	0.30066	0.328033	0.659852	1.14175	1.50921	1.16939	7.45256	0.595739	5.61678	0.897522	0.299561	1.25222	0.429515	1.27345	no
YCL026C-B	-	chr03	74513	chrIII	74735	7.34346	8.81676	15.2243	1.09031	0.44342	0.993416	5.13676	9.06658	5.04438	0.479549	0.964741	1.0037	7.51184	5.06926	7.06708	0.360283	3.55306	2.18976	9.40456	13.9628	10.9244	0.613263	4.34717	2.25872	10.4615	0.809049	6.41591	0.782663	6.54939	2.03437	11.4306	2.40638	no
YCL026C-A	-	chr03	75851	chrIII	76085	5.32309	3.72146	10.4239	0.402399	0.383268	0.580736	3.83323	6.82469	3.66991	0.190498	0.335611	0.487698	2.06581	0.655194	1.78314	0.209299	0.229335	0.201396	1	2.25692	1.4329	0.185247	0.199796	0.338321	6.48947	0.422134	4.77594	0.304602	1.50138	0.213343	1.56327	0.241121	yes
YCL016C	-	chr03	99447	chrIII	89369	8.01698	6.99491	6.80847	1.77222	0.585456	0.740733	6.59191	5.79416	3.86349	0.18646	1.09267	0.975664	5.66264	6.0546	5.6403	0.277773	1.71144	2.41168	7.49971	6.23571	7.62579	0.344143	2.18799	1.8855	7.27345	0.99947	5.41652	0.718265	5.78584	1.46697	7.1204	1.47254	yes
YCL009C	-	chr03	109348	chrIII	99249	3.0148	2.61338	4.36641	0.310497	0.309835	0.381749	3.28053	2.52096	3.27733	0.309306	0.522124	0.432408	0.308859	0.3611	0.279643	0.31672	0.245038	0.253879	0.236401	0.219744	0.298814	0.288246	0.399428	0.255916	3.33153	0.300693	3.02627	0.387946	0.316534	0.271879	0.251653	0.31453	no
YCL004W	+	chr03	115363	chrIII	105261	28.4938	23.6561	28.5658	1.8081	1.22372	1.46803	16.9712	22.3394	16.6205	0.764399	5.77145	1.05942	19.6544	17.8158	18.3834	0.441662	0.454027	0.40857	23.0957	20.397	28.0455	0.881357	1.54618	1	26.9052	1.46662	18.6437	2.49843	18.6179	0.434753	23.8461	1.14251	yes
YCR004C	-	chr03	124260	chrIII	114774	8.87028	12.2907	20.3879	0.517984	0.527264	0.439632	9.6796	7.59413	9.33712	0.567988	0.554594	0.753076	1.41045	1.5501	2.06455	0.446214	0.175023	0.198409	1.67202	1.17412	2.04997	0.0462719	0.204124	0.288041	13.8496	0.461626	8.87028	0.591886	1.67503	0.273215	1.63204	0.179479	yes
YCR008W	+	chr03	134502	chrIII	125638	26.6814	28.6809	24.4613	1.38401	1.41197	1.32269	20.983	25.4583	18.0923	3.44025	2.15248	1.51732	8.88149	13.0495	10.2903	1.78803	1.70386	2.98909	13.813	17.3729	11.044	4.30252	3.10268	1.71322	26.6079	1.33956	21.5112	2.33668	10.7404	2.16033	14.0766	3.03948	yes
YCR009C	-	chr03	135238	chrIII	126371	6.54379	6.25087	6.8487	0.714703	0.619609	0.962719	6.46559	6.84661	8.78359	1.22292	0.783654	0.509233	2.69547	2.06263	2.91206	0.599072	0.582268	0.278719	2.68622	2.79353	2.52601	0.123498	0.334938	0.121403	6.54779	0.732344	7.36526	0.805268	2.55672	0.486687	2.66859	0.19328	yes
YCR011C	-	chr03	138440	chrIII	129594	3.29414	3.49089	5.99468	0.462529	0.501549	0.6194	2.25549	2.14656	3.47541	0.360414	0.993812	0.699404	0.304853	0.179634	0.170267	0.539504	0.347827	0.337978	0.190458	0.322443	0.162913	0.468762	0.629358	0.389915	4.2599	0.494492	2.62582	0.65121	0.218251	0.408437	0.225272	0.496012	yes
YCR019W	+	chr03	167003	chrIII	149141	9.73991	12.8771	15.6322	0.65391	2.55309	0.762399	13.725	13.4255	23.9681	0.256284	0.764243	1.12061	4.62801	6.40033	4.37992	0.687919	1	1.18118	8.65002	6.75311	6.75919	0.728712	1.71974	1.17484	12.7497	1.2898	17.0395	0.680378	5.13609	0.956365	7.38744	1.20776	no
YCR020W-B	+	chr03	169926	chrIII	152074	5.1986	6.37924	6.1129	0.65817	0.717837	0.779298	8.64439	6.25625	7.15411	1	1.1	1.45563	1.35382	1.17032	1.33786	0.242582	1	0.20989	0.705697	0.524545	0.298866	0.387402	2.71197	0.417581	5.89691	0.685102	7.35158	1.15188	1.28733	0.484157	0.509703	1.17232	no
YCR026C	-	chr03	178065	chrIII	160202	12.0621	8.25899	16.9799	0.680812	1.00944	0.734576	9.82007	10.1191	5.18544	1.79404	1.38633	1.30396	11.3159	8.26627	12.668	1.47053	1.18854	0.824339	14.89	20.9459	22.6524	2.7938	1.61548	0.981892	12.4337	0.774942	8.37486	1.46144	10.7501	1.16114	19.4961	1.79706	yes
YCR028C	-	chr03	184410	chrIII	165556	4.34059	3.36658	3.98842	0.325249	0.39381	0.290452	4.96791	5.32132	3.92808	0.138882	0.620718	0.754444	0.674203	0.75132	0.730518	0.0697738	0.0574511	0.409598	0.306997	0.73865	0.440061	0.0846657	0.185414	0.0934513	3.89853	0.30317	4.7391	0.471348	0.718681	0.178941	0.495236	0.121177	no
YCR028C-A	-	chr03	186629	chrIII	167765	4.59325	3.94785	5.13719	0.525493	0.495115	0.582175	4.36819	4.92865	2.90312	0.0424965	0.831053	0.39073	6.24212	4.25625	3.25641	0.961142	0.816156	1.14201	6.39958	6.0911	7.4087	1.01769	0.511779	0.704434	4.55943	0.500928	4.06665	0.388093	4.58492	0.973101	6.63313	0.744635	yes
YCR033W	+	chr03	205161	chrIII	184594	7.86647	5.7682	5.14504	1.25086	1.21211	0.965538	1.75046	3.99705	2.13727	0.336508	1.62525	1.6542	0.427464	0.166546	0.187757	0.704017	0.19121	0.243408	0.317813	0.252994	0.251964	0.845855	0.371331	0.594596	6.2599	1.1095	2.62826	1.17199	0.260589	0.379545	0.274257	0.603928	no
YCR035C	-	chr03	207176	chrIII	186596	11.0879	10.6958	14.2698	1.64827	1.93283	1.50488	11.1082	17.6331	18.7593	0.220741	1.39118	0.597176	11.7336	12.4939	18.1331	1.57856	4.04395	1.34843	25.6258	19.9351	18.0717	0.475777	2.68741	3.29959	12.0179	1.66199	15.8335	0.703032	14.1202	2.32365	21.2109	2.15426	yes
YCR037C	-	chr03	211520	chrIII	190929	6.11177	7.60049	6.75128	0.685372	2.18223	3.13402	1	4.16198	4.23375	1	1.1	1	1	1	1	0.581846	1	2.70495	1	0.914302	0.817019	1	2.35707	4.09109	6.82118	1.96721	3.13191	1	1	1.42893	0.91044	2.48272	no
YCR052W	+	chr03	231000	chrIII	210025	10.2593	7.47004	10.9624	1.58642	1.38818	2.33502	7.6755	10.0811	10.6483	1.84394	1.17384	0.916075	1.53486	1.4608	1.70965	4.36753	0.724709	3.31246	1.96312	2.15788	0.938875	1.46659	3.55136	3.37116	9.56391	1.73654	9.4683	1.27795	1.56844	2.80157	1.68662	2.79637	no
YCR053W	+	chr03	233564	chrIII	212602	5.57516	4.35622	7.04224	0.787092	0.816634	0.754767	5.52761	5.96978	6.9322	0.0972592	1.08207	0.471646	3.55145	4.67953	3.56326	0.395793	0.529679	0.737293	6.40213	5.29941	6.85274	0.601741	0.726646	0.625237	5.65787	0.752831	6.1432	0.51699	3.93141	0.554255	6.18476	0.651208	yes
YCR066W	+	chr03	248644	chrIII	227545	21.2631	16.2241	11.8653	1.2241	1.95883	1.40277	7.16042	6.87197	7.27855	0.838587	1.41246	1	0.532476	0.462635	0.806298	0.298735	1.17974	0.374912	0.996615	0.968082	0.662766	0.307606	2.20647	2.89442	16.4508	1.49523	7.10365	1.05035	0.60047	0.617796	0.875821	1.80283	no
YCR072C	-	chr03	256786	chrIII	235598	21.6099	14.6424	10.7786	0.524952	0.709063	0.295832	7.25757	16.4539	15.0669	0.337894	1.1	0.7351	19.3389	18.4129	23.0357	0.354738	0.628261	0.311511	7.77267	13.8923	12.2894	0.734241	0.886422	0.654493	15.6769	0.476616	12.9261	0.690998	20.2625	0.431503	11.3181	0.758385	yes
YCR084C	-	chr03	276239	chrIII	255035	18.7112	27.3443	16.7105	0.603943	0.485922	0.786452	14.8359	17.6492	22.0717	0.750387	0.564676	0.573611	36.8745	35.1457	28.4555	0.813408	2.47567	1.41149	36.6101	54.8417	87.458	1.56575	2.05951	1.16323	20.922	0.592105	18.1856	0.596224	33.4919	1.56686	59.6366	1.59616	yes
YCR088W	+	chr03	282867	chrIII	261605	7.99089	7.76738	12.1317	1.2285	1.14975	1.07563	6.08184	6.07748	7.54911	1.30939	3.23612	1.63561	6.56175	7.69309	6.51565	0.896435	0.65123	0.730216	5.34394	7.59667	6.41774	1.03758	0.726366	0.712339	9.29665	1.11796	6.56948	2.02704	6.9235	0.759294	6.45278	0.825429	yes
YCR091W	+	chr03	292925	chrIII	271506	10.3868	11.5797	7.56701	1.04467	0.249823	0.449023	9.47676	9.86191	7.76687	2.05785	1.99537	0.319042	4.35159	3.14711	5.58347	0.986298	1.45061	0.578438	4.00011	4.10194	4.37789	0.28921	0.913425	1.07415	9.84451	0.547839	9.03518	1.42409	4.36073	1.00512	4.15998	0.758929	yes
YCR093W	+	chr03	297767	chrIII	276353	2.55938	3.22874	3.88515	0.513252	0.413421	1	4.18742	1	1.17308	1	0.809531	0.649846	1	1	1	0.757356	1	0.491743	1	1	1	1	1.28567	1	3.22442	0.608891	2.12017	0.786459	1	0.7497	1	1.09522	yes
YCR093W	+	chr03	298078	chrIII	276664	4.16274	6.49731	4.48979	0.872141	0.512639	0.89174	3.62642	1.92932	7.15931	1	1.1	0.867488	1.32793	2.45583	1	0.515802	1	0.650494	1.58624	1.27988	1.4342	1	1	1	5.04995	0.725507	4.23835	0.955829	1.59459	0.722099	1.43344	1	no
YCR093W	+	chr03	300596	chrIII	279182	8.52932	8.56036	10.8153	1.1831	1.09207	0.274232	4.98838	6.19204	7.22148	3.05071	0.88901	0.784457	0.484139	0.301346	1	2.90868	0.732971	0.644405	0.451884	0.474572	0.565114	1	1	0.670101	9.30166	0.816468	6.13397	1.54139	0.595162	1.42869	0.49719	0.890034	yes
YDL239C	-	chr04	31947	chrIV	30117	42.1045	36.8701	53.6431	10.3381	4.53319	3.31855	33.2817	22.9955	33.7456	5.14076	13.1344	10.3606	1.72239	2.28071	2.82624	5.29008	2.55608	6.86004	2.11891	1.8795	2.01963	5.8611	5.72777	3.91009	44.2059	6.02995	30.0076	9.51191	2.27645	4.90206	2.00602	5.16632	no
YDL237W	+	chr04	36036	chrIV	34205	15.6082	15.8211	16.2696	0.576826	0.641006	0.432807	17.2094	13.3252	14.9176	0.224949	1.41607	0.636014	0.860622	0.4379	0.669392	1.62162	0.36422	0.19088	0.348695	1.34499	0.264852	0.323223	0.983687	1.13968	15.8997	0.51688	15.1507	0.725677	0.655971	0.725573	0.652845	0.815531	no
YDL235C	-	chr04	37692	chrIV	35828	5.94639	4.92699	4.22664	0.429948	1.09844	0.982571	3.36763	3.13317	4.05058	0.24993	1.89594	0.734202	1.56793	1.53485	1.49747	0.972495	1.12426	0.824592	1.94529	1.43024	2.29284	0.191782	1.33234	0.990657	5.03334	0.803654	3.51712	0.926692	1.53342	0.973781	1.88946	0.838258	yes
YDL231C	-	chr04	43916	chrIV	42048	9.11125	7.25162	5.6424	0.179978	0.395631	0.245315	4.55622	7.67831	2.62399	0.378315	0.531889	0.610671	7.37897	5.09265	5.31839	0.59747	0.354888	0.4254	8.62413	8.70016	4.58633	0.468861	0.469581	1.55684	7.33509	0.240308	4.95284	0.473625	5.93001	0.459253	7.30354	0.831762	no
YDL226C	-	chr04	55291	chrIV	53510	5.42926	5.56266	4.83411	1.60937	1.03544	0.922783	4.24489	5.73657	6.23711	0.256556	1.37646	1.75974	7.05273	8.35633	7.61846	0.550814	1.56868	1.20319	11.4849	15.1816	13.6583	3.50517	2.09295	1.21327	5.27535	1.15587	5.40619	1.09758	7.67584	1.10756	13.4416	2.27046	no
YDL225W	+	chr04	57660	chrIV	55878	11.6327	10.7323	9.85387	0.396771	0.65028	1.82182	7.51132	15.5004	10.818	0.532918	1.75772	0.723863	5.88621	6.23268	6.86092	0.868035	0.656733	1.16706	9.08163	9.19085	6.67775	2.91186	1.13245	1.6304	10.7396	0.922957	11.2766	0.9715	6.32661	0.897276	8.31675	1.89157	yes
YDL223C	-	chr04	64066	chrIV	62300	11.5146	15.1385	12.6593	5.57892	2.28208	1	3.59729	6.9643	8.24788	4.85321	3.58303	1.157	4.49667	4.12184	2.84109	1.15021	1.73644	1.79649	3.20488	8.11878	7.86861	1.88179	1.55773	1.48241	13.1041	2.92033	6.26982	3.16441	3.81987	1.56105	6.39742	1.64064	no
YDL217C	-	chr04	72118	chrIV	70320	6.18277	7.14339	4.98286	0.283662	0.445313	0.549457	6.39085	9.9289	7.1809	0.499344	0.773101	1.21842	10.8231	10.0379	6.90395	0.0932872	1.40745	1.23576	14.2533	13.321	10.6594	0.188128	0.961404	0.410764	6.10301	0.392811	7.83355	0.796956	9.25498	0.912165	12.7446	0.520099	yes
YDL207W	+	chr04	94672	chrIV	92565	36.0284	20.9761	20.3689	0.15036	0.202622	0.186753	16.3256	14.0016	14.8785	0.772094	0.526187	0.47192	11.474	13.4384	25.9952	2.5819	1.04674	0.326017	12.7661	11.6796	15.6255	1.5976	1.29772	1.61319	25.7912	0.146578	15.0686	0.556734	16.9692	1.31822	13.3571	1.50283	yes
YDL203C	-	chr04	100793	chrIV	98707	143.069	55.356	60.4484	0.711571	0.822236	1.47169	39.3035	42.6038	38.0551	0.434349	1.80802	0.483806	30.7411	25.3712	29.5645	0.868346	4.09724	1.2396	45.655	33.4132	31.0444	2.6611	2.8458	1.93642	86.2912	0.968498	39.9875	0.875391	28.559	2.0684	36.7042	2.48111	yes
YDL202W	+	chr04	104064	chrIV	101958	14.5024	12.5904	15.8937	0.334246	1.294	0.675261	7.23432	6.43456	8.81045	1	1.1	1	1.55657	0.798078	3.06542	1	1	1	1.58212	2.67754	2.23834	1	3.8972	3.225	14.3288	0.734502	7.49311	1	1.80669	1	2.166	2.7074	no
YDL197C	-	chr04	109799	chrIV	107667	19.3064	22.9854	22.6073	1.28507	1.88663	1.49068	14.2445	17.6769	12.5741	2.03114	2.99893	2.07647	1.93158	1.65603	1.70423	1.67525	1.43309	2.32284	1.49257	1.82056	3.27209	1.54777	2.13444	0.992649	21.633	1.52079	14.8318	2.33551	1.76395	1.81039	2.19507	1.55829	no
YDL190C	-	chr04	125929	chrIV	123661	13.2228	11.499	17.731	1	1.03284	1	8.94185	26.6868	13.801	1	0.736131	0.847407	17.2538	15.7925	3.69593	0.739986	0.454675	0.815894	13.5587	13.1125	10.9475	3.35638	1	1	14.1509	0.977612	16.4765	0.827846	12.2474	0.670185	12.5396	1.78546	no
YDL183C	-	chr04	134927	chrIV	132657	5.69879	6.92526	9.06811	0.364051	1.35258	0.8619	5.1324	6.96238	5.32958	0.245368	1.71061	2.31726	5.60885	5.77522	5.75491	0.735767	1	0.284872	17.8315	8.42864	16.6219	0.983465	1.37452	2.16578	7.23072	0.826176	5.80812	1.39108	5.71299	0.673546	14.294	1.50792	yes
YDL182W	+	chr04	137268	chrIV	135022	3.69172	4.47005	5.01034	0.298409	1.0548	0.417523	10.2195	5.08966	7.02047	0.221855	0.806903	0.896797	1	1	1	1	1	1	1	1	1	1	1	1	4.3907	0.556912	7.44319	0.608518	1	1	1	1	no
YDL180W	+	chr04	140371	chrIV	138111	17.7332	15.3646	14.4364	0.311819	0.433891	0.340054	14.2555	21.3445	15.123	0.781688	0.94586	0.86204	0.860435	1.55274	1.83535	0.340331	0.320413	0.240153	0.894825	1.34417	0.861287	0.363262	1.07139	0.414117	15.8447	0.328588	16.9076	0.829863	1.41618	0.300299	1.03343	0.616258	yes
YDL178W	+	chr04	145297	chrIV	142318	3.57036	3.56108	2.86188	0.598373	0.376011	0.32146	2.73182	3.26552	4.15663	0.252539	0.388247	0.876304	0.468267	0.593075	0.587787	0.135195	0.247088	0.0800401	0.412433	0.501285	0.532273	0.493876	0.499975	0.329913	3.33111	0.398615	3.38466	0.472363	0.549709	0.154108	0.481997	0.441255	no
YDL176W	+	chr04	148590	chrIV	145593	11.8615	14.876	11.7372	0.997068	1.37317	0.901767	11.131	17.1126	14.4823	0.509331	1.9814	0.359607	1.19271	1.15344	0.985764	1.49166	0.441724	0.133894	1.60062	1.36599	1.01205	0.221246	0.667065	1.43601	12.8249	1.05734	14.242	0.91678	1.11064	0.689091	1.32622	0.774774	yes
YDL175C	-	chr04	149170	chrIV	146174	9.40328	6.14695	8.74101	3.12992	0.258032	2.69528	8.72719	7.0743	3.90716	0.599585	1.71432	0.77232	2.01382	2.72376	3.22958	0.34936	1.79408	1.37382	6.35479	4.55021	3.70906	0.348355	1.76633	2.86254	8.09708	1.99441	6.56955	0.995408	2.65572	1.17242	4.87135	1.65907	yes
YDL171C	-	chr04	153746	chrIV	150728	3.04529	4.01655	4.08883	0.37944	0.360185	0.233089	2.46665	3.16478	2.65339	0.327388	0.529316	0.223615	6.51664	5.70027	5.36591	0.617693	0.672638	0.715359	5.30302	5.94307	3.78333	0.81435	0.385204	0.494943	3.71689	0.290904	2.76161	0.326773	5.86094	0.668563	5.0098	0.564832	yes
YDL164C	-	chr04	169253	chrIV	166180	17.2401	19.3469	22.0156	1.41749	0.873714	1.21251	21.1677	19.3193	24.2489	0.417485	1.71336	2.3006	8.88012	15.6517	14.7189	0.290008	0.362545	0.164567	8.94305	8.49891	10.7461	0.729811	0.477099	0.718743	19.5342	1.13457	21.5786	1.44381	13.0836	0.272374	9.39602	0.641884	yes
YDL155W	+	chr04	182477	chrIV	179402	15.0178	13.3779	14.0373	1.22049	0.63263	0.657813	13.0342	14.3858	11.495	0.458642	1.0987	0.50176	2.28093	2.40774	3.89691	1.25047	0.775833	1.297	2.14031	2.88368	3.16284	0.785532	1.50016	1.0158	14.1444	0.803643	12.9717	0.653035	2.86186	1.10777	2.72894	1.1005	no
YDL154W	+	chr04	183056	chrIV	179980	19.7902	23.4266	32.1312	0.657446	1.69089	1	19.6375	29.2362	21.7358	1.08873	0.846569	0.779646	0.326145	0.404078	0.424741	1.59752	0.501016	0.732459	0.248421	0.535964	0.320831	6.74165	0.460701	1.26109	25.116	1.08278	23.5365	0.871648	0.384988	0.943665	0.368405	2.82114	no
YDL149W	+	chr04	192037	chrIV	188973	3.85426	4.86994	5.59786	0.900641	0.77575	1.38887	3.2956	5.27659	4.77097	1.77348	0.516086	1.03865	1.6206	2.41454	2.60272	0.560377	0.268657	0.810731	1.74156	2.82005	2.31593	0.588185	1.57215	0.94937	4.77402	0.98842	4.44772	1.07607	2.21262	0.546588	2.29251	1.03657	no
YDL145C	-	chr04	198835	chrIV	195760	4.50399	4.31834	4.15787	0.490584	0.223831	0.278245	3.24061	7.82466	5.25627	0.705708	0.595134	0.41107	0.79974	0.635874	0.7545	1.42082	1.10735	0.440373	0.79528	0.815343	0.758763	0.848813	0.683647	0.99226	4.32673	0.297553	5.44051	0.537304	0.730038	0.989515	0.789795	0.841573	yes
YDL145C	-	chr04	200326	chrIV	197250	3.77242	5.25812	6.62512	0.861827	0.337	0.261168	3.96369	6.15609	4.73706	0.312171	0.335504	0.273739	6.93316	7.67196	6.96477	1.19158	0.543049	0.800842	6.95735	9.31434	6.06009	2.41634	1.4368	0.467104	5.21855	0.453332	4.95228	0.273804	7.18996	0.845157	7.44393	1.44008	yes
YDL140C	-	chr04	214469	chrIV	211385	14.8446	9.44294	9.24741	0.766609	2.60891	1	6.62288	2.83265	10.7022	5.42005	3.14454	1	2.45631	2.96789	1.96568	1	0.670253	0.649471	6.43325	8.71381	6.96723	1	1	1	11.1783	1.42517	6.71924	3.15486	2.46329	0.773242	7.37143	1	yes
YDL137W	+	chr04	221434	chrIV	218305	3.84186	3.43876	4.30636	0.430284	0.301112	0.30553	5.35867	6.22921	5.51004	0.30271	0.476258	0.276744	0.131656	0.227958	0.254731	0.762856	0.177147	0.0421539	0.235033	0.128677	0.329528	0.216823	0.0961901	0.236002	3.86233	0.312308	5.69931	0.31857	0.204781	0.327386	0.231079	0.183005	yes
YDL134C	-	chr04	224067	chrIV	220949	2.22527	2.20961	1.99833	0.419306	0.55958	0.678606	2.92708	2.26462	3.83493	0.192276	0.63436	0.270131	6.84872	5.90563	6.92247	0.502665	0.515022	0.681018	9.16417	7.2935	7.84193	1.10796	0.287792	0.794142	2.1444	0.519164	3.00888	0.332256	6.55894	0.566235	8.09986	0.729963	yes
YDL133W	+	chr04	228116	chrIV	225001	20.5938	18.2311	13.5711	0.175328	0.49832	0.143091	12.7479	18.1988	9.89161	0.630032	1.99353	1.51614	19.7451	24.6611	38.2673	2.21053	1.9128	0.656699	21.18	30.4565	17.0454	2.88135	2.37492	1	17.4653	0.238913	13.6128	1.34657	27.5579	1.59334	22.894	2.08542	no
YDL128W	+	chr04	238255	chrIV	235150	8.16457	10.6432	12.1481	0.256858	0.48945	0.132509	10.3028	11.2298	8.73771	0.251489	0.364079	0.213168	1.37166	2.7446	9.61922	0.133817	0.107883	0.139032	1.40243	2.00782	1.74039	0.14223	0.38838	0.159814	10.3186	0.259606	10.0901	0.242912	4.57849	0.126911	1.71688	0.230141	yes
YDL126C	-	chr04	240537	chrIV	237465	3.83214	4.13099	4.16303	0.266199	0.322634	0.225089	4.06878	3.96312	3.90222	0.449424	0.269133	0.292046	10.6137	11.3364	10.4901	0.785132	1.26501	1.77884	12.6713	14.1157	12.6278	2.48341	1.21161	0.968019	4.04205	0.237974	3.97804	0.303534	10.8134	1.27633	13.1383	1.55435	yes
YDL117W	+	chr04	253546	chrIV	250477	21.2828	15.119	23.7194	1	1.88698	1	9.49684	15.3908	12.3388	1	1.08576	1	2.59627	3.15088	1	5.32731	1.66911	0.943068	1	1.72774	2.20976	1	1	1.42184	20.0404	1.26233	12.4088	0.995254	2.24905	2.6465	1.64583	1.14061	no
YDL116W	+	chr04	257747	chrIV	254684	14.2632	13.4442	14.1249	0.293545	0.767482	1.08268	10.6309	12.0909	12.1382	0.473449	1.19622	1.63244	22.0589	25.0987	18.9902	0.717184	1.08946	2.51883	35.4579	39.3811	28.3626	3.73281	1.14332	1.70095	13.9441	0.681235	11.62	1.06737	22.0492	1.44183	34.4005	2.19236	yes
YDL110C	-	chr04	268876	chrIV	265866	12.1148	11.1818	11.8969	3.67648	2.8851	3.17469	12.7261	13.4385	13.3455	4.20479	3.95379	3.47233	9.54153	9.93	9.42093	6.70405	10.081	10.0147	8.68898	9.15917	8.82867	13.8611	8.24154	7.37808	11.7312	3.21209	13.17	3.84363	9.63082	8.93325	8.89228	9.82692	yes
YDL108W	+	chr04	272730	chrIV	269709	3.92666	4.93461	4.25651	0.287505	0.287743	0.970473	3.67118	3.63327	2.99998	0.192392	0.460194	0.758948	3.97904	4.34477	4.5737	0.458203	1.55413	1.30042	4.86382	5.96623	8.3221	0.154048	1.76834	1.12897	4.37259	0.481907	3.43481	0.437178	4.29917	1.10425	6.38405	1.01712	yes
YDL105W	+	chr04	277818	chrIV	274748	14.8056	12.2455	14.4504	1.49006	3.0104	1.42574	5.65426	6.46784	8.01764	0.388023	1.51542	1	2.77627	2.98696	3.20967	0.502581	0.883209	0.594656	5.18996	3.48683	4.32859	1.27944	1.01366	1.46426	13.8339	1.94207	6.71324	0.934483	2.99097	0.660149	4.33512	1.25246	yes
YDL103C	-	chr04	279924	chrIV	276835	4.85233	4.88577	5.39485	0.392545	0.7952	0.573965	4.57166	5.37423	3.72895	1.68448	0.64835	0.703599	0.127163	0.225091	0.167985	0.371409	0.360425	0.536534	0.0680938	0.21523	0.239261	0.709243	0.90095	0.746633	5.04432	0.553903	4.55828	0.97881	0.173413	0.422789	0.174195	0.785608	no
YDL101C	-	chr04	284635	chrIV	281547	22.359	20.5172	16.3073	0.417553	0.420586	0.706913	15.9744	20.5267	14.4277	1.19851	0.676476	1.20304	1.43908	1.32416	1.30952	0.782728	1.58037	1.29358	1.74694	1.50547	1.66852	3.00461	1.38415	1.16686	19.7278	0.481684	16.9763	0.992677	1.35759	1.21889	1.64031	1.85187	no
YDL097C	-	chr04	290797	chrIV	287719	3.76061	4.01918	4.25435	0.819549	1.25333	0.656624	3.95487	3.11893	3.32321	1.59112	0.79868	0.675027	0.848069	1.20099	0.983561	1.5867	1.82814	1.99334	1.00666	1.03654	0.974929	4.24098	2.29978	2.69721	4.01138	0.876501	3.46567	0.988277	1.01087	1.80273	1.00604	3.07932	no
YDL095W	+	chr04	293715	chrIV	290637	13.4199	12.8972	14.075	2.99165	2.2977	2.59323	7.91641	6.79188	6.38743	2.89721	3.13103	3.07983	4.99748	5.30879	4.70864	3.35187	3.98337	4.61167	5.35466	5.74762	5.24137	5.18756	3.38272	3.44801	13.464	2.59419	7.03191	3.00269	5.00497	3.9823	5.44788	4.0061	yes
YDL093W	+	chr04	296452	chrIV	293370	12.4151	11.7011	13.4786	0.437428	0.363852	0.340312	8.18746	8.56745	11.9752	0.17424	0.316065	0.557806	4.75373	4.32808	6.98531	0.203683	0.356581	0.213029	6.14526	9.41746	4.16619	0.27214	0.314896	0.246242	12.5316	0.347197	9.57671	0.316037	5.35571	0.257764	6.5763	0.277759	no
YDL090C	-	chr04	299537	chrIV	296500	5.84701	6.26209	16.4547	0.92175	0.904487	1.48374	7.14976	6.75867	10.8669	0.322362	1.77846	0.431794	11.4652	12.2296	11.0899	1.897	2.01807	1.75449	12.646	18.294	18.945	5.33311	2.0413	2.41453	9.52128	1.06999	8.25845	0.810871	11.5949	1.88985	16.6283	3.26298	yes
YDL089W	+	chr04	301347	chrIV	298312	7.81506	13.8971	13.378	0.851495	0.707496	1.32543	13.1132	16.8815	28.2254	0.568584	1.84771	0.811036	7.97513	3.27191	3.9885	0.224519	0.256038	0.967094	2.5878	3.46398	5.11713	0.563945	0.63198	0.692459	11.6967	0.928141	19.4067	1.04244	5.07851	0.48255	3.72297	0.629461	yes
YDL088C	-	chr04	302674	chrIV	299650	8.0176	12.2217	7.18947	0.448946	0.542948	0.437492	11.9173	15.1469	9.39234	0.214027	0.45768	0.240085	10.2602	12.0899	12.2396	0.554218	1.69779	1.00999	11.6834	13.9671	16.4327	3.17726	0.957189	1.15812	9.14293	0.443128	12.1522	0.270597	11.5299	1.08733	14.0277	1.76419	yes
YDL077C	-	chr04	322276	chrIV	319311	6.41265	6.11421	7.10289	0.397259	0.642976	0.664144	10.8896	8.64359	7.39314	0.448023	1.1	1.24756	2.15124	2.04735	1.46748	0.953128	1	0.524193	2.8297	2.02058	2.89308	1	1	1	6.54325	0.534793	8.97543	0.898529	1.88869	0.825774	2.58112	1	yes
YDL076C	-	chr04	324997	chrIV	322034	10.5982	8.29378	8.33219	0.626353	0.691329	0.828447	11.6895	9.08549	14.058	0.215338	2.22487	0.930054	4.04139	5.11131	4.10011	0.303513	0.2581	1.27906	6.11503	5.77526	12.8891	0.565263	1.13503	2.199	9.07473	0.682043	11.611	1.09009	4.4176	0.613559	8.25978	1.29976	yes
YDL076C	-	chr04	324973	chrIV	322010	11.1575	9.98915	9.96371	0.699671	0.654291	0.873503	12.1783	10.4891	13.8722	0.224219	2.30683	0.93749	3.48464	5.08846	3.62775	0.313237	0.265431	1.05672	5.73591	5.5318	10.5141	0.574661	0.721224	1.73476	10.3701	0.709155	12.1799	1.12284	4.06695	0.545128	7.26062	1.01022	yes
YDL074C	-	chr04	328749	chrIV	325753	42.9578	52.3179	58.7531	11.5857	8.62478	5.4729	47.2895	60.7869	53.6825	9.38069	16.5499	7.53677	28.5934	16.9307	16.1118	17.6046	9.30292	22.6323	44.3879	33.113	32.0357	14.6637	11.3265	6.1642	51.3429	8.52779	53.9196	11.1224	20.5453	16.5133	36.5122	10.7181	yes
YDL072C	-	chr04	334162	chrIV	331135	3.31093	2.27637	2.58985	0.454152	0.305068	0.639346	2.89728	2.7571	3.52079	0.555432	1.03168	0.550083	18.8757	16.7297	15.5128	1.24005	1.4121	2.01668	29.7266	25.1577	30.3221	1.91716	0.975474	0.804109	2.72572	0.432855	3.05839	0.679065	17.0394	1.55628	28.4021	1.23225	yes
YDL070W	+	chr04	336171	chrIV	333157	15.8993	20.1126	14.9052	2.08012	1.40202	1.31264	2.2519	3.98654	3.19467	3.96371	2.39826	2.26252	0.0653797	0.0615159	0.0726706	0.514991	0.227667	0.324335	0.0378945	0.0771372	0.0709636	0.748785	0.783445	0.593648	16.9724	1.56492	3.14437	2.8415	0.0665221	0.355664	0.0619984	0.708626	yes
YDL070W	+	chr04	337193	chrIV	334175	84.1517	89.3057	78.8917	17.1212	10.0589	8.71878	17.5566	25.7696	17.6439	20.5784	16.1548	20.5315	7.62686	8.60446	8.45881	9.11727	10.6077	13.45	8.09262	9.55766	9.2416	8.99194	5.95742	6.76522	84.1163	11.933	20.3234	19.0549	8.23005	11.0583	8.96396	7.23819	yes
YDL063C	-	chr04	342854	chrIV	339846	4.55232	5.7846	3.52452	0.166712	0.33432	0.371077	5.24446	5.94666	3.1017	0.405587	1.1	0.782222	7.82919	5.21679	7.28541	1	0.547047	0.366516	7.73658	9.07514	11.4359	1	0.975829	1	4.62048	0.25737	4.76427	0.729269	6.77713	0.637854	9.41588	0.991943	yes
YDL056W	+	chr04	359605	chrIV	356647	89.0627	57.4132	50.5767	11.1333	5.55282	4.25662	51.229	47.8794	39.0186	0.39661	13.2758	7.23361	16.9492	26.5686	11.2529	6.98665	7.00401	10.0164	29.2687	17.6225	34.0531	0.887825	5.07127	4.13641	65.6842	6.94758	46.0423	6.93533	18.2569	8.00236	26.9815	3.36517	yes
YDL055C	-	chr04	359906	chrIV	356962	3.66548	3.61285	3.44191	0.185421	0.302488	0.314302	3.52323	2.49002	3.70493	0.105763	0.232855	0.437178	2.11643	2.48935	2.85915	0.286577	0.46507	0.146626	2.67304	1.7916	5.94877	0.940677	0.480711	0.295018	3.57341	0.23407	3.2394	0.225265	2.48831	0.299424	3.47114	0.572135	yes
YDL052C	-	chr04	367110	chrIV	364189	5.44951	4.70522	6.57769	0.957831	0.872029	0.718283	2.32546	4.14742	5.37235	0.911233	4.25905	1.41362	0.507972	0.355662	0.431392	0.556265	1	0.473154	0.882212	0.982719	1	0.555528	2.02389	1	5.57747	0.816048	3.94841	2.1613	0.431675	0.676473	0.954977	1.19314	no
YDL048C	-	chr04	371042	chrIV	368127	4.52983	4.27728	3.1039	0.432054	1.20532	0.315174	3.75372	2.53846	1.61025	0.315839	0.329369	0.35634	2.55174	2.43422	2.37077	1.45913	1.63359	1.43561	2.05985	3.5646	5.12617	0.0928011	1.72135	1.81259	3.97034	0.617515	2.63414	0.300516	2.45224	1.50944	3.58354	1.20891	no
YDL045C	-	chr04	376820	chrIV	373893	35.0204	41.2467	24.2439	0.429916	0.524734	0.549636	13.6637	20.8897	19.02	1	1.1089	0.558048	8.6875	8.35476	8.37576	0.427613	0.300656	1.03039	5.39129	8.34772	9.18719	0.689266	0.940301	0.799301	33.5037	0.468095	17.8578	0.855648	8.47267	0.586219	7.64207	0.809623	no
YDL043C	-	chr04	380040	chrIV	377112	23.2676	19.0933	16.5391	0.339259	1.08169	0.677914	16.8775	12.0512	13.3382	0.689266	0.474665	1.00356	0.492752	0.496417	1.23285	0.429606	0.357718	0.471534	1.12359	0.689216	2.13051	1	1.37568	1.16267	19.6333	0.666287	14.089	0.689163	0.740673	0.419619	1.31444	1.17945	no
YDL040C	-	chr04	383529	chrIV	380606	16.5075	18.5346	21.0742	0.406059	0.490735	0.52008	13.3771	15.1959	14.485	0.159061	1.32762	0.482331	0.986169	1.11113	0.637177	0.156164	0.199626	0.146425	1.18345	0.933391	0.763728	0.26383	0.339933	0.225049	18.7054	0.438958	14.3527	0.623004	0.91149	0.167405	0.960189	0.276271	no
YDL039C	-	chr04	386601	chrIV	383680	14.1625	21.9522	14.4952	1.80267	1.41731	1.51841	18.0481	21.4745	22.7134	1	1.1	1	2.14291	2.04808	1.81197	1	1	1	1	1.4092	1	1	1	1	16.87	1.54613	20.7453	1	2.00099	1	1.1364	1	no
YDL036C	-	chr04	398474	chrIV	390105	13.4382	16.8912	14.5993	1.059	0.731341	1.25079	11.5742	10.1145	10.387	1.32691	2.07782	0.613333	5.19714	6.38494	4.60361	1.63626	2.5209	2.00576	4.80516	4.76303	8.69937	6.2801	4.0487	3.60382	14.9762	0.980379	10.6919	1.30602	5.39523	2.05431	6.08919	4.64421	no
YDL035C	-	chr04	400161	chrIV	391803	28.129	26.6718	23.9075	1.63797	0.973828	1.06697	16.5914	17.469	14.6823	3.22176	1.04068	1.77745	4.43731	4.58508	5.85033	1.26202	0.865385	1.19753	4.69577	4.52109	4.19312	0.810625	0.463561	0.978176	26.2361	1.19292	16.2476	1.97996	4.95757	1.10831	4.46999	0.750787	no
YDL033C	-	chr04	403865	chrIV	395409	4.97872	4.91303	5.41413	1.52534	0.436083	2.32453	1.93783	3.11327	5.0283	0.586503	2.47753	0.685543	1.0854	0.816107	0.895802	0.298321	0.405299	0.18573	1.79095	0.91303	2.08653	0.361093	0.772424	0.49598	5.10196	1.39532	3.3598	1.21652	0.932437	0.29645	1.59683	0.543166	yes
YDL031W	+	chr04	407990	chrIV	399524	46.9399	42.6693	53.6095	3.33863	3.29322	1.60425	33.2319	32.1666	50.0449	2.34095	5.43658	3.55035	1.14523	1.16793	1.17835	4.60111	4.35377	3.80276	1.81356	2.51789	0.811014	3.93408	2.70191	4.17288	47.7396	2.71203	38.4811	3.74263	1.16384	4.25255	1.71415	3.60296	no
YDL029W	+	chr04	410593	chrIV	402140	6.52968	6.20682	8.23873	0.585076	0.472195	0.354302	5.93341	5.81243	4.64165	0.135158	0.669463	0.505114	1.17175	1.64294	1.29652	0.456444	0.145807	0.0348907	2.17307	1.6706	1.86626	0.122312	0.223556	0.444111	6.99175	0.437191	5.4625	0.403245	1.3704	0.212381	1.90331	0.263326	yes
YDL027C	-	chr04	414693	chrIV	406242	28.0108	16.8918	15.3982	0.974578	2.22062	1.09362	16.5627	27.2154	52.7769	0.440231	2.31777	1.65668	3.32239	2.97311	2.54886	0.442756	0.333179	0.857553	2.88877	3.09711	4.02621	0.249415	0.980152	0.614847	20.1003	1.39627	32.185	1.43823	2.94812	0.544496	3.33736	0.614805	no
YDL025C	-	chr04	416531	chrIV	408087	96.3295	114.086	116.571	1.1641	0.801741	1.63067	69.0713	86.1939	49.5786	3.36385	3.56893	2.05278	4.42804	5.01847	4.90124	1.35663	2.7305	3.11057	13.6636	8.75266	15.017	3.41401	2.56961	4.03453	108.995	1.1655	68.2813	2.96186	4.78259	2.39923	12.4777	3.33938	no
YDL015C	-	chr04	437471	chrIV	429029	8.36388	7.34426	5.7392	0.114344	0.26765	0.347024	6.10024	5.44406	5.27659	0.162753	0.222055	0.394448	0.173454	0.1113	0.135877	0.0546189	0.0590079	0.0471534	0.242394	0.196277	0.191861	0.108223	0.214501	0.124772	7.14911	0.209673	5.60697	0.226419	0.14021	0.0535934	0.210177	0.149165	yes
YDL013W	+	chr04	441575	chrIV	433256	12.5168	9.13433	7.96108	0.450515	0.416339	0.521543	5.43323	5.84047	6.838	0.876592	0.625491	0.476098	0.219334	0.42292	0.412603	0.367407	0.924633	0.198423	0.173079	0.434265	0.268491	0.28099	0.29172	0.244379	9.87074	0.429466	6.03723	0.62606	0.351619	0.496821	0.291945	0.272363	no
YDL008W	+	chr04	444829	chrIV	436442	11.1551	8.42181	11.6511	0.352178	0.481777	0.375929	13.7932	13.9192	12.5856	0.0802695	0.417842	0.47994	2.16175	1.70594	1.65265	2.27441	1.85279	1.8274	1.04553	2.54027	1.31857	0.22054	2.95408	1.20857	10.4093	0.369961	13.4327	0.292684	1.84012	1.98487	1.63479	1.46106	no
YDL007W	+	chr04	451407	chrIV	441084	5.19745	3.80306	4.86629	1.03119	0.939379	1.10944	4.63066	3.6621	3.48372	2.1295	1.05479	1.04849	1.7814	1.76138	1.30637	0.568291	0.813106	0.773804	2.08376	1.3696	1.14499	1.12387	0.975933	0.542164	4.62227	0.993336	3.92549	1.3776	1.61638	0.7184	1.53278	0.880656	yes
YDR003W	+	chr04	467207	chrIV	456840	3.23121	3.22986	6.43092	0.489712	0.577855	0.285827	4.10842	4.21571	5.3597	0.0851725	0.224011	0.217168	1.55335	0.919719	0.995186	0.703085	0.100036	0.12033	1.68859	1.53637	3.20794	0.0775922	0.548606	0.0664472	4.29733	0.417798	4.56128	0.142117	1.15608	0.307817	2.1443	0.230882	no
YDR003W	+	chr04	467190	chrIV	456823	3.32588	3.28676	6.28211	0.471028	0.592126	0.271946	3.94118	4.16338	5.20735	0.0827119	0.250663	0.260196	1.43369	0.898829	0.946884	0.722916	0.102739	0.132318	1.54174	1.4275	3.07801	0.0742352	0.527528	0.0743847	4.29825	0.4117	4.4373	0.164524	1.09313	0.319325	2.01575	0.225383	yes
YDR004W	+	chr04	468750	chrIV	458385	3.72982	3.80982	3.28168	0.319935	0.426412	0.532588	5.68612	3.44364	6.01945	0.178878	0.427476	0.56095	20.2388	24.5304	21.5102	1.57662	1.38893	2.22813	33.9316	34.0325	80.7042	0.1643	0.782967	1.17459	3.60711	0.392979	5.04974	0.355768	22.0931	1.73122	49.5561	0.707286	yes
YDR009W	+	chr04	476547	chrIV	466052	31.1573	23.1929	27.2303	1	2.4228	0.956692	9.73462	7.71967	12.2336	1	6.24266	1	2.4348	1.24522	1.25179	0.724397	0.412859	1.0321	0.916581	0.801488	2.37001	0.900805	0.542969	1.55429	27.1935	1.4265	9.89595	2.71422	1.64394	0.72312	1.36269	0.999354	no
YDR011W	+	chr04	482799	chrIV	472332	17.1902	14.5014	26.9042	0.585507	0.612249	0.923969	27.3944	15.0331	24.7676	0.554072	0.834974	0.502415	28.1463	25.1404	24.9462	0.255147	2.00658	0.67009	26.135	28.1115	15.4482	5.31252	0.926762	1.70453	19.5319	0.673909	22.3984	0.597154	26.0777	0.977272	23.2316	2.64794	no
YDR014W-A	+	chr04	490474	chrIV	480038	7.96706	6.95605	9.64193	2.48665	1.95237	2.32214	6.08098	6.75739	6.43145	3.43615	3.18803	2.43901	2.90006	3.91589	3.65613	2.40986	1.78181	2.29392	3.41477	3.78001	3.36312	3.67525	2.842	2.267	8.18835	2.22039	6.42327	2.98773	3.4907	2.16186	3.5193	2.92808	yes
YDR017C	-	chr04	491259	chrIV	480817	4.36422	4.9979	5.63765	0.39997	0.942764	0.527974	3.65322	3.48283	4.9642	0.64088	1.06302	0.305576	4.42228	5.64515	6.66154	0.23758	0.564644	0.662496	5.27448	7.40755	4.8222	1.31132	0.527368	0.857938	4.99992	0.590236	4.03342	0.636491	5.57632	0.48824	5.83474	0.898874	no
YDR022C	-	chr04	500372	chrIV	489965	7.70461	7.10404	7.43903	0.560016	0.374114	0.399862	8.25671	12.3684	9.11223	0.146982	0.347826	0.367123	2.81822	2.47656	2.36626	0.126325	0.169403	0.161922	1.64464	3.33952	2.37935	0.257375	0.582307	1.63644	7.4159	0.411331	9.91244	0.253977	2.55368	0.15255	2.4545	0.825373	yes
YDR028C	-	chr04	510856	chrIV	500881	37.2471	27.5071	35.3638	1.98994	1.40325	1.31549	21.5342	38.6225	24.3385	1.16234	1.40577	0.936261	5.98941	6.21045	5.26342	0.54389	0.922109	0.808826	5.01846	6.54398	7.25285	2.45633	0.67859	0.610168	33.3726	1.53623	28.165	1.13479	5.82109	0.758275	6.27176	1.24836	yes
YDR033W	+	chr04	521532	chrIV	511519	0.568943	1.63831	1.46058	0.248675	0.572206	0.0848762	2.531	3.21192	4.86311	0.112266	0.549463	0.282722	1.63471	1.68249	1.79493	0.175583	0.193186	0.783282	2.82657	4.99019	4.64816	0.120604	1.44661	0.137006	1.22261	0.268586	3.53534	0.281484	1.70404	0.384017	4.15497	0.568074	yes
YDR037W	+	chr04	541817	chrIV	522457	4.02144	2.73219	2.55184	0.822499	0.846736	0.677876	2.66734	3.68239	3.40791	0.247755	1.05968	0.481196	5.70579	4.8258	6.10363	1.29319	1.3462	0.957158	5.68808	6.57783	5.54538	0.285298	0.945596	1.19253	3.10182	0.749037	3.25255	0.562876	5.54507	1.19885	5.9371	0.807807	no
YDR043C	-	chr04	557388	chrIV	530170	3.88962	4.80308	6.87053	0.909449	0.637261	0.610398	5.20651	7.79917	8.74755	0.127804	0.431693	0.638859	4.18802	5.28473	4.68522	1.5143	0.660689	1.0137	4.319	5.74292	4.88725	0.450526	1	1.46154	5.18774	0.685702	7.25108	0.366118	4.71932	1.0629	4.98306	0.97069	yes
YDR051C	-	chr04	571665	chrIV	544402	16.8255	14.517	22.9368	0.18767	0.173793	0.166821	20.6543	19.5692	20.0239	0.998243	0.538141	0.349869	5.00541	4.05904	5.63128	0.684062	0.0929769	0.625744	5.78701	6.00357	8.97675	0.83511	0.164358	0.199869	18.0931	0.142761	20.0825	0.595417	4.89858	0.467594	6.92245	0.399779	yes
YDR055W	+	chr04	579505	chrIV	552279	15.1359	12.4183	12.9713	0.529619	0.541564	0.392208	10.909	9.29108	13.4124	0.56786	1.08067	0.634561	1.13997	1.39792	1.43132	0.492833	0.663318	0.278473	0.671733	0.883488	0.84381	0.245754	0.636309	0.761763	13.5085	0.454464	11.2041	0.727698	1.32307	0.478208	0.799677	0.547942	no
YDR061W	+	chr04	589574	chrIV	562473	6.32953	8.09975	8.80559	0.374458	0.420568	0.396765	5.43567	4.70825	4.74668	0.492734	2.74702	0.514157	0.92293	1.06784	0.932972	1.37922	0.9602	1.05813	1.90325	1.64372	0.934241	1.50525	1.83559	1.54705	7.74495	0.363931	4.96353	1.21797	0.97458	1.13252	1.49374	1.6293	no
YDR062W	+	chr04	592709	chrIV	565617	12.9168	10.5985	11.9531	0.688943	0.628008	0.578539	7.71407	8.93689	9.19602	0.80115	0.862046	1.17747	7.26973	6.61061	7.99429	1.16726	2.72306	1.51231	4.91183	5.95923	5.37419	1.96542	1.23004	1.55915	11.8228	0.598497	8.61566	0.913556	7.29154	1.80088	5.41508	1.58487	yes
YDR072C	-	chr04	604350	chrIV	577225	3.0616	5.1901	3.32083	0.215696	0.462156	0.0729599	10.5281	10.0251	4.78962	0.493236	0.512761	0.368784	10.1299	10.5187	6.8863	0.38822	0.666882	1.97728	10.5831	12.7173	7.8308	0.387092	2.91228	0.521816	3.85751	0.216937	8.44759	0.424927	9.17829	1.01079	10.3771	1.27373	yes
YDR074W	+	chr04	610236	chrIV	583109	2.32732	2.68748	4.6135	0.287825	0.303756	0.32728	1.67009	1.12241	2.18645	0.7598	0.204676	0.219016	0.119795	0.116112	0.151373	0.05443	0.230009	0.10567	0.21994	0.314749	0.183938	0.780595	0.121979	0.41623	3.20943	0.272954	1.65965	0.361164	0.129093	0.130036	0.239543	0.439601	yes
YDR075W	+	chr04	611720	chrIV	584582	19.2174	14.2739	13.0399	2.02817	2.09614	0.698664	33.6826	23.7028	17.0395	2.72586	2.34071	1.36852	0.253402	0.427438	0.371373	3.19988	0.700235	0.390687	0.425915	0.442314	0.68242	0.248646	1.4095	1.75199	15.5104	1.57432	24.8083	2.1117	0.350737	1.43027	0.516883	1.13671	no
YDR077W	+	chr04	616060	chrIV	588880	1.3235	1.39322	2.69123	1.45405	1.5237	1.55355	7.58093	9.56747	7.51332	1.77662	2.02133	1.49619	6.25781	5.18572	5.47325	4.98228	4.1205	5.43917	4.48625	5.14772	4.1417	6.22611	5.42736	4.25861	1.80265	1.4771	8.22057	1.73138	5.63893	4.84731	4.59189	5.30403	yes
YDR080W	+	chr04	619056	chrIV	591872	12.638	12.5363	17.0057	1	0.75053	0.453325	10.8741	14.0482	6.91882	1	1.2372	2.22505	6.61201	4.79577	6.70086	0.828328	2.17755	0.652491	1.34285	3.65421	2.27655	1	1.04684	1	14.06	0.701285	10.6137	1.45408	6.03621	1.21946	2.42454	1.01561	no
YDR081C	-	chr04	622015	chrIV	594839	53.9396	50.0196	37.1524	4.11445	2.18727	2.98155	30.4556	39.8606	29.1452	0.871828	6.43908	3.32439	21.7154	32.6793	26.7986	1.80861	2.68333	2.5809	22.8726	22.5971	43.6884	0.627581	2.48237	2.22517	47.0372	3.06109	33.1538	3.51177	27.0644	2.35761	29.7194	1.77838	yes
YDR090C	-	chr04	639296	chrIV	612274	7.19803	6.32132	7.41724	0.479465	0.565353	0.419839	7.56465	10.7419	11.1142	0.361814	0.945265	0.425851	4.48651	1.54777	6.15138	0.0972668	0.349945	0.117848	5.0307	2.14636	2.25078	0.16248	0.570735	0.818288	6.97886	0.454885	9.80692	0.54431	4.06189	0.188353	3.14261	0.517168	no
YDR096W	+	chr04	653807	chrIV	627073	24.4813	26.697	32.4511	2.72729	2.72162	6.12264	19.3862	25.7877	19.966	4.72778	4.87366	4.48827	0.611452	0.932705	0.798664	4.66241	0.811708	3.44781	1.27464	1.1098	1.32521	7.62375	1.68949	1.83742	27.8765	3.82385	21.7133	4.66324	0.78094	2.97398	1.23655	3.71688	no
YDR099W	+	chr04	670483	chrIV	635872	7.54572	7.34505	8.53071	0.747327	0.897958	0.99941	8.58661	9.51283	9.57537	0.959651	0.99967	0.698283	18.0406	15.0176	13.8867	3.43573	4.35003	4.10845	14.8365	17.242	16.0622	6.25354	3.93269	3.39491	7.80716	0.848232	9.22494	0.852534	15.6483	3.96474	16.0469	4.52705	yes
YDR105C	-	chr04	681507	chrIV	646960	8.86913	19.0279	18.7781	0.0867449	0.329832	0.404047	11.4624	16.8314	23.0381	0.243393	0.389756	0.236079	5.96642	11.5896	9.12713	0.327381	0.609481	0.47046	7.69959	7.6182	9.46244	0.43513	0.40651	0.327833	15.5584	0.240208	17.1107	0.256409	8.89438	0.469107	8.26008	0.389824	yes
YDR111C	-	chr04	694102	chrIV	660190	6.20165	7.77226	7.51061	0.231217	0.254182	0.223154	5.855	6.22908	8.87651	0.714103	0.312276	0.288123	0.335578	0.190345	0.339325	0.264888	0.213405	0.238352	0.364688	0.680028	0.250001	0.289047	1.00063	0.316131	7.16151	0.202851	6.98686	0.404834	0.288416	0.238882	0.431572	0.535269	no
YDR113C	-	chr04	696315	chrIV	662409	6.50038	5.62506	7.07347	1.11023	0.748734	0.812834	7.44082	7.28498	8.32472	1.30272	1.11267	1.076	5.73425	6.79531	7.41942	1.2621	1.08877	1.28997	4.61815	5.33206	8.24098	2.13241	1.54233	1.6932	6.39963	0.857267	7.68351	1.13046	6.64966	1.21361	6.06373	1.78931	yes
YDR117C	-	chr04	700277	chrIV	666354	17.5825	14.3224	15.5006	1.20617	1.89078	1.43783	23.4108	8.40512	13.965	3.30406	3.56092	1.89959	2.55189	1.38476	1.21779	0.745214	0.186827	0.813934	1.44067	2.90701	0.718409	0.246744	0.260383	0.203831	15.8018	1.47826	15.2603	2.88819	1.71815	0.581992	1.6887	0.236986	no
YDR117C	-	chr04	699782	chrIV	665859	18.0551	13.6244	19.8717	1.04841	1.14	1.03779	12.4489	16.5151	19.0951	0.188641	1.45946	1.0874	23.0261	25.1545	38.4791	1.31431	1.36457	0.718678	32.7716	21.4297	19.0573	2.34216	2.44044	0.558014	17.1837	1.04207	16.0197	0.878501	28.8866	1.13252	24.4195	1.7802	yes
YDR120C	-	chr04	707320	chrIV	673370	5.86651	7.49307	12.0965	0.39587	1.12886	1.13037	17.3381	10.6182	16.1391	0.817339	0.622108	1.74839	13.3325	18.3857	21.7254	1.37876	1.39811	1.90202	26.6668	25.6888	31.0146	2.50766	2.00205	2.66592	8.48537	0.851701	14.6985	1.02928	17.8145	1.55963	27.79	2.39188	yes
YDR128W	+	chr04	727550	chrIV	693655	27.8415	24.0249	16.6117	1.94725	2.06536	0.615083	13.2568	13.7047	6.84487	0.505078	0.47612	1.20935	11.9803	9.88282	9.21295	1.20068	0.857537	1.01177	12.9478	12.5345	14.0244	0.921081	0.583599	0.999547	22.826	1.50923	11.2688	0.696849	10.3587	1.02333	13.1689	0.834742	yes
YDR132C	-	chr04	735686	chrIV	701769	45.6548	51.2672	34.4546	1.03024	1.89957	2.62123	30.1618	31.4954	50.336	0.753683	3.70926	0.390738	6.3225	5.11902	4.61364	0.136132	0.494943	0.530386	4.51292	9.84958	7.38574	0.284794	0.856876	0.474696	43.7922	1.81701	37.3311	1.58456	5.35172	0.387154	7.24942	0.538789	no
YDR137W	+	chr04	745874	chrIV	711991	6.52559	6.77573	7.88657	0.161629	1.19546	0.940642	4.01687	3.20362	4.42681	0.447195	1.59771	0.631898	0.326215	0.313626	0.317395	0.222047	0.168892	0.252638	0.421022	0.33863	0.427481	0.636664	0.56227	0.536774	7.06263	0.732579	3.88244	0.858935	0.319079	0.214526	0.395711	0.578569	yes
YDR142C	-	chr04	756653	chrIV	722744	5.61956	8.03283	5.94297	1.98461	0.974955	0.756977	4.11783	4.87875	11.2868	0.232181	0.990655	2.17296	8.45415	6.4683	7.6285	1.28728	1.45629	1.65001	10.4471	7.77269	10.815	1.34424	1.32818	2.23293	6.53179	1.20552	6.76114	1.0986	7.51698	1.46452	9.67828	1.63512	yes
YDR142C	-	chr04	756703	chrIV	722794	6.76416	8.58683	6.80975	1.37345	0.771046	0.51762	4.13064	5.75891	12.6874	0.270165	0.733532	2.44138	7.70104	5.73833	6.71535	1.36953	1.2046	1.81439	8.74003	7.20348	8.68732	1.51411	1.28664	2.20558	7.38692	0.854039	7.52567	1.11503	6.71824	1.46284	8.21027	1.66878	yes
YDR143C	-	chr04	758100	chrIV	724202	6.73163	5.62966	7.45925	0.824358	1.27173	1.4516	3.21749	5.13122	3.8189	3.30236	2.9798	1.01941	3.06764	3.23569	3.50221	2.19825	1.78042	2.20886	4.81644	4.63535	4.20936	3.98125	1.88765	2.63852	6.60685	1.14923	4.05587	2.40052	3.26851	2.06251	4.55371	2.83581	yes
YDR151C	-	chr04	779674	chrIV	750856	15.4129	12.5245	15.3091	1	4.37856	1	21.7274	21.6185	17.6565	1	1.13236	0.794674	1.22362	0.790577	1.4219	0.850512	0.510484	1.26961	0.951132	0.458672	0.757149	3.42931	0.903055	2.00159	14.4155	2.09285	20.3341	0.942345	1.14536	0.876867	0.722318	2.11132	no
YDR152W	+	chr04	781206	chrIV	752393	17.8958	15.1147	18.199	2.34154	1.74207	1.72059	13.5193	18.557	15.2258	5.15531	2.81341	3.12628	28.0414	24.0229	24.5219	4.84466	5.14952	9.47812	39.994	37.6462	63.6626	6.16924	3.83906	6.47752	17.0698	1.9014	15.7674	3.665	25.5287	6.49077	47.1009	5.49527	yes
YDR155C	-	chr04	783207	chrIV	754374	8.23738	8.23641	5.99672	0.294273	0.296489	0.299621	6.70105	7.96106	12.6225	0.253789	0.453944	0.307017	2.14349	1.98181	1.96325	0.192696	0.19726	0.158001	1.89868	1.94831	2.78645	0.207981	0.270573	0.221745	7.49017	0.263461	9.09487	0.304917	2.02952	0.182653	2.21115	0.233433	yes
YDR160W	+	chr04	792851	chrIV	764014	2.86576	3.35089	3.1111	0.414603	0.950266	0.298655	1.57	3.63306	3.85808	0.418568	0.658219	1.61018	2.82784	1.80754	2.61827	0.0953692	0.496909	0.0829397	2.34811	2.64764	3.3458	0.299548	0.160018	0.156623	3.10925	0.521175	3.02038	0.862321	2.41788	0.225073	2.78052	0.205396	yes
YDR164C	-	chr04	798717	chrIV	769826	4.72752	4.893	12.5999	0.902285	1.1	1	7.7531	8.18607	6.14861	1	2.69949	1	6.69856	6.68042	6.02103	0.682838	0.57532	0.702188	1.42743	1.88236	1.70276	3.16434	1	1	7.40681	0.967428	7.3626	1.53316	6.46667	0.653449	1.67085	1.72145	yes
YDR166C	-	chr04	801648	chrIV	772743	8.07589	6.83271	11.0207	0.441658	0.913201	0.165345	10.745	10.5422	9.35527	1.79125	0.324271	0.69431	13.3801	20.3825	18.0621	0.730861	3.09321	0.432387	15.3757	25.9453	30.6656	0.604076	1.93273	0.397913	8.64311	0.473402	10.2142	0.903277	17.2749	1.41882	23.9955	0.978241	yes
YDR168W	+	chr04	806402	chrIV	777494	7.64222	7.31186	9.28609	0.610005	0.724451	0.768676	7.18938	6.22414	5.71903	0.725242	0.682855	0.649108	2.62427	2.55445	2.43017	0.545137	0.70635	1.07193	2.50103	3.36742	2.25198	1.53356	0.669399	0.641859	8.08006	0.667711	6.37752	0.652402	2.53629	0.774471	2.70681	0.948273	yes
YDR174W	+	chr04	829622	chrIV	796286	26.6082	21.2389	21.9057	2.65435	3.24271	4.06898	23.5071	19.4116	19.4076	7.37512	6.39481	7.0654	2.84603	1.96771	2.25496	0.316463	3.99238	8.29052	2.95549	4.16753	4.40535	6.03342	10.2683	4.70451	23.2509	3.28868	20.7754	6.91178	2.35623	4.19979	3.84279	7.00209	no
YDR176W	+	chr04	833331	chrIV	799988	53.6739	71.1089	65.4407	8.22337	5.20056	5.75117	40.1664	30.5512	32.2098	9.11603	8.77793	5.89703	6.60768	6.47989	6.0464	5.39914	6.54155	7.59749	6.83066	10.8534	7.89074	5.29218	3.7664	7.07825	63.4078	6.35837	34.3092	7.89699	6.37799	6.51273	8.52494	5.37895	no
YDR179C	-	chr04	835435	chrIV	804779	15.3474	28.48	19.5515	3.60325	5.90172	3.02686	11.479	12.5768	6.54845	5.06961	5.99066	8.86531	13.2678	11.1811	11.2555	4.91986	20.4066	26.9038	10.8396	13.1889	15.5813	5.56988	16.96	12.5834	21.1263	4.14394	10.2014	6.60853	11.9015	17.4101	13.2033	11.7044	no
YDR180W	+	chr04	841370	chrIV	810747	2.36223	2.48395	3.16038	1.29197	1.121	0.74221	3.16302	3.77294	3.09352	0.689188	2.09888	0.512818	0.405523	0.323193	0.510855	0.673935	0.153262	0.11256	0.18591	0.310505	0.234297	0.104624	0.383978	0.364522	2.66885	1.01839	3.34316	1.06696	0.41319	0.313252	0.243571	0.284375	no
YDR182W	+	chr04	845234	chrIV	814626	3.25914	3.75165	3.99209	1.89103	0.393577	0.842365	1.35197	1.11242	2.68083	0.117872	1.21725	0.253587	0.49694	0.447294	0.528479	0.710092	0.128754	0.576228	0.836402	0.799108	0.360826	0.282301	0.211465	0.213499	3.66763	1.00899	1.71507	0.496237	0.490904	0.471692	0.665445	0.235755	yes
YDR186C	-	chr04	850496	chrIV	819643	5.61635	6.68522	5.05093	0.284133	0.436857	0.538815	3.72707	4.08572	5.44651	0.730304	0.716429	0.857162	0.575789	0.539917	0.865836	1.20556	0.372221	0.247012	0.525186	0.739812	1.0017	0.278083	0.280119	0.28393	5.78417	0.386602	4.41977	0.734632	0.660514	0.608263	0.755564	0.28071	no
YDR188W	+	chr04	854571	chrIV	823702	4.73486	3.88706	4.81505	0.554012	0.911626	0.731454	3.89999	3.53078	3.27006	1.04062	1.58744	1.01142	4.63676	4.03871	3.86217	0.276822	0.276725	0.245709	5.56567	5.20875	5.07493	0.52781	0.377956	0.311586	4.47899	0.699031	3.56694	1.17983	4.17922	0.266419	5.28312	0.405784	yes
YDR189W	+	chr04	856918	chrIV	826027	15.7079	13.6357	15.0249	1.17028	1.14058	0.719805	6.25056	9.9739	10.3789	1.11319	1.78032	0.741321	2.89227	5.24341	2.26345	0.439673	0.459483	0.392812	2.24863	1.64115	2.48793	0.227916	1.36728	0.659895	14.7895	0.97689	8.8678	1.17828	3.46638	0.430656	2.1259	0.751696	yes
YDR202C	-	chr04	873695	chrIV	842833	7.95801	6.05614	5.44609	1.7327	1.25523	1.01261	7.42582	4.51581	5.66131	0.975398	0.721209	1.44691	3.76097	3.67734	3.67214	0.394823	0.620612	0.501316	3.69562	3.0731	5.15223	1.22038	1.00039	0.849883	6.48675	1.30018	5.86764	1.0145	3.70349	0.505584	3.97365	1.02355	yes
YDR208W	+	chr04	885566	chrIV	854758	13.9916	14.5483	20.7857	1.95367	1.92448	1.51133	19.6601	24.4628	17.4545	3.10004	1.12831	1.56904	0.212116	0.494296	0.406666	5.42326	1.20983	2.77982	0.578426	0.318503	0.515663	3.15391	1.91037	4.54137	16.4419	1.76316	20.5258	1.89913	0.371026	3.13764	0.470864	3.20188	no
YDR211W	+	chr04	890557	chrIV	860154	14.7655	14.0176	11.7766	1.27371	0.823698	0.762346	14.7805	13.8945	10.3552	2.72918	0.821164	0.895606	9.95746	13.5756	9.43766	0.777266	0.232665	0.841128	8.94296	8.43486	5.18415	2.70931	1.19061	1.00368	13.5199	0.919919	13.0101	1.44865	10.9903	0.61702	7.52066	1.63453	yes
YDR216W	+	chr04	902659	chrIV	872253	22.2418	16.707	21.1372	0.453144	0.389566	0.36676	18.1283	25.8452	14.2084	0.526512	1.06535	0.715932	48.3369	40.259	28.122	0.358283	4.80365	6.46203	30.8232	60.4884	56.6018	4.6269	0.622594	1.76922	20.0286	0.369823	19.3939	0.735931	38.9059	3.87465	49.3045	2.33957	yes
YDR219C	-	chr04	910598	chrIV	880164	46.8296	43.6858	47.8191	3.96271	3.48769	3.05748	32.8184	38.4732	19.4941	5.25	7.37585	4.51866	33.7531	41.4874	38.8629	14.4546	26.1033	21.664	59.44	61.5334	49.6152	15.7196	16.8625	16.0473	46.1115	3.46929	30.2619	5.6815	38.0344	20.7406	56.8629	16.2098	yes
YDR221W	+	chr04	913734	chrIV	883301	12.1032	19.3266	17.3234	0.237577	0.403982	1.03844	14.6218	10.8524	12.9251	0.700238	0.407464	0.417264	0.707687	0.569494	0.69375	0.667414	0.359534	0.383155	0.708272	0.904249	0.807463	3.85569	2.36862	0.94646	16.2511	0.526665	12.7998	0.474989	0.656977	0.470034	0.806661	2.39025	no
YDR229W	+	chr04	931005	chrIV	900377	8.5939	7.68244	5.80223	1.2816	1.36406	0.470654	5.51764	7.70065	5.90022	1.84993	1.92874	1.1902	10.0953	7.54088	7.54568	1.02401	0.907564	1.40653	7.18507	10.115	8.29061	3.09467	0.125786	1.16854	7.35952	1.00544	6.37284	1.62296	8.39396	1.1127	8.53023	1.463	yes
YDR235W	+	chr04	938948	chrIV	908332	14.1153	10.7539	12.9268	1	0.645988	1	13.5155	13.3186	10.831	1	1.74504	0.863396	0.510931	1.56113	0.811032	0.502545	0.407058	0.399482	1.60991	0.582969	0.464903	1	1	1	12.5987	0.848663	12.555	1.16948	0.96103	0.436362	0.885929	1	yes
YDR238C	-	chr04	944566	chrIV	913936	6.5075	6.83341	4.31912	0.261572	0.585397	0.959605	2.71758	2.40807	1.936	1.1791	1.46937	0.400233	3.83508	8.32596	2.49373	0.358084	0.49512	1.1003	9.45783	10.6713	7.73315	0.98147	0.372146	0.551109	5.88668	0.568858	2.35388	0.982899	4.88492	0.651167	9.28744	0.634909	yes
YDR242W	+	chr04	952986	chrIV	923095	5.3454	5.91801	6.96655	0.27094	0.554327	0.339741	7.59492	3.19936	5.96631	0.322577	0.390586	0.815068	2.921	2.6439	1.79587	0.169463	0.172398	0.120357	3.70946	1.18996	1.61632	0.318751	0.238843	0.324539	6.07665	0.355003	5.58686	0.476077	2.45359	0.154072	2.17191	0.294045	no
YDR251W	+	chr04	967369	chrIV	937501	6.42813	5.19682	7.99553	1.1228	1.08671	1.41527	5.82377	6.20379	3.67507	2.86368	0.991538	0.881022	0.423597	0.398131	0.327608	0.711504	1.92322	0.717983	0.888312	0.671602	0.306136	0.180009	2.44256	0.489882	6.54016	1.17492	5.23421	1.54541	0.383112	1.11757	0.622017	1.03749	no
YDR251W	+	chr04	967582	chrIV	937714	17.6245	20.5855	18.1904	1.56527	1.36657	1.45653	13.3443	11.3471	9.87695	2.35978	2.45228	2.2167	1.02968	0.878553	0.774139	3.90963	1.87954	1.49393	0.845476	1.98115	0.784348	0.175377	3.01009	1.47634	18.8001	1.42946	11.5228	2.30959	0.894123	2.4277	1.20366	1.55393	no
YDR253C	-	chr04	968652	chrIV	938773	11.7146	8.62246	12.6874	1.63162	2.40403	2.59743	10.6252	11.327	9.33241	0.256828	2.60488	2.46566	12.1163	8.86668	13.9901	6.17558	5.07942	7.82612	14.3714	16.158	17.5232	4.24647	7.18497	4.91581	11.0081	2.17769	10.4282	1.74246	11.6577	6.36037	16.0176	5.44908	no
YDR256C	-	chr04	972767	chrIV	942878	5.62801	8.14998	6.99198	0.351681	0.380413	0.352462	4.34723	5.04673	3.98907	0.306702	0.414271	0.334502	7.3016	6.53429	6.76201	0.472569	0.493823	0.67818	7.80339	8.71665	8.7859	0.741637	0.523858	0.273404	6.92333	0.328185	4.46101	0.318492	6.86597	0.548191	8.43531	0.512966	yes
YDR257C	-	chr04	975130	chrIV	945226	10.1024	8.03136	14.0392	0.395367	0.4322	1.03173	9.46653	9.28091	7.49894	0.718967	1.54192	0.610133	4.11227	4.5092	7.06044	1.93635	1.27013	0.681793	5.45248	6.89479	2.56263	1	0.551858	0.597519	10.7243	0.586432	8.7488	0.923673	5.22731	1.29609	4.96997	0.716459	yes
YDR261C	-	chr04	982694	chrIV	952786	7.68538	9.2878	8.24262	0.414236	0.766994	0.778875	5.22193	5.43354	6.05508	0.928723	0.832333	0.572596	2.16974	1.94714	3.11021	0.295182	0.399802	0.312839	1.33165	2.46692	3.11681	0.418206	0.54564	0.734117	8.40527	0.620035	5.57018	0.744551	2.40903	0.335941	2.30513	0.565988	no
YDR275W	+	chr04	1012053	chrIV	976935	11.5278	11.5958	12.3252	2.44111	2.13336	1.18701	10.0313	11.8499	9.84616	2.04721	3.62562	3.14132	16.4131	14.625	19.2989	2.79036	4.91692	4.1706	17.3745	16.2095	23.5728	5.3277	2.77582	1.96667	11.8163	1.88716	10.5758	2.90472	16.779	3.95929	19.0523	3.35673	yes
YDR279W	+	chr04	1019307	chrIV	983758	15.3304	12.6488	19.1987	2.22452	1.47771	1.18294	9.54358	15.4886	24.0574	3.20989	2.33288	2.07925	6.28021	6.33958	7.99769	4.47522	2.29094	2.07064	9.70233	6.81943	5.81995	3.69798	1.30839	4.12781	15.726	1.59506	16.3632	2.50734	6.87249	2.9456	7.44724	3.04473	yes
YDR283C	-	chr04	1025681	chrIV	990116	9.49586	10.1891	5.71504	1	1.1	1	3.99596	4.96832	1.76807	1	1.1	1	0.548186	0.337825	1	0.673557	1.79348	0.474241	0.545122	0.575996	0.586726	1.09024	1.62718	0.81836	8.46668	1	3.57745	1	0.62867	0.980426	0.569281	1.17859	no
YDR285W	+	chr04	1032298	chrIV	996752	15.8471	16.3055	17.6707	5.88756	5.05433	3.57992	8.35486	12.3351	11.7844	7.87208	6.65503	4.61792	1.38314	1.65277	1.54948	3.06226	2.63254	2.93263	1.27107	1.54645	1.22147	3.78851	3.56557	3.15222	16.6078	4.80727	10.8248	6.34834	1.52847	2.87581	1.34633	3.5021	no
YDR288W	+	chr04	1036760	chrIV	1001234	8.21901	5.95356	11.5381	0.728389	0.791951	0.531757	10.1113	9.35326	7.31765	0.382502	0.908526	1.91848	0.587141	1.15704	1.17711	2.3947	1.19367	0.391907	1.71161	0.822294	2.24895	1.41139	1.04951	0.65567	8.57023	0.650699	8.92739	1.0365	0.973764	1.32676	1.59429	1.03886	no
YDR301W	+	chr04	1062356	chrIV	1026823	5.55267	4.27239	7.39648	1	1.1	1	1.27743	3.72838	3.56212	1	1.18479	1.71392	1	1	1	1	1	3.16933	1	1	1	1	1	1	5.74052	1	2.85597	1.26623	1	1.72311	1	1	no
YDR301W	+	chr04	1063286	chrIV	1027756	8.73538	4.71605	9.46232	1	1.1	1	1.37728	2.57782	1.26532	1	1.1	1	1	1	1	1	1	1	1	1	1	1	1	1	7.63792	1	1.74014	1	1	1	1	1	no
YDR313C	-	chr04	1088560	chrIV	1053033	2.61366	3.69082	3.25895	0.746197	0.571569	0.65657	3.58658	2.9949	2.88605	0.627403	0.346898	0.384917	7.72679	6.98398	6.44507	0.133916	0.357695	0.705277	4.3401	6.50228	5.11916	1.38736	0.961407	0.578045	3.18781	0.624779	3.15584	0.419739	7.05195	0.398962	5.32051	0.975605	yes
YDR320C	-	chr04	1099783	chrIV	1063086	8.5449	7.79158	11.2062	0.521824	0.185631	0.185389	7.61751	8.96031	11.0468	0.826597	0.463785	0.155911	1.13334	1.20242	2.25567	0.156999	0.10778	0.127884	1.83383	3.01865	2.2221	0.315839	1.73865	0.229086	9.18089	0.264281	9.20821	0.448764	1.53047	0.130888	2.3582	0.76119	yes
YDR323C	-	chr04	1106777	chrIV	1070052	12.5634	7.20188	13.0284	0.904692	0.711269	0.764063	4.81449	8.01483	4.27566	2.07713	1.01678	1.22996	4.2625	3.22906	2.13196	1.69137	0.866106	0.329397	2.73809	4.23709	3.40493	0.854885	1	0.935468	10.9312	0.760008	5.70166	1.40795	3.20784	0.962291	3.46004	0.930118	yes
YDR330W	+	chr04	1122957	chrIV	1086222	4.28385	3.32097	6.14152	1.2966	1.3653	1.1388	4.02524	4.355	5.85224	1.34632	2.21937	1.22218	0.460404	0.518308	0.650906	0.85569	0.165597	0.718284	0.592251	0.477767	0.422382	1.2667	1.05723	0.669095	4.58211	1.23357	4.74416	1.56262	0.543206	0.579857	0.497467	0.997673	no
YDR332W	+	chr04	1125622	chrIV	1088871	7.98913	6.83819	7.61402	1	1.92546	2.63842	6.39642	9.1978	4.68432	0.640033	6.97031	3.67528	2.67395	3.43564	1.1431	2.09457	1	3.22322	0.904588	2.61776	1.23154	1	2.02895	0.839633	7.48045	1.82129	6.75952	3.72854	2.41756	2.10593	1.58463	1.28953	yes
YDR332W	+	chr04	1126505	chrIV	1089754	34.667	33.1995	32.8391	2.17197	1.87455	1.41576	30.461	27.4287	46.4855	0.776669	4.79917	2.30415	25.2904	21.0782	22.7796	15.277	6.97631	6.81791	52.8389	33.2992	45.8813	1	9.50862	1.46144	33.5685	1.78743	34.7917	2.59333	23.0494	9.69041	44.0064	3.99002	no
YDR334W	+	chr04	1133390	chrIV	1096639	42.5235	30.016	17.112	0.670378	2.89731	0.399785	9.81216	13.6406	11.7115	1	1.84312	0.605424	0.317406	0.405655	0.409108	1.59661	0.781495	0.66527	0.914822	0.440266	0.550273	1.08464	1.11852	0.871618	29.8838	1.28916	11.7214	1.11618	0.37739	1.01446	0.63512	1.02493	no
YDR336W	+	chr04	1139531	chrIV	1102816	9.51143	10.0147	7.25462	0.215266	0.710591	0.702573	11.4686	8.59819	13.4085	0.594428	1.1	0.355187	1.86278	2.25115	1.25289	0.282888	0.227936	0.43037	2.85696	2.25175	2.3192	0.501934	0.820771	1.08289	8.92691	0.509477	11.1584	0.649872	1.78894	0.313732	2.47597	0.801864	yes
YDR347W	+	chr04	1166949	chrIV	1126518	6.02726	6.34544	4.30939	0.53366	0.357292	0.217376	6.05773	5.12361	6.1826	0.328936	0.53176	0.68084	1.88698	2.13073	1.18488	0.522907	0.336266	0.404063	2.30266	1.9038	2.16734	0.452633	1.68968	0.59817	5.5607	0.33611	5.78798	0.480512	1.7342	0.421079	2.1246	0.913493	no
YDR347W	+	chr04	1166984	chrIV	1126553	6.61252	6.5577	4.5222	0.647559	0.348364	0.245378	7.97918	6.19226	5.79613	0.334855	0.546043	0.697489	2.12674	2.39161	1.80156	0.437766	0.304741	0.313164	2.36636	2.88682	3.19098	0.414978	2.08029	0.669658	5.89747	0.380434	6.65586	0.492796	2.10664	0.351891	2.81472	1.05498	yes
YDR348C	-	chr04	1167608	chrIV	1127179	91.0519	82.1864	57.8522	7.90478	5.14271	3.73905	43.0677	51.2513	45.8809	9.82109	6.63881	11.9504	1	1	1	1	1	1	1	1	1	1	1	1	77.0302	5.56218	46.7333	9.43675	1	1	1	1	no
YDR349C	-	chr04	1170284	chrIV	1129912	12.6392	17.1285	17.4817	1.89569	2.0345	2.0226	18.7653	21.2173	18.6737	1.33391	2.53676	1.93196	4.95862	5.13444	5.82309	1.0588	0.474556	0.317108	4.60092	5.65216	3.68533	0.910815	0.888577	1.03913	15.7498	1.95093	19.5521	1.90088	5.30539	0.616821	4.64613	0.946176	yes
YDR351W	+	chr04	1178327	chrIV	1137617	8.74758	12.3695	9.48043	0.672024	0.759942	0.160343	6.87456	12.545	4.65076	1.12924	1.53205	0.719801	0.273788	0.284943	0.658744	0.138618	0.277242	0.713197	0.432291	0.303232	0.250138	2.44259	1.72824	0.816423	10.1992	0.497436	8.02345	1.0937	0.405825	0.376353	0.328554	1.66242	yes
YDR354W	+	chr04	1183288	chrIV	1142575	8.70151	8.01786	7.23324	0.271824	0.233236	0.209097	6.09035	6.33629	9.72009	0.345618	0.555769	0.408202	8.51224	7.00804	7.1553	0.165836	0.153098	0.151527	8.7814	7.91698	11.4073	0.30605	0.355743	0.404657	7.9842	0.204719	7.38224	0.403196	7.55853	0.156821	9.36855	0.355483	yes
YDR361C	-	chr04	1192674	chrIV	1151951	22.1416	20.7769	16.1179	0.292935	0.387131	0.527474	17.6903	25.1896	8.90639	1	2.48608	0.830741	0.37479	0.526624	0.501654	0.873163	1	0.435262	0.765847	0.950393	0.833458	1	1	1	19.6788	0.36918	17.2621	1.40561	0.467689	0.769475	0.849899	1	no
YDR362C	-	chr04	1194069	chrIV	1153311	14.1433	15.5806	19.1003	1.11865	0.204891	0.300065	12.101	11.0701	24.5056	0.416407	0.799285	0.696637	1.52443	1.59005	1.76624	0.83528	0.805576	0.924245	1.21042	1.20092	1.24826	0.396286	0.401381	0.904798	16.2747	0.507868	15.8922	0.60411	1.62691	0.855033	1.21987	0.567488	no
YDR373W	+	chr04	1214843	chrIV	1174705	7.58025	9.51601	7.78887	0.485618	0.421226	0.587168	10.2648	8.32924	9.03553	0.271377	0.68647	0.32374	0.284025	0.256224	0.214889	1.12972	0.222068	0.153841	0.216255	0.231878	0.37051	0.317497	1.06821	1.20416	8.29504	0.464671	9.20984	0.393862	0.251712	0.501875	0.272881	0.86329	yes
YDR373W	+	chr04	1214808	chrIV	1174671	5.287	5.56331	5.43726	0.43676	0.460322	0.450511	6.8453	5.50291	6.1206	0.131022	0.601771	0.394498	0.225271	0.17466	0.129729	0.695483	0.133744	0.1054	0.143116	0.147649	0.259537	0.211479	1.07402	0.923938	5.42919	0.415864	6.15627	0.34243	0.176553	0.311543	0.183434	0.736478	no
YDR376W	+	chr04	1219248	chrIV	1179146	11.2195	9.51764	8.52464	0.249089	0.46215	0.828148	9.31694	8.12205	12.5584	0.672034	1.1	0.582311	0.398243	0.428483	0.60305	0.393216	0.505156	0.326791	1	0.858857	0.922558	0.70844	2.1248	0.534683	9.75393	0.479796	9.99912	0.751449	0.476592	0.408388	0.927138	1.12264	no
YDR378C	-	chr04	1220778	chrIV	1180674	12.3465	8.45516	11.0114	0.236179	0.268849	0.645102	11.6036	15.963	8.09123	0.10888	0.958098	0.672963	6.81377	6.29789	6.46798	1.50212	0.087306	0.648793	11.4095	8.97327	9.39446	0.22474	0.81737	0.203982	10.6044	0.350043	11.8859	0.546647	6.52655	0.746073	9.92573	0.415364	no
YDR379W	+	chr04	1224643	chrIV	1184533	23.3981	22.9338	24.7361	1.07189	1.05804	0.670527	23.0012	20.0907	17.3813	0.444729	1.97494	1.38792	10.9711	12.9507	11.0526	1.83358	6.01887	0.728798	15.9673	29.6591	24.6796	4.1938	2.39708	3.20023	23.6893	0.900152	20.1577	1.23586	11.6582	2.86042	23.4353	3.2637	yes
YDR380W	+	chr04	1227213	chrIV	1187072	5.77915	4.88697	6.32734	0.792065	0.965786	0.955812	6.39902	5.88994	4.7599	1.44473	1.13232	0.788008	0.576477	0.750485	0.700998	0.805385	0.30107	1.10414	0.558887	0.534233	0.493815	2.21881	1.87576	0.798546	5.66448	0.871221	5.68295	1.08835	0.675987	0.736864	0.528978	1.63104	yes
YDR388W	+	chr04	1242427	chrIV	1202314	2.80557	3.11783	2.78631	0.565724	0.759369	0.635403	3.91729	3.0398	3.07906	0.573976	1.47678	0.621112	0.920186	0.825916	0.879331	0.602355	0.545195	0.48087	0.571814	0.626033	0.983892	0.660502	0.366479	1.02124	2.90323	0.620165	3.34538	0.857291	0.875144	0.542807	0.727246	0.682741	no
YDR389W	+	chr04	1246096	chrIV	1205970	7.72149	9.34352	6.06407	0.823714	1.11749	0.868912	6.74126	6.87577	8.17	1.86898	2.04637	0.835799	13.316	11.2728	12.6673	1.38247	4.40424	2.49546	8.74135	18.2948	13.4625	2.96701	1.28662	1	7.70969	0.90337	7.26234	1.55038	12.4187	2.76072	13.4996	1.75121	no
YDR390C	-	chr04	1247412	chrIV	1207325	41.3016	20.4732	29.6606	4.0219	3.72131	2.5828	34.167	29.4719	14.3097	1.15006	2.05782	3.03133	0.754052	0.834997	0.704264	1.10449	2.32919	1.2144	0.291836	0.857041	0.473547	1.87247	1.70538	0.550737	30.4785	3.40867	25.9829	2.0464	0.764438	1.54936	0.540808	1.37619	no
YDR393W	+	chr04	1251241	chrIV	1211505	29.4826	19.6929	30.3724	0.531392	1.24393	0.726332	15.9818	14.111	12.0486	1.06159	2.04935	1.97628	13.9341	11.0631	13.9747	0.5501	0.540456	0.881089	12.4882	11.0511	13.5937	0.571944	1	1.7338	26.516	0.80055	14.0471	1.66241	12.9906	0.657215	12.3776	1.10192	yes
YDR398W	+	chr04	1260090	chrIV	1220326	8.93225	5.63644	8.14966	2.71857	0.827292	1	5.14575	5.84407	4.21036	1	0.920217	1	0.354861	0.605299	0.412815	2.695	0.537864	0.208198	0.500834	0.875513	0.896599	1	0.759564	1	7.57278	1.48195	5.06673	0.940072	0.457658	1.14702	0.757649	0.919855	yes
YDR405W	+	chr04	1269456	chrIV	1229767	13.7354	12.7776	13.8243	1.58985	1.34783	1.81591	9.18057	10.0051	7.50278	3.02524	2.22636	1.38201	1.02997	1.08297	1.16765	0.234643	0.530808	0.509808	2.21535	1.44219	1.33816	0.233977	2.02669	1.4627	13.4458	1.5512	8.89614	2.17787	1.09353	0.425086	1.66524	1.24112	no
YDR409W	+	chr04	1282555	chrIV	1242826	12.4173	9.98903	9.64872	1	1.1	1	5.33104	6.05421	6.91767	1.58863	5.31635	2.87005	4.64277	3.5556	6.23865	1	3.24811	4.65857	6.38574	6.23366	8.12801	1	2.00082	7.19642	10.685	1	6.10098	3.22501	4.81234	2.96889	6.9158	3.39908	no
YDR427W	+	chr04	1314798	chrIV	1274322	5.65573	5.08378	4.8164	0.619607	0.929322	1.78596	3.86859	3.51412	4.14957	0.969206	0.811757	0.953497	3.33389	2.95592	2.84477	2.18906	0.816301	0.811487	3.27548	3.64597	2.96992	2.09119	1.75491	1.30037	5.1853	1.0783	3.8441	0.878153	3.04486	1.27228	3.29712	1.71549	yes
YDR430C	-	chr04	1319463	chrIV	1278998	10.6801	9.46235	8.04135	0.843819	1.1	0.55062	3.96673	7.08693	5.97815	1	1.5129	1	0.890455	0.549544	1	1	0.6213	1.42575	0.872958	0.981384	0.720398	1	1	1	9.3946	0.798147	5.67727	1.13763	0.813333	1.01568	0.858246	1	no
YDR438W	+	chr04	1330652	chrIV	1290153	8.02342	6.4439	7.01208	0.181535	0.387125	0.147811	5.02286	5.593	9.08575	0.473565	0.302089	0.120447	0.424362	0.509187	0.56488	0.33346	0.0667911	0.0814663	0.296414	0.144258	0.755284	0.128824	0.103501	0.131463	7.1598	0.20549	6.5672	0.265367	0.499476	0.160572	0.398652	0.121263	no
YDR440W	+	chr04	1336271	chrIV	1295943	8.13349	6.48203	6.23055	1.15429	1.54452	1.11729	2.75619	9.56864	3.69593	0.387402	1.49458	2.01896	3.2054	2.22333	2.09872	1.80088	1.1401	1.22538	6.17189	1.61136	2.16338	0.422221	1.05678	2.17551	6.94869	1.2387	5.34025	1.26698	2.50915	1.38879	3.31555	1.21817	yes
YDR454C	-	chr04	1358047	chrIV	1318319	6.58419	7.94431	9.85909	0.509209	0.539554	0.591424	6.43031	8.74697	8.03519	0.0726306	1.18597	0.704977	0.434784	0.351005	0.349053	0.267746	0.247833	0.262763	0.306001	0.27022	0.374868	0.390528	0.905037	0.915796	8.12919	0.513396	7.73749	0.621194	0.378281	0.259448	0.31703	0.73712	no
YDR457W	+	chr04	1367332	chrIV	1327605	4.69513	4.76071	3.81728	1	1.1	1	1	1	1	1	1.1	1	2.56722	4.34959	1.52854	1.65984	1.77965	1.18616	4.10096	3.62188	3.47381	1.86898	1.49962	2.36317	4.42437	1	1	1	2.81512	1.54188	3.73221	1.91059	yes
YDR462W	+	chr04	1378399	chrIV	1338583	28.7974	26.7229	35.1185	0.432051	1.01968	0.533438	24.6158	19.3304	19.5307	0.375963	1.5929	1.36106	4.05571	3.63384	5.30534	1	1	0.558194	4.13806	4.72557	4.69285	0.899377	1.61389	0.812475	30.213	0.628389	21.159	1.07664	4.33163	0.852731	4.51882	1.10858	no
YDR463W	+	chr04	1380289	chrIV	1340492	13.4464	12.0372	13.2262	1.61849	1.21189	1.58848	12.2167	13.9821	19.0765	0.519097	2.01328	2.05779	13.9192	13.5726	12.6479	6.67427	10.5975	8.42864	8.91054	16.9193	12.8668	6.15474	11.1869	8.96502	12.9033	1.43962	15.0918	1.49672	13.3799	8.56679	12.8989	8.76889	yes
YDR468C	-	chr04	1389994	chrIV	1350168	30.5209	30.8273	24.2238	2.97719	2.08533	1.85201	29.2529	26.2887	24.249	6.20513	3.36611	2.3921	4.38173	3.67591	4.14343	2.01199	1.19292	2.2557	5.49558	5.30175	4.39219	2.22129	2.86383	2.23922	28.524	2.27151	26.5969	3.95445	4.06702	1.8202	5.06318	2.44145	no
YDR475C	-	chr04	1399226	chrIV	1359054	5.42595	5.49049	6.79513	0.0683439	0.604854	0.211127	4.36337	4.63919	9.01471	0.588651	0.347701	0.858949	3.14236	3.48125	2.24333	0.371912	0.492857	2.13558	4.5724	4.084	3.1516	0.591522	0.647926	0.404585	5.90386	0.261442	6.00576	0.5651	2.95565	1.00012	3.936	0.548011	yes
YDR477W	+	chr04	1405811	chrIV	1365599	18.9352	18.1264	18.2659	0.655131	1.05217	0.579608	8.4809	9.49463	11.2815	0.691721	0.931344	0.530789	2.33402	2.51796	1.55443	1.06573	0.718709	0.896422	2.26083	4.22318	2.77439	0.896623	1.07706	0.867295	18.4425	0.728969	9.75235	0.684618	2.13547	0.893621	3.08613	0.946993	yes
YDR479C	-	chr04	1407044	chrIV	1366829	26.9942	25.4616	23.158	0.386988	0.734261	0.496902	19.9032	21.4922	14.3034	0.694196	0.633264	0.901356	19.9886	11.4936	12.8862	2.10036	2.07773	2.11222	14.1827	21.1991	18.0681	2.95682	2.35588	1.25091	25.2046	0.50605	18.5662	0.709605	14.7895	2.09677	17.8166	2.18787	yes
YDR480W	+	chr04	1410127	chrIV	1369910	5.39051	5.49474	6.51755	0.303667	0.734709	0.182068	4.66996	5.22816	3.9094	0.205114	0.699481	0.72941	1.89469	2.48693	2.57105	2.15618	1.04632	1.46203	2.72215	3.90587	3.44553	0.623997	1.06583	1.34029	5.80093	0.373481	4.60251	0.511335	2.31756	1.55484	3.35785	1.01004	no
YDR481C	-	chr04	1412154	chrIV	1371950	25.6002	33.2695	25.8048	2.7927	1.12212	2.07201	25.0667	28.9448	26.66	4.83931	2.34016	2.0118	8.13279	9.07369	7.96776	1.58892	2.34651	1.88596	8.30873	10.2005	9.1128	3.4511	2.24495	2.12956	28.2248	1.96228	26.8905	3.03042	8.39142	1.94046	9.20735	2.60854	no
YDR483W	+	chr04	1414378	chrIV	1374192	2.65431	3.49786	2.55852	0.287106	0.334354	0.177039	4.25992	5.24435	2.60811	0.186389	0.434279	0.211933	1.27654	2.1238	1.50989	0.16195	0.0801751	0.112466	1.79813	1.43171	1.90519	0.17506	0.358122	0.193575	2.90356	0.232833	4.03746	0.2442	1.63675	0.118197	1.71168	0.242252	yes
YDR495C	-	chr04	1431125	chrIV	1390963	36.8102	35.0913	34.2306	1	1.1	0.740846	10.4469	13.5604	10.7526	1	2.77625	3.10846	3.22148	6.52304	3.55596	3.84135	1	2.50735	3.68921	7.04027	5.15652	7.56937	2.89723	3.225	35.3773	0.913615	11.5867	2.26157	4.43349	2.44957	5.29534	4.56387	no
YDR498C	-	chr04	1438694	chrIV	1398541	21.9884	18.5174	18.8322	7.11563	5.23031	3.97912	22.1986	17.8605	19.3701	4.46595	1.70658	5.52504	5.98188	6.55173	5.03391	0.564858	1.33958	3.0457	8.67534	6.34481	15.3722	1.66809	0.964119	2.07232	19.7793	5.40835	19.8097	3.86586	5.85584	1.65005	10.1308	1.56818	yes
YDR501W	+	chr04	1444880	chrIV	1404651	24.8088	22.3435	33.0998	0.676516	0.802075	1.20971	12.9794	19.4866	22.9387	1.00612	1.24288	0.690723	0.89998	0.502299	0.681811	0.994561	0.0581211	0.130875	0.555824	0.815186	0.661974	0.166216	0.538636	0.575078	26.7507	0.862767	18.4682	0.946574	0.694697	0.394519	0.677661	0.426643	no
YDR506C	-	chr04	1452240	chrIV	1411990	4.54943	5.62716	4.49545	0.329601	0.92735	1.04635	3.18178	3.21741	3.9844	0.698717	1.31818	1.7052	0.455824	0.754657	0.69659	0.870808	0.983726	1.10977	0.481305	0.331731	0.420935	1.04154	1.9211	1.49727	4.89068	0.734434	3.4612	1.20737	0.63569	0.988102	0.411324	1.48664	no
YDR506C	-	chr04	1452906	chrIV	1412656	5.7247	5.21709	5.35602	2.29678	0.874936	1.9921	3.58829	2.35208	3.80742	2.33885	0.795647	1.83962	1.4483	2.10854	3.01734	1.78686	1.2003	0.974058	2.35679	2.24606	1.1238	1.24085	2.2987	2.70996	5.4326	1.68794	3.24926	1.62471	2.19139	1.3204	1.90888	2.08317	no
YDR511W	+	chr04	1463476	chrIV	1422686	5.19377	5.63133	4.03066	1.79735	1.29209	1.16822	4.29501	3.25019	4.05091	0.187472	5.18518	2.11953	2.37384	1.91754	1.77481	0.146452	0.14893	1.35678	1.96593	2.54411	1.90405	0.281153	0.549509	0.470137	4.95192	1.38589	3.86537	2.46406	2.02206	0.55072	2.13803	0.4336	yes
YDR515W	+	chr04	1466887	chrIV	1426105	26.7477	27.7923	41.7521	13.0418	17.5245	4.97977	47.1984	16.4954	24.911	10.3662	5.2257	8.35788	1.42635	3.50461	1.41197	12.3184	13.9869	18.958	4.18184	4.48372	3.19187	11.868	5.86043	8.25918	32.0973	11.8154	29.5349	7.94994	2.11431	15.0878	3.95248	8.66255	no
YDR517W	+	chr04	1470349	chrIV	1429574	4.74122	4.05026	5.33952	0.274182	0.41904	0.165693	4.47493	3.41875	4.66354	0.690734	0.369859	0.137696	0.736783	0.77692	0.594752	0.178145	0.210719	0.138527	0.408993	0.655688	1.25758	0.219142	0.522421	0.270582	4.71033	0.252972	4.18574	0.366096	0.702818	0.175797	0.774087	0.337382	yes
YDR520C	-	chr04	1475838	chrIV	1435056	15.5357	8.78398	16.618	1	1.1	1.39226	5.60793	6.94476	3.96149	1	1.18702	1	0.965352	1.1739	0.86269	0.397332	2.0283	2.1297	1.13013	1.33181	1.75897	0.417125	1	1	13.6459	1.13075	5.50473	1.02901	1.00065	1.51844	1.40697	0.805708	no
YDR531W	+	chr04	1492283	chrIV	1451467	30.8162	23.224	25.9234	0.419329	0.493878	0.485102	33.9744	33.2788	23.5884	1.33843	0.556971	0.642811	19.4136	16.2482	20.5261	1.25404	1.25878	1.99466	19.0856	22.105	20.7646	5.17503	2.37931	0.700893	26.6545	0.43277	30.2806	0.812739	18.7293	1.50249	20.6517	2.75174	yes
YEL071W	+	chr05	21201	chrV	8232	1.72931	1.34812	1.15919	0.595796	0.330164	0.216188	3.61919	2.49477	2.91226	0.188936	0.497668	0.356289	2.5301	3.52572	4.25799	0.601368	0.319956	0.514389	6.90666	9.5423	8.68683	0.275549	0.890584	0.779273	1.41221	0.347383	3.00874	0.314298	3.43794	0.478571	8.3786	0.648469	no
YEL066W	+	chr05	30886	chrV	23328	4.06195	2.27402	2.64088	0.496669	0.808794	0.64582	2.84215	3.58132	3.94102	0.0914851	0.44978	0.783246	1.79546	1.99748	2.57203	0.924208	0.232198	0.51451	1.96485	1.95777	2.10261	1.15748	1.01699	0.932085	2.99228	0.617094	3.45483	0.408171	2.12165	0.556972	2.00841	1.03552	no
YEL063C	-	chr05	35509	chrV	27968	3.71205	3.73938	3.85522	0.217047	0.363375	0.24475	10.7158	8.54068	8.11729	0.255052	0.324185	0.237983	25.4984	18.6783	17.363	1.11265	1.00648	0.485903	17.7698	24.2338	19.1446	2.23101	0.692631	0.227111	3.76888	0.241724	9.1246	0.239073	20.5132	0.868344	20.3827	1.05025	yes
YEL061C	-	chr05	40131	chrV	32578	38.9038	35.0804	35.9808	1.33381	1.01309	0.789685	28.349	33.0511	22.6675	1	3.59766	2.27489	9.50432	12.4146	11.6669	0.942931	1.66269	3.76087	8.94146	13.9101	8.86783	8.67339	4.16208	1.75059	36.655	1.01219	28.0226	2.25752	11.1953	2.12216	10.5731	4.86202	no
YEL059C-A	-	chr05	46195	chrV	38590	16.9733	20.8028	21.6361	0.829213	0.494004	0.901029	10.0835	18.1295	22.244	0.0945787	1.28217	1.22445	1.52642	0.896532	1.70541	0.0577317	0.70966	0.357145	1.23482	1.088	2.10693	0.127635	0.162843	0.280479	19.8041	0.708082	16.819	0.833731	1.37612	0.374846	1.47659	0.190319	no
YEL055C	-	chr05	53631	chrV	45987	42.5096	27.4695	41.5321	0.366767	0.450229	0.627948	17.1172	23.1661	14.7746	1	2.62447	1	9.48876	8.18513	8.52613	2.21465	3.93235	2.74305	9.3745	10.2636	11.064	3.47979	7.98174	4.95704	37.1704	0.448315	18.3526	1.50816	8.73334	2.96335	10.234	5.47286	yes
YEL050C	-	chr05	63398	chrV	55746	12.9635	14.6026	18.0494	2.08795	2.97597	2.77461	9.95278	16.9436	19.7568	3.52213	6.39552	1.73502	5.32318	5.29533	4.39663	0.62045	9.79387	8.35499	4.90237	8.02173	7.60127	0.386782	2.67051	0.990701	15.2052	2.57951	15.551	3.85089	5.00505	6.25644	6.84179	1.34933	no
YEL049W	+	chr05	67493	chrV	59279	44.6255	47.1095	35.9003	0.197453	0.188165	0.971527	33.7002	35.2729	29.3366	0.262827	0.496524	0.787774	1.61256	1.92803	1.60383	0.0582792	0.0574217	0.152706	0.971042	1.57817	4.65206	0.220039	0.287392	0.241796	42.5451	0.419048	32.7699	0.482375	1.7148	0.0894689	2.40042	0.249742	yes
YEL043W	+	chr05	76775	chrV	68549	6.56024	3.7132	6.27554	0.384274	0.427984	0.467434	3.36007	3.38389	2.60967	0.268515	0.335934	0.601692	3.3355	3.21531	5.20345	1.31179	0.560472	1.13562	8.26157	3.69856	8.8605	0.835917	0.346639	1.10984	5.51633	0.39323	3.11788	0.368714	3.91809	1.00263	6.94021	0.764133	yes
YEL042W	+	chr05	78843	chrV	70589	8.12673	5.90853	9.99387	0.752817	0.436538	0.742279	6.6304	6.23076	9.46436	0.305124	0.591575	0.321	1.4353	1.17752	2.28258	0.22546	0.243793	0.148959	1.62748	1.59542	1.23893	0.260282	0.354328	0.471394	8.00971	0.610545	7.44184	0.372566	1.6318	0.206071	1.48728	0.362001	no
YEL039C	-	chr05	83492	chrV	74827	22.6261	20.9284	22.712	1.37111	0.984127	1.09404	19.8561	16.9431	19.1194	0.612202	1.52857	0.654105	1.86664	1.60419	1.62415	0.871256	0.775342	0.585869	0.996231	1.22285	1.09236	1.08588	0.62304	0.726057	22.0888	1.11643	18.6395	0.898293	1.69833	0.744156	1.10381	0.81166	no
YEL038W	+	chr05	84954	chrV	76287	4.38426	3.3183	5.04769	0.303096	0.446666	0.335169	5.54572	5.74504	7.87901	0.131807	0.296526	0.613824	0.603884	0.46809	0.476595	0.515957	0.362371	0.438593	0.560049	0.420053	0.439144	0.690866	0.397435	0.348161	4.25008	0.32831	6.38992	0.314052	0.51619	0.438974	0.473082	0.478821	yes
YEL032W	+	chr05	93563	chrV	84943	6.77742	4.85993	6.70015	0.530342	0.470908	0.394439	4.63942	6.98383	4.33504	0.216494	1.78825	0.490229	0.0946484	0.0609156	0.0963066	0.218217	0.658451	0.1286	0.170905	0.167898	0.260252	0.255878	1.13726	0.227379	6.1125	0.431896	5.31943	0.798324	0.0839569	0.335089	0.199685	0.540172	no
YEL031W	+	chr05	97546	chrV	88938	2.92478	2.36182	3.00703	0.276152	0.259731	0.295765	3.51268	4.93025	2.63746	0.505732	0.328665	0.190014	4.83138	5.35406	4.94865	0.17984	0.148733	0.647731	3.10869	4.86946	5.0284	0.147295	0.199806	0.142414	2.76454	0.243883	3.69346	0.308137	5.0447	0.325435	4.33552	0.163172	yes
YEL025C	-	chr05	109862	chrV	101800	3.08983	4.51841	3.62193	0.967797	0.385714	0.930531	2.74218	2.42333	3.98137	1.48958	0.515397	0.387402	0.378604	0.190975	0.280528	3.82433	0.366006	0.247344	0.441496	0.477711	0.859396	0.625957	1.76792	0.548571	3.74339	0.728014	3.04896	0.764125	0.283369	1.47923	0.592867	0.980816	yes
YEL025C	-	chr05	106115	chrV	98047	4.09887	4.86149	3.0695	0.775471	0.566045	0.602985	5.94472	7.34313	11.6798	0.1979	0.553345	0.500737	4.00097	2.91505	4.44397	1.01962	0.60946	2.19861	4.53843	3.53229	8.88545	1.3628	1	1	4.00995	0.614834	8.32257	0.383994	3.78666	1.2759	5.65206	1.12093	yes
YEL025C	-	chr05	109858	chrV	101796	3.11829	4.52694	3.62346	0.953489	0.400661	0.933414	2.77156	2.42605	4.01392	1.50429	0.478588	0.389288	0.379423	0.192522	0.279844	3.60605	0.367383	0.248684	0.440717	0.46933	0.866587	0.632503	1.72129	0.548024	3.75623	0.729188	3.07051	0.757388	0.283929	1.40737	0.592211	0.967274	no
YEL021W	+	chr05	120611	chrV	112622	32.15	34.1126	36.3047	2.12134	1.29304	2.36454	41.08	36.3974	37.2899	2.68124	2.63108	2.57685	1	1	1	1	1	1	1	1	1	1	1	1	34.1891	1.89297	38.2558	2.59639	1	1	1	1	no
YEL020C	-	chr05	124151	chrV	115393	3.56735	2.41999	4.0221	0.448049	0.234171	0.476904	4.08372	1.20478	2.45361	0.205201	0.701866	0.29366	1.39033	1.3914	1.21284	0.277296	0.464367	0.238903	1.68663	1.47081	1.50003	0.413206	0.749334	1.81976	3.33648	0.353041	2.5807	0.366909	1.33152	0.326855	1.55249	0.994099	yes
YEL020C	-	chr05	124139	chrV	115381	3.26334	2.26847	3.83206	0.379656	0.215578	0.431875	3.77523	1.12984	2.30308	0.195028	0.648789	0.285992	1.34657	1.24262	1.12442	0.240951	0.379508	0.228844	1.48631	1.31734	1.46307	0.340271	0.661041	1.67761	3.12129	0.309036	2.40272	0.34327	1.23787	0.283101	1.42224	0.892975	no
YEL018W	+	chr05	127213	chrV	118447	18.5185	14.1561	12.8673	1.85361	1.88193	1.57487	19.9426	18.8097	15.1852	0.316045	3.30282	2.06978	28.2116	30.342	17.1272	5.9954	4.98296	6.60207	44.7007	50.8011	12.2492	12.3451	2.79467	4.4571	15.1806	1.7368	17.9791	1.86288	25.2269	5.86014	35.917	6.53229	yes
YEL016C	-	chr05	131047	chrV	122251	5.6493	7.65314	4.46702	1	1.1	1	1.03039	3.61047	2.90088	1	1.1	1	3.65673	3.67237	2.53564	0.64398	0.375694	0.599674	4.58681	1.32362	3.91777	0.969669	1	0.866119	5.92315	1	2.51391	1	3.28824	0.539783	3.27606	0.945263	no
YEL013W	+	chr05	135284	chrV	126488	79.1943	73.7203	75.7334	0.480449	0.966088	0.263143	35.9288	62.3874	38.0296	1.25939	0.209933	0.613425	5.76695	7.09945	4.38049	0.169718	0.649375	0.883919	9.43193	12.9192	15.8062	0.2624	0.718995	0.264891	76.216	0.53656	45.4486	0.660915	5.74896	0.567671	12.7191	0.415429	yes
YEL011W	+	chr05	139540	chrV	131216	6.20098	5.82056	6.65323	0.526787	0.631543	0.825108	4.78163	3.63658	3.68393	1.06813	0.908024	0.426936	9.58393	7.16138	7.74437	0.967365	0.643352	0.80228	5.65327	5.17245	5.79155	1.00597	0.855479	0.664886	6.22492	0.627812	4.03405	0.767697	8.16323	0.804332	5.53909	0.842112	yes
YEL011W	+	chr05	140240	chrV	131916	5.6378	5.96602	7.90787	0.203311	0.39515	0.296617	5.3348	7.62364	7.06933	0.37791	0.438425	0.26941	5.77589	6.46656	6.6742	0.32571	0.310144	0.514731	5.5513	5.84176	6.16215	0.385214	0.345837	0.304128	6.5039	0.265026	6.67593	0.328582	6.30555	0.383528	5.85174	0.34506	yes
YEL007W	+	chr05	147785	chrV	140920	67.75	45.927	44.5484	5.4781	2.72142	6.12821	35.2788	113.994	52.0041	6.02211	2.40255	3.90042	1.01025	0.700196	0.997363	2.86665	2.69455	2.75749	1.69791	0.975182	2.10972	3.14565	1.03381	1.49758	52.7418	4.74258	67.0922	4.07503	0.902604	2.7729	1.59427	1.89235	no
YEL007W	+	chr05	148546	chrV	141684	24.4934	22.7984	33.329	5.60841	2.75962	4.13259	31.6277	31.1257	27.6853	5.94067	5.22715	4.55826	20.7362	28.4405	29.7071	5.37494	11.6168	11.8856	28.8618	33.1266	29.7765	10.0294	6.43435	6.04462	26.8736	4.13354	30.1462	5.2087	26.2946	9.62579	30.5883	7.50279	yes
YEL002C	-	chr05	153918	chrV	147042	17.1819	17.1394	18.5807	0.564417	0.636029	0.730899	10.3037	17.2903	12.3281	0.126534	0.636484	1.00767	9.85041	8.2325	8.45724	0.335209	0.671787	0.407517	12.8566	9.21133	12.0116	1.12227	0.823454	0.604673	17.634	0.610448	13.3074	0.556896	8.84672	0.471504	11.3599	0.850132	yes
YEL001C	-	chr05	155240	chrV	148358	4.62291	4.85891	2.98052	0.36759	0.252303	0.219291	4.537	3.55813	2.79164	0.342413	0.570192	0.609739	3.36835	3.99841	3.1371	0.198143	0.341488	0.652779	6.04117	5.11114	5.4888	0.846765	0.315004	0.338796	4.15412	0.246395	3.62892	0.474115	3.50129	0.39747	5.54704	0.500188	yes
YER001W	+	chr05	158579	chrV	151632	4.72393	5.12946	5.37372	1.20411	0.93579	1	3.32791	4.33694	2.88529	0.630032	1.02284	1.70397	1	1	1	0.413633	1	0.33747	1	1	1	1	1	1	5.0757	1.0133	3.51671	1.08561	1	0.583701	1	1	no
YER005W	+	chr05	166800	chrV	159947	21.3941	30.0326	19.2612	0.185945	0.225123	0.481284	30.2958	21.0647	24.7329	0.303894	0.613616	0.290833	4.04721	6.71631	6.92922	0.302092	2.5348	1.53352	12.0527	11.8303	9.93375	0.694211	0.889114	2.2859	23.5626	0.264117	25.3645	0.369448	5.89758	1.4568	11.2723	1.28974	no
YER011W	+	chr05	179854	chrV	173072	9.59826	10.3317	11.6467	1.12125	1.70733	0.536562	8.94972	13.0856	10.861	0.660116	0.877334	0.806808	6.01153	8.51491	6.30903	1	1	1.71687	9.97446	11.2133	9.44598	3.06439	2.55349	1	10.5256	1.08838	10.9655	0.748086	6.94516	1.23896	10.2112	2.20596	yes
YER012W	+	chr05	184046	chrV	176121	4.44421	3.58201	4.56883	1.30367	1.07537	0.84031	2.94214	2.855	3.87565	1.56792	1.31487	1.14795	0.462966	0.604522	0.627428	0.573273	0.557903	0.402735	0.622402	0.434392	0.537826	0.938502	0.644844	0.616648	4.19835	1.03978	3.22426	1.31025	0.564972	0.511303	0.53154	0.733331	no
YER015W	+	chr05	192617	chrV	184706	10.8951	14.9955	10.932	0.359233	0.432815	0.341389	15.0074	15.3167	17.2504	0.256078	0.525621	0.354004	6.49407	10.6035	7.93869	0.449021	0.674591	0.343652	12.3433	14.9605	6.91369	1.37305	0.702642	0.471055	12.2742	0.344479	15.8582	0.345235	8.34543	0.489088	11.4058	0.848915	no
YER020W	+	chr05	202166	chrV	193357	11.6754	10.3984	8.33741	1.34528	1.36156	1.32995	5.86141	9.95822	9.07614	2.65632	2.5244	1.14529	19.8787	19.1915	22.8002	2.86113	2.01917	3.43857	16.6082	29.3162	20.0409	3.4746	3.12721	2.34614	10.1371	1.31226	8.29859	2.07533	20.6235	2.77295	21.9884	2.98265	yes
YER024W	+	chr05	208523	chrV	199675	46.2849	39.077	51.0169	5.66953	2.91343	3.27639	22.6959	25.1598	32.2854	4.03504	2.31828	2.63554	0.131695	0.140231	0.156538	0.656961	0.231533	0.406174	0.0598631	0.100998	0.117051	0.421436	0.735237	0.573801	45.4596	3.91978	26.7137	2.96296	0.142821	0.431556	0.0926376	0.576824	no
YER025W	+	chr05	212563	chrV	203701	6.21341	3.55392	6.0428	0.522518	0.689016	0.70037	7.07741	6.492	5.79019	0.129306	0.865727	0.79616	0.715839	0.71144	0.644725	1.37426	2.59981	2.44974	0.304294	0.867172	0.681257	0.154441	2.04002	1.40433	5.27004	0.603968	6.4532	0.563731	0.690668	2.14127	0.617574	1.1996	yes
YER031C	-	chr05	220728	chrV	211556	12.2152	14.9379	14.0042	0.375057	0.235165	0.43301	13.3378	16.6792	12.4936	1.41698	0.903818	0.760508	0.536939	0.689413	0.502835	0.159814	0.294231	0.274199	0.636713	0.851314	0.83062	0.116258	0.275175	0.510281	13.7191	0.314411	14.1702	0.993769	0.576396	0.242748	0.772882	0.300571	no
YER033C	-	chr05	226129	chrV	216969	16.4911	13.5162	11.8181	0.73843	2.62233	0.765566	13.8803	9.68601	7.20426	0.520513	1.79861	0.856661	14.5785	15.0602	13.5037	1.16178	1.1775	2.61882	16.8214	14.6844	11.0676	4.56905	2.15165	2.31501	13.9418	1.34211	10.2569	1.02526	14.3808	1.6527	14.1911	3.0119	no
YER034W	+	chr05	229237	chrV	220050	12.2644	14.2102	13.164	1.43674	0.961947	1.01711	9.51443	7.73006	12.1025	0.905921	1.04607	1.07032	5.8792	4.48726	5.43018	0.951929	0.289701	0.59022	5.70072	5.19929	5.18004	2.58429	1.34522	0.935451	13.2128	1.10526	9.78234	0.974103	5.26555	0.610617	5.36002	1.62165	no
YER036C	-	chr05	230071	chrV	220884	1.78592	1.61211	1.9	0.360816	0.231406	0.270936	3.39997	4.30297	4.48435	0.136165	0.572308	0.188386	3.10515	3.90774	3.2178	0.210051	0.228939	0.0566346	3.70264	3.64533	3.38128	0.23933	0.235299	0.151225	1.76601	0.254386	4.06243	0.26562	3.41023	0.165208	3.57642	0.208618	yes
YER037W	+	chr05	233375	chrV	224143	9.12233	8.4902	10.2886	0.304213	0.528619	0.668289	6.15276	6.12066	8.65766	0.477768	0.62711	0.384357	1.29444	1.26481	1.82173	0.289534	0.562438	0.233467	1.43489	1.3884	2.08077	0.243761	0.220366	0.413776	9.30037	0.46704	6.97703	0.463078	1.46033	0.361813	1.63469	0.292634	yes
YER042W	+	chr05	242093	chrV	232863	2.46936	2.07369	3.35598	0.435009	0.767583	1.03416	2.73199	3.49289	3.67705	1.51179	1.26298	0.827485	1.38018	1.16688	1.26566	1.86205	0.841632	0.706062	1.42605	1.45996	2.38362	0.180277	1.31004	0.712084	2.63301	0.712249	3.30064	1.16742	1.27091	1.13658	1.75654	0.734135	no
YER052C	-	chr05	262756	chrV	254374	15.7185	20.2489	17.8551	0.117067	0.231482	0.814772	19.4178	19.1772	12.7428	0.70844	1.1	0.498746	20.2085	17.902	19.1666	0.666599	1	2.13587	31.653	53.8764	34.3546	0.284794	0.774808	1.48157	17.9408	0.35444	17.1126	0.735729	19.0924	1.26749	39.9614	0.847058	yes
YER053C	-	chr05	266001	chrV	257605	2.98642	2.03612	3.46175	0.307878	0.875881	0.980798	3.86632	4.85933	5.6251	0.25642	1.53268	0.669925	6.48386	5.21695	6.02259	1.89304	1.73108	1.74527	3.34494	3.04017	3.77983	2.15366	0.972142	1.54671	2.8281	0.688185	4.78358	0.786341	5.9078	1.7898	3.38831	1.5575	yes
YER053C	-	chr05	265974	chrV	257578	2.37904	1.58191	2.75998	0.391887	0.776121	1.13713	2.74511	3.5369	4.24024	0.192392	1.4249	0.732108	6.53705	5.07152	5.68537	1.66941	1.42607	1.72372	3.14491	3.02565	4.15077	1.99306	1.07469	1.45128	2.24031	0.735047	3.50742	0.749799	5.76465	1.6064	3.44044	1.50634	yes
YER054C	-	chr05	268381	chrV	259988	17.5895	20.2032	21.0365	0.98495	1.22467	1.36228	14.5025	16.2607	12.8402	1.98646	1.63883	1.44385	1.05483	1.4966	1.08316	0.929611	1.1381	1.36782	1.28628	1.18586	1.59522	1.1885	1.74226	1.78153	19.6098	1.1573	14.5345	1.65638	1.21153	1.14518	1.35579	1.57076	no
YER059W	+	chr05	279133	chrV	270757	12.9963	13.6692	9.47636	0.47054	0.962902	1.97322	7.71833	11.8991	10.4147	0.461173	0.874124	0.777137	0.202252	0.199648	0.267569	0.284384	0.202977	0.307111	0.326148	0.31147	0.413815	0.764106	0.70921	0.75229	12.0473	1.10222	10.0107	0.670812	0.223156	0.264824	0.350477	0.741869	no
YER065C	-	chr05	292328	chrV	284012	3.02566	2.82299	3.68882	0.626902	1.03558	1.21779	2.50437	2.86578	2.63939	0.900239	1.46161	1.12884	3.60204	2.94122	3.40865	4.19268	0.167756	1.92325	7.02394	6.85012	6.75294	1.47459	1.70229	1.25101	3.17916	0.926758	2.66985	1.13023	3.3173	2.09456	6.87567	1.47596	yes
YER065C	-	chr05	291573	chrV	283257	5.37706	4.43557	6.30422	1.52975	1.28159	0.993016	5.03251	5.32253	5.20152	1.811	1.16402	1.28901	0.31173	0.304762	0.297149	4.578	0.204271	0.505372	0.567131	0.523199	0.559801	0.693547	1.25476	1.02854	5.37228	1.23479	5.18552	1.38801	0.304547	1.76255	0.550044	0.992283	no
YER067W	+	chr05	298773	chrV	290848	22.4372	24.6933	25.1807	1.36998	0.733981	0.689342	25.7565	23.1192	24.6801	1.37367	1.59754	1.29954	8.98248	9.00548	9.67116	1.51738	0.815228	1.04821	10.4389	9.63506	10.4858	0.755611	1.04688	0.639525	24.1037	0.897767	24.5186	1.39025	9.21971	1.12694	10.1866	0.814005	yes
YER070W	+	chr05	307356	chrV	299416	5.7627	5.73205	7.57686	0.210894	0.815763	1.32766	6.99469	10.4804	4.79573	0.175377	0.624817	0.81866	1.38904	1.69527	1.7163	0.919871	0.493102	0.199182	1.48402	1.16897	1.2048	0.953364	0.407252	0.836625	6.3572	0.75144	7.42362	0.506285	1.60021	0.537385	1.28593	0.732414	yes
YER073W	+	chr05	312067	chrV	304124	34.9095	27.4094	18.4834	2.69306	3.77904	2.77126	6.64656	8.92015	7.76468	1	1.1	1	24.5069	20.818	19.011	0.574082	9.97166	4.51245	19.9613	24.0115	16.9233	0.567916	3.46453	2.50152	26.9341	3.04778	7.77713	1	21.4453	5.0194	20.2987	2.17799	yes
YER087W	+	chr05	340830	chrV	328698	33.7676	20.1182	19.4947	2.62195	1.1	1	3.42055	7.95691	7.21257	1.21357	1.1	0.811714	1	1	1	0.615127	0.444137	1.24507	1	1.15531	1	0.714719	1.60709	0.951681	24.4602	1.54065	6.19668	1.00843	1	0.768112	1.05177	1.09116	no
YER090W	+	chr05	349179	chrV	337038	24.7708	22.0829	21.9374	0.556512	0.714173	0.424702	13.1966	15.4937	17.8365	0.140413	0.53482	0.231949	1.75106	0.989244	0.971977	0.845129	0.275949	0.378498	1.9275	1.29674	0.982951	0.148425	0.354824	0.560507	22.9304	0.531796	15.5089	0.269061	1.23743	0.499858	1.4024	0.354586	no
YER098W	+	chr05	366476	chrV	356138	7.94554	6.73359	9.95067	1.13088	0.659172	1.00121	5.6419	5.81726	4.78586	0.737599	1.36558	1	0.58086	0.80059	0.593448	1	1	0.642401	1.19962	0.927212	1.03681	0.95249	1	1.8133	8.20993	0.897086	5.41501	1.00106	0.658299	0.8808	1.05455	1.25526	no
YER098W	+	chr05	367040	chrV	356702	19.9357	17.389	9.51754	0.51789	1.75565	1.06543	6.3028	4.9735	5.62454	1	0.94957	1.44212	3.07635	4.68238	3.87566	3.0371	2.11098	3.59872	10.1425	11.5282	9.28777	6.91523	5.47601	2.91683	15.6141	1.07966	5.63362	1.09723	3.87813	2.9156	10.3195	5.10269	yes
YER103W	+	chr05	374431	chrV	364047	9.99935	10.701	12.4292	1.78935	1.73631	1.84253	13.2293	13.3008	13.6808	4.78446	1.89867	2.31744	1.75385	1.03597	2.95331	1.23977	1.73112	3.12619	1.6233	2.12479	0.894747	2.81965	2.7085	0.973299	11.0432	1.75607	13.4037	2.96686	1.91438	2.03236	1.54761	2.16715	yes
YER106W	+	chr05	382396	chrV	372059	33.6728	32.1701	40.6333	4.708	3.7549	3.54981	26.1491	21.7752	29.5704	7.23234	12.8452	2.89263	9.98706	14.9915	8.32767	4.47364	5.90422	7.10742	16.6516	11.1812	10.2357	6.42462	3.67875	2.18937	35.4921	3.97091	25.8316	7.6234	11.1021	5.82843	12.6895	4.09758	yes
YER111C	-	chr05	394655	chrV	384275	23.0074	14.285	20.0586	1	2.54604	7.63452	5.46177	11.6996	9.10535	10.3495	4.70923	4.97137	3.21073	4.56379	1.52683	6.37064	23.4956	25.9559	6.28742	5.84217	5.65755	1	16.7115	6.36278	19.117	3.69352	8.75556	6.64336	3.10045	18.6074	5.92905	8.02477	yes
YER114C	-	chr05	401753	chrV	391357	8.10086	11.5735	10.0775	2.43426	2.60747	0.904865	6.97044	11.0348	7.49331	6.44528	2.74321	2.47216	1.02683	1.84979	1.24323	8.37573	11.6898	6.21692	1.83658	2.53882	2.32474	8.21146	9.0529	5.04735	9.91726	1.94887	8.49952	3.85355	1.37328	8.76083	2.23338	7.43724	no
YER119C	-	chr05	408943	chrV	398543	6.94146	13.6839	11.9683	0.219024	0.410372	0.692901	4.7698	10.3393	13.1867	0.102449	0.629162	0.201357	4.98746	6.04225	4.78693	0.437757	0.248664	0.549662	4.91406	5.45047	8.27621	1.56481	0.432629	0.386107	10.8646	0.407432	9.43193	0.277656	5.27221	0.412028	6.21358	0.794516	yes
YER129W	+	chr05	428527	chrV	418039	5.8406	10.7357	8.67691	2.76895	0.796738	1	3.78803	2.55644	1.02109	5.04625	3.95702	1	12.1641	13.8376	6.41074	9.07769	1.33462	6.98791	11.4434	5.31502	7.13795	1	4.80565	2.74835	8.41774	1.48856	2.45519	3.30109	10.8041	5.80007	7.96544	2.85133	yes
YER129W	+	chr05	430112	chrV	419630	54.3273	45.993	64.4494	3.52239	1.97917	3.69868	34.4756	49.8272	28.5548	9.72338	3.30821	4.16307	9.30321	12.8709	10.6762	4.82282	5.63801	8.13599	15.1192	18.923	17.9397	7.01404	8.18519	7.79691	54.9232	3.03341	37.6192	5.69822	10.9501	6.19894	17.3273	7.66538	no
YER130C	-	chr05	430492	chrV	420052	23.6283	21.1961	27.875	1.47185	0.676857	0.910103	24.7833	36.8586	22.1465	0.571944	2.09324	0.744065	34.5664	40.4522	29.0877	0.271037	0.920852	1.76472	41.1526	59.8131	45.9035	18.5154	3.52221	2.40577	24.2331	0.986269	27.9294	1.10308	34.7021	0.985536	48.9564	8.14778	yes
YER139C	-	chr05	458900	chrV	443313	9.5944	11.7698	11.5656	0.495196	0.373242	0.727967	9.77014	6.81091	10.0462	0.216785	1.4508	0.268062	23.7602	27.9338	28.6891	0.601479	0.707491	0.174805	54.1246	20.7345	54.7022	0.347354	0.67492	0.488936	10.9766	0.498802	8.87574	0.611882	26.7944	0.494591	43.1871	0.503737	yes
YER142C	-	chr05	463500	chrV	447935	24.4562	19.8291	28.8698	2.03332	1.12217	1.48065	13.0699	14.7474	14.3533	2.98829	3.74515	3.33827	36.9326	43.1327	34.1158	2.02709	2.40248	2.97504	32.4694	36.4993	33.4518	3.97022	1.78261	2.07473	24.3851	1.51205	14.0568	3.3239	38.0604	2.4682	34.1402	2.60919	yes
YER143W	+	chr05	464844	chrV	449271	11.8595	9.5631	14.0222	1.0931	1.86429	2.10044	9.77085	11.3155	8.34751	3.05084	2.54434	1.08308	1.24168	1.63073	0.920661	1.00547	2.08702	0.857407	1.60402	1.09625	1.04472	2.48678	3.02873	1.40372	11.8149	1.65261	9.81128	2.19275	1.26436	1.31663	1.24833	2.30641	no
YER149C	-	chr05	474629	chrV	459070	9.25189	13.2452	12.3558	0.743376	1.1412	1.54019	8.802	15.0156	11.9684	0.394348	0.876313	0.313598	2.99152	2.78361	2.30936	6.29749	2.53488	2.88169	1.8516	3.00809	4.59664	0.25642	5.11648	2.70478	11.6176	1.10825	11.9287	0.494753	2.69483	3.90468	3.15211	2.69256	no
YER158C	-	chr05	497473	chrV	481364	8.67233	21.205	12.2547	0.537658	0.153581	0.111503	9.51434	9.7398	9.63138	0.259584	0.836364	0.626614	4.11466	7.30573	6.16017	0.355128	0.222951	0.858632	13.2684	11.6653	12.8337	0.40255	0.54244	0.272787	14.044	0.234247	9.62851	0.540854	5.86019	0.478904	12.5892	0.405926	yes
YER167W	+	chr05	530818	chrV	508545	18.7646	17.7186	25.618	0.907085	0.637667	0.522658	11.0252	16.5758	15.7636	1.26217	1.51336	0.855901	14.3699	13.6209	13.2437	1.50545	0.977263	1.13408	15.9883	12.7672	14.0137	4.44641	2.61662	1.22379	20.7004	0.655803	14.4549	1.17714	13.7449	1.2056	14.2564	2.76227	yes
YER169W	+	chr05	535073	chrV	512810	3.94716	6.15859	6.06993	0.242505	0.696481	0.576289	4.65704	5.13157	9.46237	0.427442	0.67279	0.278317	16.6255	10.7294	14.6062	0.205303	1.97183	2.79745	12.482	15.9557	16.3374	3.0517	0.584546	0.545845	5.3919	0.471758	6.417	0.426183	13.987	1.65819	14.925	1.39403	no
YER176W	+	chr05	555234	chrV	532997	12.41	16.9574	9.62255	1.07666	1.06573	0.89741	8.31865	8.23874	6.03873	1	1.87842	1.03327	9.0882	7.40362	8.19927	2.01261	2.39915	1.4328	12.2233	9.28716	16.7185	6.85293	1.02452	1.28233	12.9966	0.979932	7.53204	1.27056	8.23036	1.94819	12.743	3.05326	no
YER177W	+	chr05	556378	chrV	534136	7.4093	6.28902	7.05123	0.395175	0.388851	0.343763	5.25224	5.01179	5.86262	0.341282	0.362439	0.361964	1.94619	1.6199	1.63982	0.247701	0.235909	0.273376	2.10801	1.79124	1.72248	0.59778	0.251659	0.267869	6.91651	0.342596	5.37555	0.321895	1.7353	0.252329	1.87391	0.372436	yes
YFL049W	+	chr06	43830	chrVI	62120	20.001	17.761	27.1165	1.37097	1.37256	1.01845	22.5581	14.9917	17.095	3.42111	2.24751	2.25643	2.73909	2.64294	2.35033	1.88086	4.01346	2.52406	2.65822	3.6879	3.10209	4.30635	1.813	2.41245	21.6261	1.22066	18.2149	2.60835	2.57745	2.80613	3.14941	2.84393	yes
YFL048C	-	chr06	44018	chrVI	62308	10.9464	18.0277	9.20974	0.175418	0.319863	0.452402	5.96409	6.91476	8.18429	0.543668	1.03126	1.15305	6.03095	6.33832	9.72274	4.7394	0.509748	1	5.45147	7.15438	5.10544	0.926944	0.858989	1	12.728	0.282561	7.02105	0.875992	7.364	2.08305	5.90376	0.928644	yes
YFL042C	-	chr06	52453	chrVI	70751	8.08927	9.19376	10.2958	0.623784	0.708508	0.740333	14.3294	14.1738	7.45925	3.80474	1.27293	1.75694	1.52598	1.17496	0.372946	2.4509	0.730768	1.15051	0.552569	0.862016	0.918483	1.7023	0.450823	2.23948	9.19295	0.657541	11.9875	2.24487	1.02463	1.44406	0.777689	1.4642	yes
YFL027C	-	chr06	85705	chrVI	104007	4.91812	6.81915	5.9535	0.359338	0.344812	0.225325	3.47514	5.41813	7.04419	0.956254	0.536217	0.452323	26.9089	34.832	26.6028	1.24495	0.925155	1.12197	21.4766	29.7922	31.7068	0.334161	1.10713	1.46543	5.89692	0.276492	5.31249	0.614931	29.4479	1.09736	27.6586	0.968907	yes
YFL012W	+	chr06	116656	chrVI	134551	6.08589	6.43376	9.75417	1	1.1	2.85174	9.76343	8.6839	7.25306	0.387712	6.10427	1.58009	11.2205	7.90162	7.01318	2.23007	5.3816	7.05231	7.14167	6.41539	11.4138	6.24321	3.91966	4.78484	7.42461	1.61725	8.5668	2.65736	8.71177	4.88799	8.32361	4.98257	no
YFL009W	+	chr06	126007	chrVI	142024	6.3839	5.06642	7.844	1.37779	0.533014	0.636434	3.75471	4.79046	4.68392	0.149618	1.53857	0.58203	8.16819	11.0928	10.592	1.29889	1.23126	1.22347	9.04744	10.3886	7.95677	0.205637	1.04578	0.785051	6.43144	0.815747	4.4097	0.723406	9.95099	1.25121	9.13093	0.678824	yes
YFL007W	+	chr06	133286	chrVI	149241	19.394	21.285	19.9208	0.496719	1.1	1	15.1809	14.0929	11.2589	0.782953	1.71379	1	3.32687	5.41688	1	2.85335	1	1.8484	3.02013	4.81998	6.05508	1	1.44638	1	20.1999	0.83224	13.5109	1.13225	3.24791	1.90058	4.63173	1.14879	no
YFL007W	+	chr06	134468	chrVI	150423	7.65724	8.55886	7.16857	1	0.939048	1.38225	3.98888	6.82199	7.5282	1.59519	0.444053	0.575775	3.84652	1.50448	1	0.645268	1.60207	1.03444	1.04568	1.03963	3.21266	1	1.12942	1.92144	7.79489	1.07377	6.11302	0.838339	2.117	1.09392	1.76599	1.35029	yes
YFL004W	+	chr06	140161	chrVI	156127	13.6769	7.89306	12.5355	0.565432	0.340769	0.463233	6.01411	5.937	4.69321	3.31886	0.963118	0.285851	0.890189	0.718976	1	2.61514	0.30187	0.290481	0.937193	2.50821	1.51746	1	0.69056	3.06965	11.3685	0.423145	5.54811	1.48928	0.869722	1.06916	1.65429	1.58674	yes
YFL003C	-	chr06	144011	chrVI	160005	19.9994	20.5929	18.7185	3.03543	1.02043	0.499177	14.8763	14.1968	12.2947	4.85556	3.05396	3.14671	1.43098	1.5071	1.77567	0.907854	1.0543	1.37913	1.05427	1.41808	0.989366	2.72739	0.750156	0.964645	19.7703	1.48501	13.7893	3.65208	1.57125	1.11376	1.1539	1.48073	no
YFL003C	-	chr06	143007	chrVI	159001	10.6772	12.0178	13.3997	2.10914	2.01386	1.44858	12.7595	16.0453	8.71151	3.58778	2.40647	2.06913	24.8246	26.5639	22.3252	1.44703	2.03723	3.00441	21.6143	23.234	23.5499	3.9137	2.3796	2.40287	12.0315	1.82386	12.5054	2.65446	24.5712	2.16289	22.7994	2.89872	yes
YFR002W	+	chr06	151932	chrVI	166813	16.6801	16.6143	17.7588	1	1.1	1	8.08765	12.1244	13.8155	1	0.828203	1	1	1	1	1	0.611142	0.677154	1	1	1	1	0.90304	1	17.0177	1	11.3425	0.909401	1	0.762765	1	0.96768	no
YFR006W	+	chr06	158980	chrVI	173851	4.77691	2.86298	5.49598	0.22309	0.220091	0.420702	3.13307	4.66299	2.66041	0.283293	0.424268	0.406313	1.43764	1.41169	1.19377	0.206684	0.16362	0.207883	1.48093	1.13567	0.719167	0.202285	1.02386	0.717448	4.37862	0.254628	3.48549	0.337958	1.3477	0.192729	1.11192	0.647865	no
YFR009W	+	chr06	165160	chrVI	180292	13.5814	14.7307	15.9196	4.29016	2.28932	1	7.74179	4.20179	9.71982	1	3.08205	2.96619	1.11261	0.355605	0.69503	0.989674	0.562128	2.98117	0.624165	1	0.678598	1	5.85937	1.7132	14.7439	2.49316	7.22113	2.31608	0.721083	1.51099	0.767588	2.85752	no
YFR014C	-	chr06	174183	chrVI	219731	1.41196	1.92661	1.98333	0.319355	0.509426	0.371619	3.16176	3.2738	6.34441	0.494376	0.663094	0.206591	0.956553	2.13248	1.75654	2.03852	2.12206	2.42771	1.40151	1.36831	1	2.22796	1.83844	2.1317	1.77397	0.3668	4.25999	0.421354	1.61519	2.1961	1.25661	2.06604	no
YFR016C	-	chr06	179489	chrVI	213496	41.8928	49.0552	45.2966	14.661	13.8646	13.5401	28.2693	29.6547	22.8935	22.303	18.0875	17.2579	6.73082	9.17796	5.43019	5.19736	7.91119	4.4019	4.99369	6.80994	8.92121	5.02904	7.0719	3.87185	45.4149	13.9886	26.9392	19.1828	7.11299	5.83682	6.90828	5.32426	no
YFR017C	-	chr06	185562	chrVI	211244	11.7972	9.36712	8.65329	0.469579	0.272827	0.495459	8.1315	9.16669	11.2859	0.502736	0.680642	0.415348	0.317069	0.450553	0.3222	1.50184	0.844275	1.52729	0.538291	0.38614	0.450333	1.41838	1.44526	0.903222	9.93922	0.379288	9.52803	0.499575	0.363274	1.29113	0.458255	1.25562	no
YFR029W	+	chr06	215889	chrVI	228193	14.9625	13.0995	14.4527	0.537758	0.368229	0.51785	13.8924	9.69558	6.64883	0.65253	0.44678	0.981212	0.507936	0.533328	0.769389	2.17084	1.90235	1.69441	0.381325	0.500195	0.666406	2.52072	1.43801	0.724135	14.1716	0.441279	10.0789	0.660174	0.603551	1.92253	0.515975	1.56095	no
YFR037C	-	chr06	231582	chrVI	243799	4.76852	3.74523	3.98024	0.742287	1.54678	1.11094	1.5459	2.40691	2.0873	2.69648	1.06478	1.16116	2.48698	1.36579	1.83934	1.05494	1.70684	1.79583	3.2894	2.28266	1.60169	1.24302	1.35673	1.49658	4.16467	1.1	2.01337	1.60747	1.89737	1.5192	2.39125	1.36544	yes
YFR037C	-	chr06	230705	chrVI	242922	26.001	18.3446	21.3794	2.40875	2.27151	1.97752	14.1059	12.5296	13.4609	4.28932	3.33243	3.03909	7.68111	7.12738	6.26789	1.8245	3.14618	1.79165	7.8929	9.40911	9.18154	5.66275	2.00996	1.71302	21.9083	2.18592	13.3655	3.52028	7.02546	2.25411	8.82785	3.12857	yes
YFR039C	-	chr06	235111	chrVI	247336	35.397	48.8458	31.8186	1.62157	1.02882	0.86567	22.6211	22.7202	21.6884	3.30038	1.94274	2.50709	49.9129	31.5998	52.3177	0.596638	5.5939	10.373	44.5094	52.1088	33.4569	0.884579	0.630951	2.65072	38.6871	1.13869	22.3432	2.55007	44.6101	5.52119	43.3584	1.38875	yes
YFR040W	+	chr06	240198	chrVI	252428	74.5484	69.8549	46.3611	2.61082	2.83889	3.67898	34.3665	41.9188	56.4963	6.14255	6.23198	3.60601	21.0693	14.3416	20.5424	2.0057	1.77743	2.70164	13.8059	21.0945	20.5236	0.855872	2.06593	1.68367	63.5881	3.00957	44.2605	5.29352	18.6511	2.16159	18.4747	1.53516	yes
YFR047C	-	chr06	247458	chrVI	259670	6.97997	7.60277	5.06387	0.274641	0.35846	0.20024	6.58793	8.38773	7.25332	0.672701	0.692994	0.210249	3.6818	3.33716	3.1212	0.814084	0.238596	0.366774	2.70397	4.83227	4.08986	0.586697	0.15814	0.46606	6.54887	0.244447	7.40966	0.491981	3.38005	0.473151	3.87537	0.403633	yes
YFR050C	-	chr06	252213	chrVI	264397	3.58726	2.95543	3.77941	0.854981	0.948468	1.32557	2.98147	3.61823	3.26921	1.43554	1.51839	1.14862	1.53924	1.38191	1.57105	0.630485	0.440409	0.7184	1.48335	1.84641	1.5656	0.780978	0.645801	0.636775	3.4407	1.00967	3.28964	1.33418	1.4974	0.596432	1.63179	0.687851	yes
YFR052W	+	chr06	256379	chrVI	268564	6.54076	6.11484	7.17031	2.29007	2.10189	2.15291	5.84873	6.4994	5.72822	2.92079	3.17242	2.13293	37.7988	36.3173	37.5135	4.79364	5.0314	7.20832	48.4271	79.3813	64.149	7.1475	5.17012	4.10652	6.60864	2.14829	6.02545	2.70871	37.2098	5.67779	63.9858	5.47472	yes
YFR053C	-	chr06	257053	chrVI	269246	5.128	3.79335	5.90398	0.606494	0.793324	0.805414	5.39114	8.15093	6.53802	0.767229	1.11498	0.529201	1.26912	1.4236	1.28709	0.408706	0.243251	0.270587	2.17419	0.922741	4.76409	0.424396	0.494822	0.652554	4.94178	0.701744	6.69336	0.770472	1.3266	0.307515	2.62034	0.523924	yes
YGL255W	+	chr07	23119	chrVII	26183	7.60444	9.56702	12.0239	0.129271	0.185495	0.180599	20.5392	19.757	7.22183	0.295219	0.374069	0.261361	4.03462	3.43993	2.99157	0.477269	1	0.53093	3.577	2.23931	4.06357	0.845917	1	1	9.73179	0.131788	15.8394	0.276883	3.4887	0.6694	3.29329	0.948639	yes
YGL252C	-	chr07	26822	chrVII	29873	8.77379	11.0517	11.729	1.36344	1.46763	1.18112	9.66081	7.36281	13.1677	2.57662	2.28892	2.63602	3.26237	4.4332	4.44278	1.40861	0.884998	0.75759	5.22198	5.35946	4.39947	3.17763	1.45702	0.841457	10.5182	1.30407	10.0638	2.46719	4.04611	1.01707	4.99364	1.82537	no
YGL251C	-	chr07	31089	chrVII	34135	3.30794	4.04283	4.5947	2.60123	0.928837	1.10768	2.23623	3.00961	2.19709	0.725285	1.06315	0.433085	0.219641	0.151813	0.659839	0.169495	0.352527	0.191187	0.624946	0.25106	0.387362	0.321291	0.218379	0.261735	3.98182	1.51258	2.48098	0.707175	0.343764	0.237736	0.421123	0.267135	no
YGL249W	+	chr07	36457	chrVII	39520	6.29311	5.34422	6.04417	0.407275	0.41152	0.487471	4.72252	5.94327	7.63004	1.1958	0.49913	0.272598	0.453092	0.474236	0.605757	0.0795238	0.181957	0.229355	0.337077	0.410475	0.65474	0.745665	0.389606	0.112844	5.89384	0.402088	6.09861	0.622509	0.511028	0.163612	0.467431	0.416038	no
YGL247W	+	chr07	38250	chrVII	41332	2.4338	3.61544	3.24742	0.319453	0.449607	0.270004	6.62595	2.99112	3.27008	0.457339	0.552575	0.352905	10.1982	10.6573	7.50711	0.475861	0.432156	0.420635	13.2643	15.892	15.2241	1	1	0.494702	3.09889	0.313021	4.29571	0.42094	9.4542	0.442884	14.7934	0.831567	yes
YGL245W	+	chr07	42096	chrVII	45184	2.79809	2.9785	3.6536	0.299283	0.332995	0.43822	2.35317	2.54849	1.54385	0.0856095	0.434689	0.438135	2.45774	2.63651	3.16582	0.715552	0.27987	0.2649	2.4438	1.8877	2.31295	0.288793	0.459923	0.20531	3.1434	0.3235	2.1485	0.286144	2.75335	0.420107	2.21482	0.318009	yes
YGL234W	+	chr07	60032	chrVII	63070	5.85242	4.78799	4.33697	0.650967	0.34576	0.481998	5.32717	4.67901	6.51926	0.099234	0.514004	0.652876	7.15774	7.18882	7.42616	0.583099	0.460816	0.355591	8.21336	8.46742	15.548	0.114389	0.56282	0.350529	4.99246	0.459575	5.50848	0.388705	7.25757	0.466502	10.7429	0.342579	yes
YGL234W	+	chr07	60059	chrVII	63097	6.52955	5.89932	5.65317	0.772831	0.337837	0.595445	6.76115	5.99983	7.24104	0.130246	0.613063	0.785358	9.23271	8.5497	8.99963	0.771604	0.809956	0.403815	9.92925	10.7066	21.1465	0.141522	0.83247	0.348983	6.02735	0.535371	6.66734	0.476223	8.92735	0.661792	13.9275	0.440992	no
YGL229C	-	chr07	65855	chrVII	68907	25.0489	23.57	29.2245	0.292066	0.32469	0.244554	30.5378	20.6987	20.2236	1	0.876361	0.703098	0.771638	1.00211	0.744899	0.524182	1	0.323211	1	1.9588	1	0.601074	0.890584	1	25.9478	0.25377	23.82	0.826486	0.83955	0.615798	1.3196	0.830553	no
YGL227W	+	chr07	72841	chrVII	75845	8.37839	11.6118	11.2123	2.9579	4.86071	2.76199	7.44739	5.51794	9.13439	0.385221	3.77958	3.18131	1.43106	1.5267	1.43148	8.24165	6.04427	8.35228	1.86971	1.37765	1.42626	4.95039	6.99519	7.30071	10.4008	3.49353	7.36657	2.41537	1.46308	7.54607	1.55787	6.41543	no
YGL219C	-	chr07	88353	chrVII	85420	13.4986	13.5249	15.8159	1.95729	1.97242	1.70304	11.6602	9.69007	7.27511	1.73286	2.62062	2.25708	1.46213	1.27629	1.34763	1.79485	2.98714	2.00503	1.69159	1.11746	0.908003	3.30184	1.54627	0.575915	14.2798	1.84425	9.54179	2.17019	1.36202	2.26234	1.23902	1.80801	no
YGL215W	+	chr07	94905	chrVII	91987	7.9524	10.8587	7.61775	0.558647	0.796552	0.76013	8.19434	11.3084	9.35739	0.83652	1.65585	1.31846	20.8853	33.9754	34.1803	1.37094	3.7152	4.21722	15.396	24.5866	21.6879	7.16937	3.45166	1.94803	8.80961	0.671777	9.62006	1.23694	29.6803	3.10112	20.5568	4.18969	yes
YGL207W	+	chr07	107434	chrVII	104684	22.7951	32.6363	44.6426	4.31712	3.85678	3.92351	17.8763	29.1464	21.1483	7.91624	4.89149	4.42763	12.1756	12.9202	11.6797	4.21126	4.27633	4.48215	20.5104	21.2207	19.8132	3.66212	2.77386	3.11604	33.358	3.99914	22.7237	5.71178	12.2585	4.32325	20.5148	3.18401	yes
YGL205W	+	chr07	113726	chrVII	110967	4.47778	4.49355	5.56578	1.76218	1.61812	1.41713	2.38442	2.60028	2.90781	1.52771	2.2268	2.89229	0.432865	0.600973	0.538241	3.95181	3.40315	5.61059	0.615271	0.486834	0.587535	3.39804	5.39769	3.14495	4.8457	1.56581	2.63084	2.18227	0.524026	4.32185	0.563214	3.98023	no
YGL202W	+	chr07	123044	chrVII	120257	5.85043	8.38786	7.93851	0.674071	0.44302	0.535849	4.71897	8.23412	6.45746	2.54046	1.83769	1.55801	1.66481	1.24683	2.66937	0.47516	0.616179	0.704887	1.46898	2.98384	2.28251	0.558735	2.55795	1.03564	7.39226	0.517646	6.47018	1.94539	1.86033	0.598742	2.24511	1.38411	no
YGL197W	+	chr07	132023	chrVII	182809	18.0843	22.8489	12.1885	1.10758	1.31722	1	9.90888	11.4276	6.87163	2.21942	3.35436	1	0.572643	0.467425	0.852006	0.28651	0.757403	2.59512	0.81039	0.62296	0.662766	1.87491	1.22126	0.931125	17.7072	1.10827	9.4027	2.15792	0.630691	1.21301	0.698705	1.34243	no
YGL187C	-	chr07	154967	chrVII	159951	3.93634	3.75212	4.15576	0.309853	0.556056	0.606426	2.60776	2.71102	4.02723	0.311354	0.798807	0.617945	0.385097	0.238199	0.359372	0.864591	0.607305	0.871579	0.257472	0.278164	0.35985	0.668094	0.813791	0.751376	3.94808	0.457445	3.11534	0.542702	0.327556	0.781158	0.298495	0.74442	no
YGL186C	-	chr07	158189	chrVII	159036	7.78756	8.87703	3.90185	1.47498	1.1	1	9.14377	7.54804	7.18919	1	1.0908	1	0.132093	0.114029	0.104635	0.357886	0.260801	0.2053	0.278334	0.300832	0.279507	0.31017	0.619846	0.249713	6.85548	1.15833	7.96033	0.996934	0.116919	0.274662	0.286224	0.393243	no
YGL181W	+	chr07	164586	chrVII	152187	23.0629	23.9662	15.2477	0.668535	0.383847	0.450056	20.5812	29.056	24.3433	1.66913	0.98058	0.637903	0.460704	0.220027	0.3591	0.194475	0.266377	0.162752	0.740801	0.719571	0.780648	0.316873	0.326923	0.622036	20.7589	0.467479	24.6602	1.06254	0.34661	0.207868	0.747006	0.421944	no
YGL176C	-	chr07	176947	chrVII	137107	16.7043	10.0225	14.3163	0.456548	0.455803	0.329675	7.96978	8.84303	10.9933	0.199039	0.715559	0.210949	1.19304	0.417764	0.650543	2.4042	8.33438	3.07251	0.992708	0.831184	1	1	4.15184	4.76866	13.681	0.380675	9.2687	0.341849	0.753783	4.6037	0.941297	3.30683	no
YGL173C	-	chr07	183207	chrVII	131969	9.53321	9.54727	12.1179	1	0.746399	1	7.77932	8.51934	6.06804	1	3.22443	1.31434	0.42855	0.225533	1	0.560128	0.8369	0.367822	1	0.744638	0.611859	1	1	1	10.3995	0.882133	7.45557	1.81292	0.551361	0.588283	0.785499	1	no
YGL173C	-	chr07	185632	chrVII	134391	10.5976	23.0082	14.1549	2.36899	1.1	1	6.05982	8.83742	9.82245	1	1.1	1	0.77902	0.806336	0.75724	1.35808	1.36937	2.34168	0.759676	0.955903	1.12986	3.3399	1.71102	1.92818	15.9202	1.45633	8.2399	1	0.780865	1.68971	0.94848	2.32637	no
YGL167C	-	chr07	193394	chrVII	189884	14.0765	21.9617	13.2629	0.160099	0.16175	0.488123	9.13489	10.4218	11.9798	0.163578	0.373977	0.230239	1.08847	2.18646	0.985474	1.48037	0.0791702	0.19704	2.01283	1.46033	2.57774	1.88345	0.255746	0.422009	16.4337	0.236658	10.5121	0.222598	1.42013	0.585528	2.01696	0.853735	yes
YGL166W	+	chr07	197259	chrVII	193758	21.2765	24.082	23.3329	1.12395	0.736487	0.831832	20.2365	19.772	23.8367	2.35459	1.04723	1.1168	0.171975	0.177222	0.208742	0.817804	0.340875	0.305981	0.117518	0.13147	0.105197	0.985352	0.827692	0.192944	22.8972	0.864088	21.2818	1.47287	0.18598	0.48822	0.118062	0.668663	no
YGL163C	-	chr07	200796	chrVII	197195	23.8958	17.0313	18.2386	5.15503	2.07403	1	13.8631	12.5738	5.55104	5.4123	2.30253	3.1885	7.8683	11.8007	12.9335	0.488839	3.14422	4.03691	13.9019	13.1964	12.4563	6.48692	4.12809	4.33865	19.7219	2.70969	10.6626	3.60111	10.8675	2.55666	13.1848	4.98455	yes
YGL163C	-	chr07	199418	chrVII	195817	10.7816	12.1793	14.8975	0.800472	1.0217	0.892412	9.11083	8.83379	7.51028	1.84139	1.34285	1.07579	5.90657	4.90183	4.28143	3.32233	1.5232	3.10405	4.6393	8.91299	4.69201	1.81961	1.93141	2.68801	12.6195	0.871528	8.48497	1.38668	5.02994	2.64986	6.08143	2.14634	yes
YGL154C	-	chr07	220670	chrVII	216369	9.19828	6.3841	5.70483	0.709748	0.858492	0.866565	2.76279	3.54961	1	1	1.1	1	1	1	1	1	1	1	1	1	1	1	1	1	7.09574	0.778268	2.43747	1	1	1	1	1	no
YGL153W	+	chr07	222712	chrVII	218420	9.6874	9.14675	12.9804	1.51857	1.73295	1.64457	6.56617	6.64203	7.83958	3.33121	1.6654	2.09198	1.96741	1.47856	1.32143	5.50699	5.04211	3.72047	2.36846	2.8087	1.7119	4.23396	3.98802	1.15814	10.6048	1.5987	7.01593	2.32953	1.58913	4.75652	2.29635	3.12671	no
YGL141W	+	chr07	246390	chrVII	242062	10.6886	10.2322	10.4551	0.365564	0.444715	0.302962	8.76183	6.33707	5.11492	0.130036	0.458702	0.995613	0.653475	0.760232	0.817645	1.27358	0.298457	0.253617	0.59457	0.771255	0.751201	0.183074	0.134562	1.05794	10.4586	0.337747	6.73794	0.494784	0.743784	0.608551	0.705675	0.458527	no
YGL141W	+	chr07	243959	chrVII	239631	11.3746	7.58817	11.9302	1	1.1	1	24.65	20.3653	17.8487	1	6.63327	0.874394	1.29807	1.21458	0.811032	0.984416	1.67499	0.927324	0.453526	0.367753	1.02638	1	2.18073	0.781109	10.2977	1	20.9547	2.80256	1.10789	1.19558	0.615885	1.32061	no
YGL135W	+	chr07	260794	chrVII	256416	2.10551	1.60564	2.3859	0.144307	0.204197	0.0502639	1.97067	2.58997	6.33048	1	1.1	1	0.14737	0.149133	0.114956	0.760033	1	0.542079	0.15402	0.147649	0.117812	0.162863	0.179603	0.280449	2.03235	0.0995893	3.63037	1	0.137153	0.76737	0.139827	0.207638	no
YGL134W	+	chr07	262443	chrVII	258068	2.75584	3.19186	3.28741	0.32465	0.672295	0.253604	2.92028	3.11316	3.27631	1	1.1	1	0.624769	0.36387	0.574732	1	1	1	0.988776	1	1	0.965798	1.60709	1	3.07837	0.383516	3.10325	1	0.521124	1	0.996259	1.19096	yes
YGL133W	+	chr07	266879	chrVII	262490	43.2114	58.4321	65.3395	1.70824	1.14261	2.02985	33.068	60.1769	31.109	2.13935	3.3629	3.91604	5.16475	4.72702	5.5857	2.10503	4.74855	7.85876	8.57333	11.9385	5.9956	4.18673	3.53436	6.28599	55.661	1.59357	41.4513	3.1061	5.15916	4.90411	8.8358	4.66903	no
YGL129C	-	chr07	273521	chrVII	269144	16.3505	17.072	19.8608	1.97066	0.741285	1.36711	10.761	11.5553	12.9716	0.227808	2.07942	1.56131	0.397602	0.327726	0.310114	0.522828	0.59319	0.639342	0.507758	0.311494	0.452743	0.840799	0.984633	1.59881	17.7611	1.32635	11.7626	1.25618	0.345148	0.58512	0.423998	1.14142	yes
YGL125W	+	chr07	279764	chrVII	275353	4.85217	4.06562	5.19842	2.16805	1.56731	1.5706	2.92548	3.27093	4.08514	0.350119	0.427476	0.647811	0.309956	0.261243	0.402877	0.211563	0.28177	0.159238	0.54984	0.372703	1.05574	0.40867	0.46574	1.0265	4.70541	1.73532	3.42718	0.441802	0.324692	0.217524	0.659429	0.633637	no
YGL121C	-	chr07	286121	chrVII	281725	7.72491	7.66003	8.64097	0.751649	0.615112	0.479126	5.80981	6.90901	5.56009	1.13838	0.697556	0.770732	16.0359	17.3211	16.9397	1.1786	0.879849	1.2999	15.7511	14.9245	14.1316	1.72913	1.29416	1.0312	8.00864	0.581963	6.09297	0.835557	16.7656	1.11945	14.9357	1.3515	yes
YGL117W	+	chr07	294623	chrVII	290970	6.50731	6.14788	6.13111	0.437164	0.55551	0.137505	6.82719	11.8616	7.96884	0.232292	0.387179	0.689811	11.1259	9.14129	9.78896	0.0783758	0.0735133	0.765158	20.9727	26.0906	16.1577	0.209829	2.8566	0.304447	6.2621	0.343393	8.88588	0.403094	10.0187	0.305682	21.0737	1.12362	no
YGL112C	-	chr07	303964	chrVII	300367	29.063	25.1958	23.4875	0.316416	0.591057	0.384203	26.3492	39.7998	38.7829	1.08523	0.324192	0.734553	23.6983	20.8422	31.3923	0.88222	0.681041	2.29115	33.6866	32.2609	28.1479	12.9721	1.72003	1.34334	25.9154	0.397226	34.9773	0.681326	25.3109	1.28481	31.3651	5.34517	no
YGL111W	+	chr07	306750	chrVII	303148	29.7362	28.1958	24.4566	1.12978	1.74278	1.38547	40.0539	19.9181	10.5949	5.29189	2.4824	2.27719	2.78488	3.27539	2.90528	2.17829	1.55426	1.89393	4.59711	4.37973	1.73843	0.434349	1.29292	0.474197	27.4629	1.38601	23.5223	3.31716	2.98852	1.8755	3.57175	0.733822	no
YGL106W	+	chr07	312402	chrVII	308816	12.4151	12.5637	16.5239	0.453335	0.6287	0.757171	11.7776	12.2678	11.364	0.829413	0.924117	0.855429	21.847	14.9085	14.3381	1.43907	1.48597	0.693514	21.5842	19.3597	15.4432	0.0668229	1.89244	1.8121	13.8342	0.579735	11.8032	0.836319	17.0312	1.20618	18.7957	1.25712	yes
YGL104C	-	chr07	314032	chrVII	310413	9.49972	13.2492	15.4776	0.539216	0.475454	0.457621	10.5628	10.6054	9.86262	0.536886	0.973993	0.756324	15.4675	13.3369	14.7829	0.536749	1.33791	1.29046	11.7401	15.7005	18.5847	2.06043	1.25361	0.499285	12.7422	0.45743	10.3436	0.722401	14.5291	1.05504	15.3418	1.27111	no
YGL099W	+	chr07	321847	chrVII	318227	14.2694	16.6692	32.5937	2.22265	2.10919	3.1995	8.7952	12.4255	16.0782	0.687308	5.54008	3.85808	17.682	10.3564	17.2557	1	0.386705	0.566617	9.21579	8.02823	15.7099	1	4.3079	1	21.1774	2.47712	12.433	3.32849	15.098	0.651108	10.9847	2.10263	yes
YGL096W	+	chr07	332219	chrVII	326213	22.4864	19.831	13.6675	1.48129	1.42591	1.64429	21.8016	19.3189	13.4459	0.307216	0.737326	3.85377	0.797619	0.755802	1.11074	0.299003	0.943446	0.504388	0.950353	0.874522	0.714678	1.24959	0.850835	0.86082	18.6616	1.48383	18.1888	1.59944	0.888053	0.582279	0.846518	0.987081	yes
YGL092W	+	chr07	346027	chrVII	339455	10.427	12.2712	10.3385	1	1.40206	1	1.28773	4.54042	2.19677	1	1.1	2.79703	1.68754	1.96675	1	1	1	0.714643	1	1.27037	1.17308	1	1	1	11.0123	1.10069	2.67497	1.59901	1.55143	0.904881	1.14782	1	yes
YGL090W	+	chr07	350621	chrVII	344080	18.572	15.9651	18.0454	1.70589	2.37348	5.59874	22.765	12.477	10.6087	6.33622	2.41234	5.26762	13.214	13.7156	12.1642	0.878937	1.25087	1.7831	8.02175	12.5239	10.5717	3.35307	1.43088	0.9291	17.5275	3.1927	15.2836	4.63872	13.0312	1.3043	10.3724	1.90435	yes
YGL086W	+	chr07	354299	chrVII	347723	7.98211	11.9246	10.1305	3.90729	3.13009	1.32351	5.06004	5.72809	4.40685	1	2.6892	2.20396	0.930042	0.992407	1	2.26428	0.37134	4.90478	0.996671	0.873857	0.69385	4.80804	2.05369	1.35732	10.0124	2.75363	5.06499	1.93106	0.97415	2.51347	0.854793	2.73969	no
YGL085W	+	chr07	356742	chrVII	350141	2.50937	3.12779	2.20055	0.202422	0.633973	0.157733	3.16633	2.30829	7.35114	0.309574	0.483949	0.533126	0.498205	0.365328	0.387248	0.275402	3.12242	3.95659	0.241924	0.252199	0.357402	0.465255	5.58054	2.71598	2.61257	0.298043	4.27525	0.408883	0.416927	2.45147	0.283842	2.92059	no
YGL073W	+	chr07	376618	chrVII	370011	24.9767	37.3334	31.3151	12.1412	7.63423	7.12478	12.1234	22.7749	14.9456	12.3431	9.47854	7.4991	12.9523	16.2864	12.5142	10.6962	21.7988	31.5645	19.7793	18.1263	13.4995	6.14903	42.3335	15.241	31.2084	8.93341	16.6146	9.74025	13.9176	21.3532	17.135	21.2412	yes
YGL071W	+	chr07	379655	chrVII	373065	13.8981	17.7198	10.2034	2.53264	0.429973	1.14954	12.2318	19.5928	13.8795	0.578786	0.695091	0.932291	1	1	1	1	1.63149	1	1	1	1	0.679585	1.44638	2.2335	13.9404	1.33738	15.2347	0.702056	1	1.2105	1	1.45315	no
YGL071W	+	chr07	380384	chrVII	373785	15.4384	24.5051	18.5156	1.72418	1.30684	1.4808	31.4949	26.7849	24.033	0.229103	1.7882	1.28545	4.58231	3.63144	4.52423	0.630144	10.0614	3.98814	2.42108	6.12743	3.47048	0.565924	5.48592	6.30805	19.4864	1.47061	27.4376	1.06758	4.246	4.89323	4.00633	4.11996	no
YGL064C	-	chr07	389282	chrVII	382702	8.41754	9.3166	13.3432	3.02191	1.1	1	3.79112	3.8054	5.43671	1	1.54638	1.06689	10.8691	12.9293	5.70275	1	1	3.22729	7.9384	10.4834	7.53085	13.8772	1	1.31434	10.3591	1.67397	4.34441	1.17109	9.83371	1.74243	8.65088	5.39717	yes
YGL063W	+	chr07	390966	chrVII	384389	4.12275	3.03609	2.5297	0.233804	0.238077	0.262851	2.09444	2.28054	2.7257	0.510406	0.449643	0.389723	0.345018	0.264175	0.521795	0.697587	1	0.443202	0.372614	0.250277	0.336225	0.502456	0.394907	0.278035	3.22951	0.211577	2.3669	0.41659	0.376996	0.713596	0.319705	0.391799	yes
YGL062W	+	chr07	392440	chrVII	385875	10.3057	8.63961	9.70121	0.207752	0.573386	0.351166	3.9977	6.50959	3.88234	1.22213	0.575105	0.571934	3.52335	2.81519	2.82189	0.317646	0.550028	0.331729	3.47158	3.79221	3.37786	0.619302	0.373176	0.559052	9.54885	0.344102	4.79654	0.756389	3.05348	0.399801	3.54722	0.517177	yes
YGL059W	+	chr07	399036	chrVII	392475	5.11325	6.59175	3.69651	0.514809	1.41427	1	3.56672	5.6407	3.95437	0.891095	1.1	1	3.13802	2.41112	2.40676	1	1	0.479749	2.35406	1.16793	2.02269	0.559381	1	1	5.13384	0.943025	4.38726	0.963698	2.65197	0.826583	1.84823	0.853127	no
YGL054C	-	chr07	407164	chrVII	400573	3.34229	3.80997	4.89302	0.528198	0.606037	0.691433	5.52501	5.91746	5.28022	0.207578	0.519941	1.02278	7.57505	5.79438	8.18754	0.195299	0.173733	0.116029	9.16666	16.5796	14.8528	0.300164	4.86238	1.72068	4.01509	0.575222	5.57423	0.550099	7.18565	0.161687	13.533	2.29441	no
YGL045W	+	chr07	424533	chrVII	412916	4.7271	2.80293	4.8795	0.454361	0.509207	0.500763	1.32314	5.0761	2.8658	0.495256	0.838338	1.42902	0.281121	0.285274	0.541522	2.05705	2.44022	2.56229	0.489789	0.613318	0.456702	0.425189	2.43664	1.53527	4.13651	0.454777	3.08835	0.887539	0.369306	2.35319	0.519936	1.4657	no
YGL040C	-	chr07	429968	chrVII	418351	5.58966	6.00121	9.55472	0.196444	0.822862	0.856741	9.72544	10.43	13.0663	0.227808	0.433032	1.07556	0.233064	0.236524	0.32087	0.429232	1.92538	0.159731	0.231924	0.207856	0.275235	2.27359	0.856018	0.694373	7.04853	0.592016	11.0739	0.545467	0.263486	0.838115	0.238338	1.27466	no
YGL038C	-	chr07	434699	chrVII	422391	7.11149	6.26596	8.27297	0.694494	0.238226	0.432499	5.05804	2.89674	2.91508	2.28185	0.81078	1.10332	1	1	1	1	1	1	1	1	1	1	1	1	7.2168	0.42174	3.62329	1.36532	1	1	1	1	no
YGL036W	+	chr07	440909	chrVII	428492	27.0133	30.2173	31.7054	2.01352	1.59408	2.32245	35.4141	42.6669	39.8994	3.01292	3.86506	2.83101	10.5907	10.7137	11.5486	4.5669	5.13168	6.18581	23.2523	16.3938	15.3672	6.41027	6.21551	5.54505	29.6453	1.94335	39.3268	3.20299	10.951	5.2948	18.3378	6.05695	no
YGL035C	-	chr07	441144	chrVII	428710	19.4311	33.794	34.393	0.738999	0.822967	0.795823	9.853	13.7164	13.1624	0.480025	1.2396	0.448994	11.3737	7.1766	5.53701	2.3099	0.548384	1.40626	7.89311	4.74962	6.39414	0.324524	2.9541	2.2594	29.206	0.752596	12.2439	0.689541	8.02912	1.42151	6.34562	1.84601	yes
YGL023C	-	chr07	461497	chrVII	447748	10.5501	13.7172	20.1616	1.85952	1.34159	1.40534	14.3817	11.3907	19.9453	4.9848	1.96427	2.85653	6.35684	7.57875	6.27831	0.779932	1.15538	1.67614	11.1501	8.71424	7.05448	3.06301	1.04416	0.545705	14.8097	1.50215	15.2392	3.2352	6.73797	1.20382	8.97293	1.55096	yes
YGL018C	-	chr07	470525	chrVII	456763	6.5556	6.21153	5.9342	1.2475	2.03752	2.76671	5.30413	5.2211	4.09585	0.243638	4.21178	1.35087	0.528373	0.252108	0.393969	0.327215	3.48685	0.254193	0.53064	0.523026	0.579341	0.336017	1.48905	1.58303	6.23378	1.98391	4.8737	1.9021	0.391483	1.35608	0.544335	1.13603	yes
YGL017W	+	chr07	472471	chrVII	458708	23.8578	12.1223	24.0289	1.25195	0.701017	0.468197	16.9674	13.8501	11.097	0.243393	0.43283	0.295349	0.889611	0.652058	0.88208	1.07748	0.32838	0.100064	0.933017	0.697499	0.901098	0.213438	0.32082	0.21023	20.003	0.773721	13.9715	0.290524	0.807916	0.501973	0.843871	0.248163	yes
YGL014W	+	chr07	479981	chrVII	466211	18.0553	21.7983	13.4047	0.617786	0.442596	0.988418	26.7129	25.004	20.0013	0.153803	0.703635	0.501607	14.9165	16.3045	16.6695	1.61741	0.221978	1.14044	22.9098	30.663	22.0662	2.4986	0.779984	0.574661	17.7528	0.6496	23.9061	0.419682	15.9635	0.993277	25.213	1.28441	yes
YGL013C	-	chr07	481411	chrVII	467563	2.56744	3.35224	4.07004	0.809858	0.488336	0.26466	3.25699	2.87228	1.88343	0.248518	0.343039	0.784496	1	0.916776	1.49859	0.683179	0.235846	0.152029	2.48487	1.76189	1.68507	0.342196	0.924592	0.414117	3.32991	0.487618	2.6709	0.425351	1.13846	0.357018	1.97728	0.560302	no
YGL010W	+	chr07	487389	chrVII	473536	3.35563	3.13198	3.16359	0.320031	0.244302	0.236046	2.98748	2.78381	2.48022	0.0790758	0.666536	0.344329	0.741615	0.933172	1.15374	1.01389	0.470538	0.556555	0.864072	0.846816	0.79887	0.0773812	0.894997	0.917775	3.21707	0.23346	2.7505	0.329981	0.942843	0.680329	0.836586	0.630051	no
YGL009C	-	chr07	488253	chrVII	474391	10.7303	11.8828	16.7713	2.01212	1.64311	2.23651	13.4741	11.3577	10.999	3.15247	2.70774	0.9404	3.04702	2.58096	2.00295	0.578177	0.660858	0.571502	1.71406	2.83785	1.77363	0.372375	0.991157	0.43965	13.1281	1.93058	11.9436	2.23354	2.54364	0.603512	2.10851	0.601061	no
YGL003C	-	chr07	504516	chrVII	490712	20.3543	17.0586	19.478	0.310393	1.35231	1.00225	6.3874	6.99721	13.2378	0.828536	1.1	0.320373	22.3192	13.166	13.0136	0.571195	0.273897	2.35756	19.7405	28.4309	9.57801	0.498316	1.27285	0.851189	18.9636	0.854984	8.87414	0.716303	16.1662	1.06755	19.2498	0.874119	yes
YGR003W	+	chr07	513555	chrVII	499766	5.5406	6.96773	5.16788	0.631994	0.28648	0.32157	4.07165	4.76418	6.81774	0.268664	0.870585	0.402199	2.27487	3.24003	2.71461	0.201177	0.57173	0.679788	3.55143	4.10773	3.46845	0.142775	0.227617	0.33743	5.89207	0.380015	5.21786	0.480483	2.74317	0.484232	3.7092	0.235941	no
YGR010W	+	chr07	524177	chrVII	510380	10.3114	11.3014	10.1597	1.14431	1.11945	1.54534	11.13	12.5589	9.79879	1.05719	2.04699	0.768753	1.24176	2.54059	2.69141	0.853009	0.528984	0.342792	2.11172	1.44173	1.76311	0.670364	1.14519	0.459514	10.5908	1.23637	11.1626	1.25764	2.15792	0.574928	1.77219	0.758357	yes
YGR015C	-	chr07	532586	chrVII	518519	3.60699	4.40698	4.18429	0.618459	0.325839	0.665525	4.9797	3.38723	4.07729	0.157354	1.26995	0.778737	1.72571	1.55513	1.24912	1	1	1	1	1	1	1	1	1	4.06609	0.503275	4.14807	0.702014	1.50999	1	1	1	no
YGR031W	+	chr07	557390	chrVII	539630	10.8203	9.23408	12.2423	0.974929	0.969573	1.03684	7.21826	10.2126	8.93891	0.137892	0.782129	0.167211	2.87361	3.1846	3.24764	0.312176	0.170432	0.214023	3.05012	3.96904	2.13969	0.176529	0.261583	0.735368	10.7655	0.960449	8.78991	0.329077	3.10195	0.23221	3.05295	0.39116	no
YGR032W	+	chr07	558079	chrVII	540329	12.4075	16.8162	13.5673	2.21042	0.944509	1.26055	12.4677	12.5097	11.045	0.81103	2.87173	1.02054	0.646576	0.588168	0.524383	3.6407	10.1266	2.45716	0.829455	2.14991	0.775709	2.17269	4.30567	2.17308	14.2637	1.4385	12.0074	1.53443	0.586376	5.40815	1.25169	2.88381	no
YGR035C	-	chr07	566914	chrVII	549197	5.1054	6.69199	5.21355	1.25852	1.38834	2.76471	5.15514	4.02802	15.3002	0.246116	2.18667	1.62987	0.40903	0.476595	0.392377	0.270439	1	1.71226	1	1	1	1	1	1	5.67031	1.77052	8.16112	1.32089	0.426001	0.994232	1	1	no
YGR046W	+	chr07	589055	chrVII	565856	13.2353	13.8645	17.9223	1.00468	0.764149	0.934791	16.2297	17.4879	13.2213	2.01451	1.26994	1.1266	0.943287	0.557004	0.616313	0.223578	0.593991	0.55133	1.33435	0.619126	0.463925	0.139684	0.681606	0.384047	15.0074	0.867872	15.6463	1.43702	0.705535	0.4563	0.805801	0.401779	yes
YGR052W	+	chr07	598244	chrVII	575062	3.4058	5.07635	3.58891	0.913637	0.303021	0.99661	4.82129	7.77732	7.84594	0.14636	0.663451	0.223674	11.7123	16.7107	13.5627	0.476401	1.13822	1.33617	16.7943	25.0078	20.719	3.10318	1.42907	1.00859	4.02369	0.704422	6.81485	0.311162	13.9952	0.983595	20.8404	1.84694	no
YGR054W	+	chr07	600623	chrVII	577474	10.0157	9.83644	8.83059	1	0.959721	1	6.51652	6.2831	3.9889	1	1.05185	1.06283	1.11927	2.38257	1.45177	0.725835	0.650114	0.451328	2.79296	2.23122	3.40288	0.943206	1.1285	0.573793	9.5609	0.95324	5.59618	1.00489	1.6512	0.609092	2.80902	0.881834	no
YGR054W	+	chr07	600632	chrVII	577483	9.86683	10.2244	8.65031	1	1.04501	1	6.41824	6.1505	3.82497	1	0.94957	1.09934	1.07687	2.27053	1.32694	0.702906	0.737793	0.400472	2.65489	2.14237	3.35165	0.950618	1.09946	0.576806	9.58051	0.981672	5.46457	0.98297	1.55811	0.613724	2.7163	0.875627	yes
YGR055W	+	chr07	604643	chrVII	581505	20.01	19.181	19.0244	0.567113	0.633945	0.873095	16.9024	22.229	16.5957	0.122933	1.0694	0.302132	2.55441	2.23588	1.99633	0.32025	0.194156	0.38731	1.86927	3.17763	3.63936	0.249543	0.778503	0.48355	19.4051	0.658051	18.5757	0.464821	2.26221	0.300572	2.89542	0.503865	no
YGR055W	+	chr07	604625	chrVII	581487	18.8358	17.8401	16.5693	0.552037	0.666019	0.894953	14.5451	20.4458	14.7346	0.112006	0.927162	0.326333	2.27693	1.90079	1.76234	0.350496	0.204571	0.408262	1.52536	2.85921	3.18225	0.240251	0.833742	0.552426	17.7484	0.671003	16.5752	0.421834	1.98002	0.32111	2.52227	0.54214	yes
YGR059W	+	chr07	612077	chrVII	588965	13.9606	14.6964	17.4266	4.42348	3.38098	1.30723	18.3845	17.1578	19.73	8.02369	9.35845	4.09303	7.57942	6.22591	5.81219	2.04279	2.09116	1.49654	4.57646	5.05938	4.18694	5.26493	2.15571	1.23015	15.3612	3.00389	18.4241	7.12506	6.53917	1.87683	4.60759	2.8836	yes
YGR061C	-	chr07	616268	chrVII	593096	21.6433	22.9811	21.0539	3.67976	4.52109	2.97552	18.9954	21.2312	13.7859	0.575345	5.28293	1.13721	3.30065	3.52072	5.71945	0.951722	0.509748	0.537144	7.03542	11.4885	9.8608	0.565263	1.65611	0.572	21.8928	3.69212	18.0042	2.29849	4.18027	0.666205	9.46156	0.931124	no
YGR066C	-	chr07	624788	chrVII	601315	4.86872	4.47493	3.26521	0.426092	0.196674	0.44991	5.32795	4.61174	5.77187	0.337894	0.478324	0.309189	0.226056	0.547213	0.447973	0.458821	0.0860995	0.10816	0.564855	0.463012	1	0.339793	0.406937	0.436762	4.20295	0.324225	5.23719	0.341803	0.407081	0.217694	0.675956	0.394497	no
YGR067C	-	chr07	627517	chrVII	604082	7.6011	6.9423	6.05359	0.302593	0.621398	0.485138	6.00084	8.87202	10.112	0.665314	0.313563	0.263418	0.201246	0.135187	0.51426	0.22801	0.270228	0.127804	0.203228	0.140416	0.250138	0.124515	0.217451	0.142501	6.86566	0.436376	8.3283	0.380765	0.283564	0.208681	0.197927	0.161489	yes
YGR067C	-	chr07	626286	chrVII	602854	31.9313	30.6822	29.23	1.67844	1.09899	1.12336	26.0615	22.5627	31.2692	1.5115	2.44032	1.59981	6.0712	5.10741	5.93736	1.66249	2.75092	2.43133	6.84351	8.29517	11.3021	3.24494	2.2566	1.89708	30.6145	1.26693	26.6311	1.81721	5.70532	2.28158	8.81358	2.46621	no
YGR071C	-	chr07	635326	chrVII	611873	30.5702	45.1738	68.656	0.113465	0.518897	0.0979954	36.5689	43.0936	38.1832	0.353186	0.518815	0.337297	4.34037	7.62303	3.48532	0.347666	0.392801	0.296103	2.50854	3.1512	5.20417	0.799776	0.419268	0.758453	48.1333	0.210119	39.2819	0.369766	5.14957	0.345523	3.6213	0.659166	no
YGR078C	-	chr07	643699	chrVII	620234	10.4457	6.64577	6.29911	1.11598	0.948158	1.09762	7.77624	5.7309	8.88569	0.154195	1.13347	0.202737	14.4286	13.8643	11.9426	2.00152	1.06745	1.33302	13.2341	24.093	17.4109	3.10258	1.93012	0.66635	7.79685	1.02058	7.46428	0.463469	13.4118	1.46733	18.246	1.89968	yes
YGR081C	-	chr07	647009	chrVII	623551	41.7316	39.4613	34.1936	1.80641	1.58656	1.62591	41.4069	36.7893	34.0142	4.56406	4.03695	1.4607	1.23135	1.82556	0.991829	3.78575	7.39952	10.438	2.20957	2.03774	0.819355	5.64963	10.226	8.19656	38.4622	1.63963	37.4035	3.32057	1.34958	7.20775	1.68889	8.02408	no
YGR091W	+	chr07	672319	chrVII	648839	5.63154	5.2262	5.51907	1.78237	1.58773	1.58052	3.93999	4.92486	3.69591	2.24983	4.91843	1.89995	1.1411	0.950915	0.933032	0.573062	14.7412	2.02191	1	1	1	1	3.7097	2.57297	5.45893	1.61687	4.18692	2.9894	1.00835	5.77874	1	2.42756	yes
YGR092W	+	chr07	674833	chrVII	651362	9.59611	8.06238	16.112	0.371118	0.195601	0.1145	13.2983	7.37593	12.3739	0.355521	0.513011	0.275311	7.90174	5.05774	6.35919	0.261549	0.205002	0.778774	5.51158	7.53237	3.98285	0.38364	0.204004	0.418482	11.2568	0.19374	11.016	0.347948	6.43956	0.415108	5.6756	0.335375	no
YGR093W	+	chr07	676681	chrVII	653249	9.92835	8.66486	14.0455	0.14712	0.264435	0.205376	11.8086	11.8896	13.1618	0.348857	0.936726	0.604757	0.502439	0.322011	0.695331	0.816795	1	0.530249	1.47323	0.497108	0.546764	0.711566	1	0.984085	10.8796	0.17231	12.2866	0.59678	0.506594	0.782348	0.839033	0.89855	yes
YGR095C	-	chr07	680536	chrVII	657094	4.40072	5.27435	3.90031	0.492862	0.71336	0.686049	6.51943	5.84901	5.92393	0.214384	0.309069	1.71377	0.827666	0.593605	0.564085	0.137349	1.40805	0.413092	0.960606	0.358461	0.221869	0.693216	0.544107	0.552991	4.52513	0.597424	6.09746	0.712406	0.661786	0.652829	0.513645	0.596771	yes
YGR099W	+	chr07	692984	chrVII	669473	2.66245	3.23032	1.97887	0.873218	1.1	1	3.04214	4.70864	1.36254	0.725434	1.09741	1.15005	2.7361	6.87031	2.10262	0.742541	0.826603	0.597777	5.04527	7.62301	4.85074	1	0.829559	1	2.62388	0.957739	3.03777	0.957629	3.90301	0.722307	5.83967	0.943186	yes
YGR102C	-	chr07	699442	chrVII	675920	40.6854	33.4531	34.2181	2.56291	2.68207	2.74788	30.3166	31.6716	26.7261	3.8621	3.36262	2.23355	7.64648	8.48797	7.91785	1.93445	1.64981	1.51443	7.63292	8.90962	11.5509	3.15845	2.39005	2.84833	36.1189	2.63095	29.5714	3.11942	8.01743	1.69956	9.36448	2.79894	yes
YGR104C	-	chr07	702314	chrVII	678797	9.9102	6.17617	8.10419	0.543863	0.893119	0.537467	5.80721	4.57898	6.05608	0.340271	1.20231	0.846428	12.5608	16.5635	11.4847	0.120746	1.45023	1.69025	17.9297	14.8757	17.3201	0.434349	0.696138	2.54853	8.06352	0.624816	5.48076	0.763003	13.5363	1.08707	16.7085	1.22634	yes
YGR116W	+	chr07	729208	chrVII	696566	9.6807	12.8964	15.1001	2.49205	3.21076	1.27184	2.57957	1.20476	2.06556	3.15391	1.1	3.37712	1	0.852315	0.595816	1.40692	2.49454	6.52562	1	1	1	3.15391	3.93961	5.3889	12.5591	2.29155	1.94996	2.51034	0.816043	3.47569	1	4.1608	yes
YGR116W	+	chr07	732620	chrVII	699979	3.09125	2.80237	2.69124	0.278442	0.168881	0.258218	4.08441	3.71527	3.65483	0.370312	0.450275	0.213333	5.4372	7.96464	10.6277	0.509533	0.275268	0.857034	9.5717	8.24517	7.102	0.354274	0.241976	0.600526	2.86162	0.201847	3.81817	0.311307	8.00984	0.547278	8.30629	0.398925	yes
YGR121C	-	chr07	739801	chrVII	707196	6.76437	7.32585	7.52317	0.374813	0.944142	0.79266	6.95407	6.76395	5.78773	1.2684	0.734046	0.691999	6.24136	5.43564	6.22353	1.00226	0.614647	0.341585	5.35242	4.98914	4.2861	1.22073	0.495361	0.620216	7.20447	0.670538	6.50192	0.864814	5.96684	0.652831	4.87589	0.778771	yes
YGR124W	+	chr07	750981	chrVII	716324	13.2254	14.6582	14.8347	0.549141	0.870596	0.24922	21.8	13.3511	10.4172	0.151302	0.689044	0.416346	4.90114	5.70618	5.63171	0.272899	2.80424	0.232503	6.83116	12.8507	10.76	2.05269	0.963642	1.08569	14.2394	0.522986	15.1894	0.385564	5.41301	1.10321	10.1473	1.36734	no
YGR129W	+	chr07	760563	chrVII	725890	24.0945	24.6321	17.8112	8.95102	6.11297	3.93535	23.597	13.0536	18.4601	5.08861	6.27543	7.78719	16.2938	18.5887	17.4871	13.614	76.1229	32.1803	28.016	18.4998	29.7999	39.7455	20.6738	25.3334	22.1793	6.29978	18.3702	6.35041	17.4565	40.6391	25.4386	28.5842	yes
YGR131W	+	chr07	764976	chrVII	730393	19.3318	15.4226	12.1394	0.551492	0.237629	0.381425	11.0464	15.4182	15.8582	0.112058	0.636356	0.309185	0.52606	0.713592	0.693896	0.221209	0.240654	0.219598	1	1	1	0.506665	1	0.531063	15.6313	0.356849	14.1076	0.3192	0.644516	0.227154	1	0.679243	no
YGR140W	+	chr07	777882	chrVII	743304	9.41373	9.03519	14.3843	1	1.1	1	3.07983	3.96514	4.18308	1	1.1	1	1	1	1	1	1	1.19549	1.29905	1	1.69532	1	1	0.856661	10.9444	1	3.74269	1	1	1.06516	1.33146	0.95222	no
YGR143W	+	chr07	785332	chrVII	751019	5.48493	10.6917	8.32904	1.41313	1.53837	2.09696	8.36558	3.72842	3.21757	0.475409	2.97116	2.08237	1.57818	2.4333	1	6.29411	3.78594	2.78706	1	1.85515	1.96033	1.57306	4.31408	2.11755	8.16857	1.64949	5.10386	1.80965	1.67049	4.28904	1.60516	2.66823	no
YGR149W	+	chr07	800755	chrVII	765045	16.2661	13.9981	9.18865	0.156405	0.203464	0.333977	12.8019	14.6533	13.0917	0.248136	0.409181	0.26037	10.7006	6.93447	6.72122	1	1	1	4.86886	4.03741	4.10254	1	1	1	13.151	0.197949	13.5156	0.272562	8.11877	1	4.33627	1	yes
YGR150C	-	chr07	800944	chrVII	765233	23.6812	27.6012	28.3094	0.632821	0.430969	0.711424	20.6191	15.5211	18.217	0.926944	1.05185	2.37109	10.4911	13.316	25.8291	0.460577	1	2.15618	15.3265	25.3105	36.5381	0.809138	1.23971	1.4374	26.5306	0.558405	18.119	1.41663	16.5454	1.20559	25.7251	1.16208	yes
YGR155W	+	chr07	809476	chrVII	773122	4.85287	4.4724	3.74038	0.419212	0.53049	1.75073	4.1031	3.06798	3.69324	1.97529	0.516563	0.878327	1.55829	1.28788	1.04027	0.287146	0.412022	0.380807	0.987976	1.2842	1.30039	0.820492	1.33673	0.691216	4.35522	0.86681	3.62144	1.09006	1.29548	0.359992	1.19085	0.949479	no
YGR163W	+	chr07	841922	chrVII	791357	17.0403	20.9931	21.4389	7.36936	5.06021	4.78405	14.7523	18.1355	10.506	14.0013	12.003	6.32605	1.15083	0.936618	0.744446	0.287169	1.96102	0.256084	0.889653	0.817276	1.7151	0.677682	0.529503	1.24914	19.8241	5.70454	14.4646	10.7435	0.943965	0.834758	1.14067	0.818776	no
YGR168C	-	chr07	847072	chrVII	796491	23.631	25.9016	30.9697	0.652299	1.5203	1.17087	13.7978	27.5478	38.5052	0.359217	1.73476	1.6563	5.89308	8.11579	8.0377	1.55136	0.178574	0.525491	5.24093	13.8218	7.79058	0.828536	1.82611	1.65709	26.8341	1.08116	26.6169	1.21676	7.34886	0.75181	8.95111	1.43724	no
YGR170W	+	chr07	853984	chrVII	803456	66.5082	42.6386	62.2888	4.54857	4.09464	2.07475	36.2547	28.7409	29.9276	4.88829	7.82143	4.2503	10.3937	9.35509	9.78151	7.4506	3.56167	4.39012	8.2168	11.059	7.34023	0.394669	2.44239	2.09311	57.1452	3.53932	31.6411	5.62001	9.84343	5.13413	8.87202	1.64339	no
YGR173W	+	chr07	858358	chrVII	807842	3.11308	3.47115	3.03393	0.462679	0.582539	0.562306	4.26742	6.9396	3.59341	0.918149	1.14238	0.657628	14.7499	12.8609	12.3434	0.706923	2.19311	1.81547	18.2774	14.4885	13.9002	2.1398	1.21007	1.1741	3.20606	0.502508	4.93348	0.872718	13.3181	1.57183	15.5554	1.50799	yes
YGR173W	+	chr07	858376	chrVII	807860	4.1786	4.2085	3.75766	0.591491	0.667303	0.590426	5.4956	9.5314	4.57195	1	1.1	0.815928	14.1923	11.9555	11.8641	0.771878	1.99828	2.05203	18.2155	13.7086	13.812	2.26946	1.18578	1.19917	4.04825	0.583073	6.53298	0.938643	12.6706	1.60739	15.2454	1.55147	yes
YGR191W	+	chr07	900106	chrVII	845455	3.28845	5.02461	4.16008	0.817803	0.892949	0.217026	4.35134	4.29815	8.24383	0.754859	1.1	0.909139	3.59436	6.44017	5.19732	0.268974	0.295117	0.320453	3.00909	3.32282	4.1602	0.37249	0.686887	1.33454	4.15772	0.609259	5.63111	0.887999	5.07728	0.294848	3.49737	0.797971	no
YGR194C	-	chr07	904054	chrVII	849272	7.11341	6.76702	7.99197	0.472751	0.307183	0.296951	9.2781	7.14246	8.05458	0.620505	0.401424	0.338149	5.74813	5.32443	2.09789	0.152329	0.146117	0.411604	7.24505	3.65872	4.02419	0.158957	0.298936	0.572836	7.2908	0.325628	8.15838	0.420026	4.39015	0.236683	4.97599	0.343576	yes
YGR202C	-	chr07	922602	chrVII	867467	12.3594	14.5301	14.1763	3.55175	4.37207	3.57521	10.9907	13.1891	9.13729	6.63516	9.27692	5.43325	1.60375	1.34411	0.949765	2.5202	5.18511	6.68447	1.75586	1.83161	1.23536	3.23822	2.91089	3.33029	13.6886	3.79968	11.1057	7.08177	1.29921	4.79659	1.60761	3.1598	no
YGR204W	+	chr07	926748	chrVII	871605	5.38281	6.80625	4.68636	0.3615	0.513981	0.281185	7.29657	3.76481	5.90443	0.428289	0.311662	0.508667	3.93753	4.25197	4.53448	0.42498	0.254665	0.163706	8.72209	4.02116	7.56179	0.0932122	0.347062	0.299781	5.62514	0.352222	5.65527	0.382873	4.24133	0.281117	6.76835	0.246685	yes
YGR205W	+	chr07	927999	chrVII	872852	5.90204	6.61064	2.80292	0.141299	0.440202	0.750692	4.51434	4.46567	4.01351	0.380996	0.524785	0.323012	8.50018	4.36617	5.75281	0.202596	0.256918	0.38176	9.20917	9.70288	5.77529	0.48756	0.227885	0.53808	5.1052	0.410731	4.33117	0.376264	6.20639	0.280424	8.22911	0.417842	no
YGR209C	-	chr07	930828	chrVII	875629	5.50183	5.41183	5.41467	0.321776	0.418883	0.35499	4.57236	8.30426	7.69974	0.309077	0.50111	0.325309	3.40002	3.61868	4.6201	0.272907	0.288474	0.233648	2.41429	2.81127	6.69564	0.427084	0.26089	0.352794	5.44278	0.331883	6.85879	0.345165	3.8796	0.26501	3.97374	0.346923	yes
YGR218W	+	chr07	953241	chrVII	898532	4.13442	4.32144	7.55354	0.493277	0.506317	0.61212	4.1871	6.83032	5.63892	0.142146	0.470998	0.286585	1.28191	1.29496	1.96332	0.116956	0.459519	0.520124	0.886255	1.383	1.60874	0.1363	0.671918	1.15088	5.33647	0.503904	5.55211	0.266576	1.5134	0.365533	1.29266	0.653031	yes
YGR223C	-	chr07	959821	chrVII	905201	4.7567	2.76574	3.26309	0.305915	1.01976	2.65603	4.9478	7.91729	6.56859	0.489742	0.881057	0.624	1.76636	1.3377	0.993276	1.22829	1.83458	0.96542	2.06685	1.30535	1.67025	1.77551	2.82869	0.807514	3.59518	1.2939	6.47789	0.631599	1.36578	1.34277	1.68082	1.8039	no
YGR225W	+	chr07	963272	chrVII	908678	2.63436	2.9413	5.94263	0.347454	0.662497	0.337761	5.94428	8.34059	7.60857	0.60735	0.461928	0.453114	11.3045	12.8473	10.4347	1.42681	1.59658	1.76221	15.2339	14.7722	12.7789	2.17661	1.22172	1.60796	3.83943	0.415904	7.29781	0.47413	11.5288	1.5952	14.2617	1.66876	yes
YGR230W	+	chr07	969915	chrVII	915328	6.48968	9.02755	11.5503	0.817457	0.193683	0.727248	15.1633	10.3294	9.01897	0.234204	1.7536	1.26699	1.70878	1.48615	1.64007	0.104159	0.940069	0.109132	1.84268	0.940685	1.50849	0.29758	0.521833	1.75673	9.02252	0.546129	11.5039	1.0516	1.61167	0.384453	1.43062	0.858714	no
YGR233C	-	chr07	972402	chrVII	917822	4.0139	4.15111	3.34607	0.383143	0.257819	0.163242	4.20791	3.36703	3.31015	0.0816512	0.323114	0.0838991	8.63163	9.56716	8.00206	0.633572	0.623984	0.574825	11.6312	9.28962	7.17204	0.752033	0.447142	0.400775	3.83703	0.234734	3.62836	0.129555	8.73362	0.610794	9.36429	0.533316	yes
YGR234W	+	chr07	977542	chrVII	922913	14.4361	8.38916	12.2944	0.44821	0.853562	0.512569	5.0212	4.55564	6.18758	0.532304	0.45607	0.394836	0.38582	0.371666	0.490504	0.602491	0.505156	0.689589	0.914527	0.427649	0.771376	0.303363	0.48065	0.366324	11.7066	0.571447	5.25481	0.427737	0.415997	0.599079	0.704517	0.383446	yes
YGR237C	-	chr07	981019	chrVII	926412	45.7972	31.4575	32.7051	7.21532	7.08107	6.89812	24.738	34.1988	18.6465	10.2513	9.48659	6.17474	23.1058	23.0545	25.622	3.49368	4.24059	6.78661	30.0551	36.9907	36.0188	6.8272	4.95295	4.02122	36.6533	7.0315	25.8611	8.6042	23.9274	4.84029	34.3549	5.26712	yes
YGR246C	-	chr07	1000998	chrVII	946339	17.7828	19.2104	16.912	5.56327	3.03058	1.94874	10.0264	9.31206	10.2589	9.99409	7.80761	3.86631	1.35876	0.657261	0.550679	15.4009	5.3605	8.51607	1.55129	1.06346	2.33383	6.94313	3.78499	8.30496	17.9684	3.48086	9.86579	7.18934	0.855565	9.75917	1.64952	6.34436	no
YGR247W	+	chr07	1003300	chrVII	948641	11.5123	7.56637	11.8985	0.945252	0.436898	0.422831	6.73262	8.70633	7.30845	0.212594	0.981868	0.934422	6.58425	7.55493	6.51584	0.101028	1.23635	1.16326	8.3447	8.52205	7.72775	0.158281	0.636924	0.883114	10.3257	0.568327	7.58246	0.676295	6.88501	0.833546	8.19817	0.55944	yes
YGR252W	+	chr07	1016017	chrVII	961273	16.7908	16.7832	23.5225	0.181746	0.248334	0.0876979	10.0106	11.7248	9.73801	0.769646	0.545804	1.55468	12.4376	21.7118	19.2445	0.454094	0.286815	0.978824	6.82978	11.5132	16.3842	0.571269	0.826021	0.844799	19.0322	0.139259	10.4911	0.923378	17.798	0.573244	11.5757	0.747363	yes
YGR256W	+	chr07	1023076	chrVII	968252	6.81938	8.10813	7.71404	0.555972	0.688888	0.568226	5.33625	5.69874	3.37847	0.59961	0.518805	0.542649	0.968902	1.46396	1.5286	0.712419	0.274048	0.674571	1.04215	0.629887	0.907554	0.825083	1.01119	0.546161	7.54718	0.571028	4.80449	0.520355	1.32049	0.553679	0.859862	0.794145	yes
YGR258C	-	chr07	1026436	chrVII	971627	38.8965	30.6847	34.9485	10.6893	7.99395	7.04502	21.7898	29.4983	27.3047	10.5442	11.0261	9.94696	2.83521	2.90045	2.28136	4.86888	7.73187	15.9512	1.4197	3.95605	2.43847	11.8525	4.49748	1.68027	34.8433	8.54274	26.1976	10.4724	2.67234	9.51731	2.60474	6.01007	yes
YGR264C	-	chr07	1037519	chrVII	982720	4.37174	4.51441	4.30484	0.448558	0.403477	0.306516	2.36893	2.05263	2.33452	0.180884	0.966117	0.5639	0.301921	0.404507	0.318076	0.284861	0.212725	0.351856	0.167274	0.150244	0.289269	0.689363	1.02383	0.581941	4.397	0.35285	2.25203	0.536967	0.341502	0.283147	0.202263	0.765045	yes
YGR266W	+	chr07	1040601	chrVII	985800	5.54307	4.53765	8.11393	1.10758	1.1	1	5.28266	4.28407	4.61234	1	0.962815	0.992983	6.49913	9.0543	7.19357	0.899589	0.439783	0.394238	5.12234	7.87819	9.18064	3.20647	0.673836	0.916727	6.06489	1.03586	4.72636	0.951933	7.58234	0.57787	7.39372	1.59901	yes
YGR270W	+	chr07	1047528	chrVII	992738	1.84168	2.94434	3.17014	0.674679	1.16612	2.29845	3.35588	3.2861	4.41522	0.908102	1.33851	1.20714	0.188353	0.231015	0.429513	0.230865	0.569873	0.479425	0.414728	0.319601	0.273599	0.464555	0.372146	0.365592	2.65205	1.34642	3.68574	1.11792	0.28296	0.426721	0.335976	0.400765	yes
YGR276C	-	chr07	1062192	chrVII	1007460	4.73054	4.44328	6.37084	0.507436	0.738379	0.707899	3.18596	2.51509	1.38356	1.33413	2.62558	0.307975	0.145015	0.300306	0.434143	0.302943	0.365609	1.40606	0.6648	0.685505	0.341683	0.820464	5.28191	2.22385	5.18155	0.617905	2.36154	1.38923	0.293155	0.691536	0.563996	2.77541	no
YGR277C	-	chr07	1063831	chrVII	1009099	21.4886	16.1392	17.9778	0.954084	0.96322	0.53046	19.577	17.9969	21.2079	0.319594	0.482935	0.834963	1.1684	0.974176	0.864955	0.337435	0.222989	0.613715	1.34064	0.559492	1.50666	0.254563	0.722674	0.608745	18.5352	0.782588	19.5939	0.512497	1.00251	0.39138	1.1356	0.528661	yes
YGR279C	-	chr07	1066568	chrVII	1011659	7.80085	9.14024	7.61782	0.758651	0.675691	0.793145	8.15905	8.75579	7.81448	0.896033	1.22426	0.668395	0.538651	1.12575	0.810217	2.07027	0.574443	0.360281	1.57324	0.976219	0.59007	0.799074	0.349038	0.560339	8.1863	0.709162	8.24311	0.89623	0.824872	1.00166	1.04651	0.569484	no
YGR281W	+	chr07	1074818	chrVII	1019939	7.57594	7.85869	5.85114	0.562367	1.39399	0.860346	6.08437	6.50477	5.44049	1.58184	0.434451	1.42594	3.38728	4.00016	3.43467	2.45496	1.24135	1.15274	5.79242	4.69799	4.75815	1.87221	0.645906	1.05597	7.09526	0.905569	6.00988	1.11408	3.60737	1.61635	5.08286	1.19136	yes
YGR281W	+	chr07	1072377	chrVII	1017489	25.2533	23.2536	15.7965	3.55861	3.06243	1.55775	12.7262	10.7694	17.5389	1	4.68691	3.09113	4.08523	4.18945	4.22906	5.15512	12.3063	8.5253	7.16226	4.62567	9.07296	4.50665	6.48193	10.2908	21.4345	2.69293	13.6782	2.89268	4.16792	8.66223	6.95363	7.09312	yes
YGR281W	+	chr07	1074810	chrVII	1019931	7.5016	7.70774	5.7287	0.580899	1.42116	0.886352	6.02542	6.52797	5.4677	1.56101	0.458238	1.43775	3.31911	3.9217	3.40621	2.52568	1.22858	1.17699	5.62176	4.59099	4.7501	2.09903	0.676997	1.07525	6.97935	0.92947	6.00703	1.119	3.549	1.64375	4.98762	1.28376	yes
YGR282C	-	chr07	1075587	chrVII	1020717	20.8996	23.2436	18.4449	0.181105	0.215945	0.213347	22.8048	26.3124	25.8694	0.635367	0.29067	0.245394	7.46848	7.08853	5.99036	0.315419	0.365156	0.44373	4.56937	6.22726	5.87804	0.835326	0.540566	0.717314	20.8627	0.170132	24.9955	0.357144	6.84912	0.374768	5.55823	0.697735	yes
YHL032C	-	chr08	36696	chrVIII	24908	14.0315	11.7335	13.7755	1.67442	1.03708	1.85422	7.08	10.9537	10.1218	8.31652	1.23771	2.65153	4.77684	3.84856	2.90301	0.989674	0.642662	1.46612	8.41734	9.52661	6.30275	1.97779	1.77647	1.70224	13.1802	1.48857	9.38517	4.03525	3.8428	1.03282	8.08224	1.81883	yes
YHL031C	-	chr08	39084	chrVIII	27290	12.2586	13.5702	10.1765	0.905351	0.952889	0.819128	6.5411	10.5748	12.7361	0.852408	1.12921	0.793158	1.60132	1.7018	1.91372	0.825369	0.511621	0.63251	1.65795	2.11196	2.02581	1.02201	0.682266	0.44522	12.0018	0.859123	9.95067	0.891591	1.73895	0.6565	1.93191	0.716499	no
YHL030W	+	chr08	41503	chrVIII	29725	10.5976	9.08601	12.4872	0.426328	0.735684	1.35241	9.17671	8.67088	12.0675	1.06321	0.585475	0.301052	2.08619	0.985447	2.4811	0.226887	0.311946	0.19828	2.36062	1.87012	4.13739	0.349109	0.364787	0.572906	10.7236	0.804809	9.9717	0.616581	1.85091	0.245704	2.78937	0.428934	yes
YHL029C	-	chr08	46898	chrVIII	35130	12.3133	8.889	11.8556	0.873401	0.368159	0.860839	7.78435	8.07579	6.32477	0.34099	0.899254	1.10228	0.359438	1.22663	0.688626	0.426482	0.448578	0.431276	0.927334	0.603582	0.729204	0.680541	3.16161	0.449729	11.0193	0.667466	7.39497	0.747509	0.758231	0.435446	0.753373	1.43063	no
YHL027W	+	chr08	53113	chrVIII	41347	17.8091	14.5964	14.8465	0.757732	0.933357	0.789998	21.4145	21.8069	19.8794	1.39769	0.463246	0.789488	1.85662	1.78471	1.52293	2.31398	0.861856	1.84898	1.58437	1.55521	1.08369	1.54136	1.12652	1.47677	15.7507	0.793696	21.0336	0.850141	1.72142	1.67494	1.40776	1.38155	no
YHL020C	-	chr08	66598	chrVIII	54790	41.8594	45.4256	38.4604	5.90845	4.5679	5.27565	40.8757	38.2883	40.7552	7.94539	15.5678	5.00237	21.9749	14.2852	14.2976	2.76022	3.62802	1.39696	22.5189	20.5098	19.9784	6.33004	1.9122	2.59331	41.9151	5.21733	39.9731	9.47186	16.8526	2.59507	21.0024	3.61185	yes
YHL014C	-	chr08	76499	chrVIII	64687	18.0154	16.767	12.8352	0.638686	0.348051	0.266354	31.6014	18.5144	18.3201	0.979483	1.1	2.43506	2.30112	2.45011	2.46227	0.422849	0.28866	0.312927	3.17978	1.69783	4.78331	0.380696	0.612013	0.806343	15.8725	0.384364	22.812	1.47152	2.4045	0.341479	3.2203	0.599684	no
YHL004W	+	chr08	95791	chrVIII	82516	13.7576	17.0706	9.13106	1.11062	0.602444	0.279282	16.8326	9.16694	12.0601	1.39638	1.22237	0.881223	0.144599	0.095007	0.0557673	0.161843	0.0913974	0.121704	0.1607	0.138028	0.137224	0.188936	0.521312	0.443538	13.3198	0.630783	12.6866	1.13332	0.0984578	0.124981	0.145317	0.384595	no
YHR004C	-	chr08	107139	chrVIII	93951	5.73863	5.26753	5.83602	0.464012	0.646034	0.884773	5.13277	3.6932	5.12045	0.159218	0.669305	0.51169	0.400118	0.88467	0.648836	0.207749	0.15206	1.13109	0.590357	0.898988	0.894327	0.414978	0.343443	0.842225	5.61406	0.631606	4.64881	0.413405	0.644541	0.496967	0.794557	0.533549	no
YHR006W	+	chr08	114395	chrVIII	101316	44.4911	38.9266	44.3525	1.33071	0.782693	1.14888	27.8119	30.6842	24.895	3.3947	1.87705	1.27312	3.33989	4.10136	3.81106	1.26634	1.30626	1.69443	4.28835	3.49444	2.19891	2.54526	3.38637	2.17202	42.59	1.05409	27.797	2.14829	3.75077	1.42234	3.32724	2.70122	no
YHR009C	-	chr08	119309	chrVIII	106236	3.11705	4.04019	3.5197	0.341044	0.173365	0.268084	3.84813	2.37106	2.7357	0.136035	0.196948	0.205271	2.30306	0.633564	0.820684	0.153452	0.202245	0.165623	1.35307	0.518118	1.01515	0.14583	0.698344	0.305917	3.55898	0.227498	2.98496	0.146085	1.25244	0.173773	0.962112	0.383364	yes
YHR014W	+	chr08	127883	chrVIII	114826	4.79868	4.31255	5.42457	0.779741	0.712759	0.773227	5.15721	5.43781	5.00724	1.74443	1.27137	1.19515	5.90924	7.47103	6.61287	1.51943	1.71474	2.41383	7.34043	7.5379	7.40232	3.20866	1.95891	1.50634	4.84527	0.721909	5.20075	1.37032	6.66438	1.88267	7.42688	2.22463	yes
YHR031C	-	chr08	168489	chrVIII	153841	21.0463	39.3388	34.0283	1.63744	2.27009	1	17.7307	15.9289	13.2767	1	1.1	1.35491	1	1	1	1	1	0.612854	1	1	1	1	1	1	31.4712	1.60251	15.6454	1.1183	1	0.870951	1	1	no
YHR032W	+	chr08	169754	chrVIII	155098	8.50307	5.76965	8.79768	2.13504	0.477428	3.3169	7.40751	10.1425	7.58204	0.686333	0.565379	2.55538	3.06034	2.8197	7.1761	1.02559	0.715667	2.69722	3.19978	2.85539	3.50372	0.290435	2.62345	1.01617	7.69014	1.94312	8.37736	1.2357	4.35204	1.47949	3.1863	1.31002	yes
YHR035W	+	chr08	175459	chrVIII	160775	8.93823	7.63075	10.424	1.38677	0.367249	0.612097	4.98929	12.9785	7.40354	1	2.81197	0.360078	1.03401	0.955501	2.01825	1	1	0.676046	0.879106	1	2.19677	0.889457	1.60709	1	8.99767	0.755373	8.4571	1.35735	1.33592	0.892015	1.35862	1.16552	no
YHR036W	+	chr08	178039	chrVIII	163352	20.8695	36.0394	14.7822	0.745105	1.12635	1.17548	14.7919	22.1249	12.7675	0.850377	1.05892	1.4318	9.59806	8.97225	9.49758	0.213241	2.0112	1.11362	17.5113	18.2109	15.351	3.93029	1.59206	0.486808	23.897	0.982314	16.5614	1.08036	9.35596	1.11269	17.0244	2.00305	yes
YHR039C	-	chr08	180982	chrVIII	166303	23.3614	19.7226	24.0277	0.663577	0.512872	0.528358	18.1269	24.5979	20.3113	0.424071	1.41786	0.333811	6.95988	9.28797	10.2405	0.741016	0.388592	0.570988	8.31525	8.0173	10.6728	0.191478	0.208843	0.223979	22.3705	0.534936	21.012	0.691913	8.82944	0.566865	9.00177	0.2081	yes
YHR040W	+	chr08	185080	chrVIII	170391	26.9156	16.0136	21.8904	2.66928	2.24066	1.85882	12.9807	16.7233	15.4217	3.35514	2.33519	2.97602	2.92217	2.21549	2.3222	5.23219	1	2.31692	5.03072	1.6671	2.63751	0.688286	5.64044	5.49264	21.6066	2.22292	15.0419	2.85545	2.48662	2.8497	3.11177	3.94046	no
YHR047C	-	chr08	194946	chrVIII	181457	9.84819	7.59965	10.7928	0.723367	1.07682	1	7.38245	6.99634	7.41867	0.897708	2.33721	0.62188	5.45619	7.40857	7.09873	1	0.512076	0.680501	10.6816	7.57466	7.49707	1	1	0.860689	9.41353	0.900061	7.26582	1.25226	6.65449	0.730859	8.58446	0.953563	yes
YHR047C	-	chr08	194930	chrVIII	181441	9.88783	7.99353	10.0763	0.663913	1.1	1	6.86908	6.93887	7.20951	0.776669	2.28966	0.594929	5.4145	7.7972	7.721	1	0.547047	0.73461	11.7398	8.04154	8.52855	1	1	0.915199	9.31922	0.887971	7.00582	1.18709	6.97757	0.760552	9.43663	0.971733	no
YHR050W	+	chr08	203398	chrVIII	189156	4.12564	5.50387	3.94691	0.587507	0.38599	0.805854	5.15385	3.18466	3.57827	0.188494	0.646102	0.18396	3.08044	1.99527	1.48815	0.583314	0.830538	0.324121	2.34799	2.59067	4.37772	0.42975	1.00786	0.309535	4.52547	0.559784	3.97226	0.306185	2.18795	0.579324	3.10546	0.582382	no
YHR063C	-	chr08	218921	chrVIII	202687	15.2623	12.3088	9.47249	0.654437	0.898758	0.742426	10.7574	15.1429	12.6539	0.102232	1.53963	1.18507	2.49539	2.15241	2.53469	1.7693	0.938847	0.235095	2.81046	3.50458	2.97223	1.26922	0.856026	1.23862	12.3479	0.731874	12.8514	0.90898	2.39417	0.981081	3.09576	1.12129	yes
YHR064C	-	chr08	220356	chrVIII	204126	17.0947	25.3212	20.6398	1.41418	0.997928	1.43671	29.3642	24.4601	19.7723	1.59385	2.79942	1.85813	6.51289	13.7586	9.05881	1.96493	2.81824	2.32725	18.7055	7.96677	15.1544	0.943206	3.46641	2.73045	21.0186	1.24961	24.5322	2.05047	9.77677	2.37014	13.9422	2.38002	yes
YHR071W	+	chr08	232529	chrVIII	216323	7.70695	6.58574	8.85614	0.524036	0.269294	0.283283	8.4194	12.7429	10.6739	1.45122	0.520597	0.500619	0.132197	0.485417	0.2238	0.994728	0.180004	0.871425	0.075447	0.228579	0.235192	0.116989	0.270381	0.140907	7.71628	0.325538	10.6121	0.790813	0.280471	0.682052	0.179739	0.176092	no
YHR074W	+	chr08	246660	chrVIII	226378	9.4048	9.86062	9.7856	0.232339	0.585732	0.197822	11.8037	12.475	5.10864	0.241449	0.325366	0.46745	0.284495	0.65399	0.332916	0.14652	0.1879	0.143583	0.87273	0.428001	0.296089	0.899359	0.51345	0.151589	9.68367	0.305298	9.79579	0.311422	0.4238	0.159334	0.532273	0.521466	yes
YHR077C	-	chr08	252908	chrVIII	232552	8.75713	7.39738	12.6316	0.313548	1.32733	1.22897	9.8655	9.16069	5.04198	0.642583	0.695091	0.771235	1.11931	0.817037	0.436926	0.181306	0.191047	0.18883	0.667326	0.827013	0.615516	1.06983	1.24839	0.926285	9.59536	0.923284	8.02272	0.669636	0.791091	0.187061	0.703285	1.0815	yes
YHR082C	-	chr08	268549	chrVIII	248247	16.4191	25.239	21.4575	2.06662	1.02732	1.5484	20.8229	17.8052	18.5949	3.74802	2.18428	1.424	28.4194	28.7185	25.344	4.12663	4.84514	5.17979	30.9835	37.1788	24.4744	21.5557	3.9169	3.46888	21.0386	1.51411	19.0743	2.41877	27.4939	4.71719	30.8789	9.64715	yes
YHR083W	+	chr08	272792	chrVIII	252474	14.7191	9.76575	10.0879	0.0667571	0.192361	0.398479	16.459	11.5344	15.9787	0.162972	0.526477	0.253167	4.80098	2.81899	5.10549	0.0807392	0.362959	0.0829779	9.7261	6.52779	7.14506	0.163302	0.178035	0.597756	11.5242	0.185866	14.6574	0.280872	4.24182	0.175559	7.79965	0.313031	yes
YHR086W	+	chr08	278869	chrVIII	258547	17.8273	18.4209	13.8479	0.290933	0.325782	0.557681	10.0664	10.5732	6.28778	0.235343	0.36444	0.38862	0.794345	0.43879	0.543957	0.241222	0.163001	0.169845	0.556254	0.622015	0.209783	0.212221	0.330394	0.204362	16.6987	0.358132	8.97579	0.296134	0.592364	0.191356	0.462684	0.248992	no
YHR098C	-	chr08	299831	chrVIII	279437	5.0764	5.37713	3.41381	0.951843	0.772604	0.392077	4.57378	3.12908	3.99517	0.551727	0.908797	0.600131	0.981074	0.254773	0.276965	0.302943	0.468127	0.141703	0.722622	0.265649	0.624007	0.366564	0.453218	0.748693	4.62244	0.672175	3.89934	0.653552	0.504271	0.304257	0.537426	0.522825	no
YHR102W	+	chr08	318793	chrVIII	298387	12.3151	11.2178	11.1081	0.434642	0.661017	0.612374	6.47884	6.89913	6.4393	0.83145	1.3819	0.640077	0.283505	0.396128	0.269194	0.188897	0.0529466	0.348088	0.916938	0.309786	0.525965	0.659122	0.577538	0.379633	11.547	0.536011	6.60576	0.917807	0.316275	0.196644	0.58423	0.538764	no
YHR103W	+	chr08	320911	chrVIII	300506	5.37528	4.44177	6.82248	1.02554	1.22751	0.640712	2.54869	3.77396	4.10254	1	0.859616	1	2.1986	2.38488	1.11207	2.18854	0.382094	0.45193	1.97724	1.61915	1.69919	1.09935	0.418363	0.581079	5.54651	0.931251	3.47506	0.919872	1.89852	1.00752	1.76519	0.699597	no
YHR106W	+	chr08	325666	chrVIII	305257	37.7515	43.2468	38.3197	0.971903	2.15148	0.630255	19.8465	26.7748	19.1887	0.720921	0.930146	1.07726	13.1583	10.3634	14.7551	0.632788	1.32103	1.3124	10.5858	7.79112	12.2625	0.166965	1.15526	0.821799	39.7726	1.21788	21.9367	0.876108	12.7589	1.08874	10.2131	0.714676	yes
YHR108W	+	chr08	329407	chrVIII	308999	4.6143	7.17821	4.46912	0.553717	0.219523	0.233132	4.98018	6.04467	6.40184	0.930272	1.36313	0.177479	0.141256	0.195037	0.0901288	0.286913	0.2769	0.262263	0.363945	0.394699	0.402946	0.488259	0.651099	0.47708	5.42054	0.302124	5.80889	0.790293	0.142141	0.275359	0.387196	0.538813	no
YHR111W	+	chr08	333515	chrVIII	313124	33.9266	27.4702	45.2609	1.28968	0.957208	0.956312	23.8147	23.8776	25.0281	2.45132	0.959486	1.47623	1.60611	1.80702	2.63105	1.27603	0.644022	0.789779	1.55053	2.1487	3.50663	0.229211	2.25836	0.363415	35.5526	1.0344	24.2402	1.59568	2.01473	0.903278	2.40195	0.950329	yes
YHR114W	+	chr08	339097	chrVIII	318710	39.1005	40.3676	45.6175	2.80536	2.21248	3.33707	31.9542	29.0558	41.1742	2.40978	1.71918	4.68829	4.14618	3.79894	3.47616	1.8215	1.10393	2.10352	4.40636	5.88339	6.10083	1.15519	2.24456	1.22535	41.6952	2.75164	34.0614	2.90575	3.80709	1.67632	5.46353	1.5417	yes
YHR115C	-	chr08	339791	chrVIII	319430	10.3466	7.42558	7.10374	0.355171	0.607351	0.83608	6.04871	4.88529	4.06511	0.980559	0.801111	0.652394	0.428728	0.752986	0.498758	1.64755	0.307606	0.473486	0.696586	0.649429	0.91127	0.566748	0.600196	0.501751	8.29199	0.566201	4.99971	0.778021	0.560158	0.809549	0.752428	0.556232	yes
YHR119W	+	chr08	346912	chrVIII	326533	17.2754	8.98216	16.3424	1.91775	1.1	1.30346	5.3156	11.1557	9.44571	1	1.1	0.973616	1.07159	2.09397	1.9855	2.4226	3.52038	2.52435	1.86619	1.60178	3.26982	2.64417	2.94633	0.677926	14.2	1.40707	8.63899	0.991205	1.71702	2.82244	2.24593	2.08948	no
YHR129C	-	chr08	363325	chrVIII	342030	3.14568	3.00341	6.78271	0.184983	0.562807	0.285404	3.24672	2.5344	3.09858	0.604076	0.563402	1	3.10673	4.05724	6.01629	0.311874	0.159183	1.08129	3.81786	5.99884	4.14323	0.369927	0.47946	0.977563	4.3106	0.311065	2.9599	0.689159	4.39342	0.517448	4.65331	0.608983	no
YHR135C	-	chr08	372971	chrVIII	351678	20.7968	18.8798	15.1403	0.565962	0.269673	0.208965	12.6468	13.7257	16.1708	1.06293	0.559392	0.336369	11.2978	22.0086	16.3399	1.67334	1.00046	1.66926	28.0222	33.8215	34.7209	1.0777	1.05726	1.08399	18.2723	0.314867	14.1811	0.619563	16.5488	1.44769	32.1882	1.07298	yes
YHR136C	-	chr08	374880	chrVIII	353592	16.3253	11.6522	18.8546	0.213514	0.186646	0.394458	24.3652	22.8351	22.5027	0.24204	0.377769	0.639052	6.62082	6.56971	5.22734	0.437202	0.286255	0.184516	9.82241	7.71847	14.1831	0.551278	0.340221	0.370227	15.6107	0.231539	23.2344	0.386287	6.13929	0.302658	10.5747	0.420575	yes
YHR147C	-	chr08	392978	chrVIII	371021	3.37281	4.07061	3.53663	0.123502	0.291561	0.213498	6.92368	3.68915	8.7416	0.37538	1.12474	0.354728	2.58793	2.59182	2.60754	0.262838	1	0.428489	5.40808	1.68016	3.8239	1	2.9242	0.509387	3.66002	0.176187	6.45148	0.584948	2.59576	0.563776	3.63738	1.47786	yes
YHR150W	+	chr08	398917	chrVIII	376974	11.2718	9.05796	8.17899	0.524044	1.95978	1.33718	3.48194	5.78777	2.97997	0.639187	1.72041	0.987875	0.469944	0.49577	0.209423	0.15338	2.15936	2.20276	0.330903	0.644403	0.397742	0.275393	1.906	1.99846	9.50291	1.24033	4.08323	1.08249	0.391712	1.50517	0.457683	1.39328	yes
YHR150W	+	chr08	398530	chrVIII	376587	5.86026	7.46832	3.61159	0.31442	2.23564	0.80915	4.04113	3.19057	2.64415	0.576716	1.37451	0.513633	1.92366	2.18048	1.06316	0.142727	0.812482	0.722179	1.34152	1.22117	0.806502	0.291485	0.534757	0.991293	5.64672	1.0864	3.29195	0.788287	1.72243	0.559129	1.12307	0.605845	no
YHR150W	+	chr08	398933	chrVIII	376990	10.1089	8.25137	7.7464	0.557003	1.97746	1.53675	3.30731	5.45097	2.8916	0.668321	1.64637	0.906707	0.484887	0.508647	0.192281	0.152186	1.93428	2.46667	0.319266	0.655596	0.400523	0.257375	1.85256	1.96719	8.70221	1.32374	3.88329	1.04047	0.395272	1.51771	0.458462	1.35904	no
YHR160C	-	chr08	419523	chrVIII	397545	4.72769	6.09555	7.87732	0.368667	0.323299	0.477017	6.69413	7.21835	11.594	0.227594	0.336078	0.182515	4.80114	5.81064	5.58849	1.84008	0.544844	0.82784	6.31453	5.07865	6.46426	1.3989	0.833358	0.641913	6.23352	0.356328	8.50215	0.215396	5.40009	1.07092	5.95248	0.958056	no
YHR172W	+	chr08	449306	chrVIII	427309	37.8138	24.7485	46.4058	1	1.40206	1	9.68316	13.2685	10.472	1	1.66691	1	7.50219	12.144	1.15826	1	3.82457	4.70052	8.27191	8.65105	2.8671	1	2.35037	1.39547	36.3227	1.10069	11.1412	1.18897	6.93481	3.17503	6.59669	1.58195	yes
YHR176W	+	chr08	454960	chrVIII	432986	5.45474	4.4461	5.04634	0.472506	0.56765	0.555961	5.96794	5.68276	6.13524	0.486296	1.1	1	0.202407	0.206521	0.240722	0.767689	0.467772	0.834586	0.399466	0.286172	0.500881	0.853806	1.4062	0.395335	4.9824	0.498706	5.92865	0.828765	0.21655	0.690015	0.395506	0.885115	yes
YHR179W	+	chr08	462846	chrVIII	440734	14.2175	13.3228	18.1582	0.333261	1.05711	0.258597	22.0494	23.1824	27.4796	0.319383	0.778551	0.348647	14.1864	15.5779	11.3912	1.43537	0.283551	0.448808	24.1939	20.8609	20.6855	0.287843	1.18731	0.426195	15.2328	0.516323	24.2371	0.44886	13.7185	0.722576	21.9134	0.633784	no
YHR183W	+	chr08	472587	chrVIII	452368	2.67466	2.94239	1.89596	0.200389	0.226986	0.774623	2.61649	4.34275	4.17947	0.555528	0.746562	0.277614	0.238493	0.198015	0.203108	0.11051	0.121434	0.122498	0.321001	0.262769	0.183245	0.1638	0.562873	0.177896	2.50433	0.367333	3.71291	0.493234	0.213206	0.118147	0.255671	0.301523	no
YHR190W	+	chr08	487511	chrVIII	465511	5.10119	4.03551	4.72734	0.532702	0.44002	0.409026	3.79554	3.52249	3.69759	0.528104	0.362243	0.0716294	0.125359	0.0975927	0.106719	0.117791	0.0607933	0.0477192	0.183107	0.164159	0.267244	0.131285	0.204152	0.143411	4.62135	0.427249	3.67187	0.287325	0.10989	0.0754344	0.204837	0.159616	yes
YHR190W	+	chr08	488127	chrVIII	466127	10.2451	17.0352	18.9055	1.34634	1.29365	1.21021	12.3594	13.3154	13.9997	1.40777	2.8993	2.09181	7.30299	6.68497	4.55936	0.294149	0.716493	1.48765	4.39929	9.54237	10.8522	1.34233	0.680936	1.0742	15.3953	1.25007	13.2248	2.09963	6.18244	0.832763	8.26463	1.03249	yes
YHR201C	-	chr08	502249	chrVIII	480226	35.0153	28.3091	29.1004	2.46429	0.43936	2.05543	24.4236	20.8845	35.2394	0.586503	3.39454	1	3.18994	2.97152	3.37022	1	0.824593	0.779366	6.98933	2.61291	3.39524	1	0.824264	1	30.8083	1.61969	26.8492	1.62701	3.17723	0.867986	4.33249	0.941421	no
YHR206W	+	chr08	515920	chrVIII	493910	8.88052	6.37242	5.12396	0.794083	0.556573	0.318563	5.47495	6.9292	6.897	0.333202	1.0654	0.490687	3.7718	5.20195	3.94701	0.650397	0.326499	0.466681	6.2686	6.38268	5.14384	0.219042	0.148887	1.01519	6.7923	0.523073	6.43372	0.596428	4.30692	0.481193	5.93171	0.461039	yes
YHR206W	+	chr08	516546	chrVIII	494542	16.7904	13.675	11.5302	0.25027	0.719699	0.688292	11.0456	11.0823	8.50303	0.185819	0.733051	0.535883	1.42536	2.18903	1.26028	0.569623	0.212602	0.347348	1.87473	1.84056	1.27232	0.386508	1.54211	0.783127	13.9986	0.51942	10.2103	0.451584	1.62489	0.376524	1.66253	0.903915	no
YIL153W	+	chr09	64370	chrIX	49864	5.97243	5.76781	8.29752	0.651574	0.814615	0.624671	6.46973	8.10942	6.05164	0.145611	2.2717	0.882083	3.94582	4.60894	4.44113	0.0987252	0.547037	0.886227	3.83244	4.37446	3.69154	0.183769	0.938204	1.16319	6.67925	0.66362	6.87693	1.06647	4.33196	0.510663	3.96615	0.761722	yes
YIL153W	+	chr09	64365	chrIX	49859	5.63221	5.36963	7.93866	0.619384	0.812606	0.616382	6.07652	7.63128	5.7066	0.137501	2.129	0.829935	3.69529	4.40777	4.18315	0.0918008	0.545924	0.894932	3.64129	4.04813	3.53945	0.172133	0.912587	1.10604	6.3135	0.649458	6.47147	0.998813	4.0954	0.510886	3.74296	0.730254	no
YIL152W	+	chr09	64968	chrIX	50460	5.4719	4.73158	6.69151	0.97624	0.884974	0.993995	6.8629	7.99146	9.38546	1.44336	1.06418	1.39142	1.16625	1.02748	1.47855	1.48039	0.622846	0.265234	1.48888	1.72467	2.50691	1.43868	1.98921	0.829535	5.63167	0.918403	8.07994	1.26632	1.22409	0.789491	1.90682	1.41914	no
YIL143C	-	chr09	88375	chrIX	73938	21.0757	35.2323	45.8803	1.56175	0.582277	1.39424	11.1184	21.7769	9.78872	0.592246	2.37459	3.61122	4.18727	13.9058	6.63787	5.16232	4.0709	2.8116	12.2548	10.8171	8.91043	6.48092	3.30621	3.23363	34.0628	1.14609	14.228	2.15935	8.24363	4.01494	10.6608	4.34025	yes
YIL143C	-	chr09	90810	chrIX	76366	15.4994	8.77436	7.60633	1.83776	4.3443	1.00745	9.55185	10.6722	6.38617	0.236378	1.88414	1.2321	2.72083	1.9311	1	0.641536	1.35574	0.552375	2.11121	3.65421	2.41761	0.677682	1.44319	1	10.6267	2.36317	8.87008	1.08421	1.88398	0.849885	2.72768	1.04029	yes
YIL142W	+	chr09	92898	chrIX	78454	3.76422	2.98772	3.50889	1.13936	0.978843	1.16695	3.76347	3.33806	5.58728	2.5227	1.24637	0.487805	2.51423	2.62509	2.46038	0.857496	0.810979	0.54418	3.35661	3.35911	3.19852	1.00009	0.986615	1.82829	3.42027	1.06172	4.22961	1.38563	2.53323	0.737552	3.30475	1.27167	yes
YIL131C	-	chr09	108835	chrIX	94445	58.0559	62.5944	46.5119	0.223558	0.698683	0.758442	36.5743	42.5751	53.6188	0.514203	0.513011	1.17182	13.5595	13.4722	17.5447	2.89953	1.67109	2.74392	26.6428	18.756	39.9617	1.9809	2.79403	1.2316	55.7208	0.526894	44.2561	0.699679	14.8588	2.43818	28.4535	2.00218	yes
YIL129C	-	chr09	115785	chrIX	101406	10.6532	21.1088	16.4877	0.69171	0.509847	0.232491	5.2614	6.73459	12.1841	1	0.826837	0.726349	0.449026	0.250827	0.4847	0.437173	2.99147	0.232581	1	0.565179	1	0.950618	0.643528	1	16.0832	0.444683	8.06004	0.817729	0.394851	1.22041	0.85506	0.864716	no
YIL129C	-	chr09	117030	chrIX	102651	20.7348	20.4408	17.7078	0.485803	1.53496	0.490249	9.5803	14.1319	12.5415	0.461263	1.67887	1.16271	1	0.685463	1	3.58008	0.277586	0.987211	1	0.950393	0.50888	0.738725	1.20473	1	19.6278	0.803672	12.0846	1.06762	0.895154	1.61496	0.819758	0.981152	no
YIL128W	+	chr09	123245	chrIX	108873	26.5037	35.1428	29.7231	1	1.1	3.0223	6.73714	11.2478	5.92517	1	0.97648	1.52731	1.66879	3.73238	1	1	0.768114	0.356705	2.31399	3.94137	4.53254	1	3.92175	1	30.4565	1.6741	7.97004	1.1346	2.13372	0.708273	3.59597	1.97392	yes
YIL126W	+	chr09	127615	chrIX	113238	8.2652	11.1266	7.88755	1	1.02191	1	7.24324	5.20466	4.73289	1	0.991851	0.861578	1.63598	1.05415	1	1.45978	0.621969	1.06733	1.38129	0.969528	1.87156	1	1	0.903157	9.09311	0.973971	5.72693	0.91781	1.23004	1.04969	1.40746	0.967719	no
YIL125W	+	chr09	133791	chrIX	119429	11.107	10.1806	9.65954	0.388115	0.505887	0.45987	8.03419	7.88498	7.65491	0.634067	0.662918	0.329028	2.1181	1.96216	2.03295	1.43202	0.394651	0.493974	1.23729	1.74947	1.80712	0.430635	0.566339	0.463383	10.3157	0.417957	7.85803	0.508671	2.03773	0.773548	1.59796	0.486786	no
YIL124W	+	chr09	135001	chrIX	120612	8.25268	6.72235	8.68669	0.190876	0.42755	0.466423	9.74101	9.52321	9.79338	0.40787	0.488371	0.282286	3.20875	3.44352	3.7563	0.544753	0.370162	0.509645	2.82515	2.79125	3.67549	0.999817	0.465215	0.353758	7.88724	0.328283	9.68587	0.359509	3.46952	0.474853	3.0973	0.606263	no
YIL123W	+	chr09	138254	chrIX	123425	16.6844	17.8111	12.8516	1.46721	0.849594	1.18987	6.32879	14.0282	14.7656	0.728213	2.85324	1.08594	3.7623	5.50453	4.86417	1.42468	2.94624	1.04194	4.85255	3.48266	7.97845	0.881423	1.2726	1.18468	15.7824	1.13556	11.7075	1.52246	4.71033	1.80429	5.43788	1.1129	yes
YIL118W	+	chr09	148889	chrIX	133982	39.0114	45.5497	63.9584	3.59627	0.776293	3.23662	88.6005	74.1442	43.897	0.256965	4.2315	2.6049	34.3017	39.5106	31.2638	3.37399	15.3265	10.2498	50.4001	72.4764	61.8726	3.69169	6.6773	5.26369	49.5065	2.50306	68.8806	2.33112	35.0253	9.6501	61.583	5.21089	yes
YIL118W	+	chr09	148868	chrIX	133965	31.8341	37.9576	45.6266	2.58923	0.576467	2.64537	53.4148	54.7475	31.6799	0.193934	3.35365	1.94547	28.0693	30.7233	24.5869	2.70354	10.6797	7.26574	36.6091	53.4462	47.4525	2.8795	5.04619	4.22566	38.4728	1.90369	46.6141	1.79768	27.7932	6.883	45.8359	4.05045	yes
YIL117C	-	chr09	149030	chrIX	134132	4.03531	3.82928	3.98181	0.463861	0.679012	0.505173	4.26622	4.2132	6.02508	0.142397	2.97522	0.440953	0.725081	0.577195	0.727141	0.990763	0.335047	0.262655	0.498037	0.710001	0.743881	2.15303	0.904628	0.55397	3.9488	0.516015	4.83483	1.15286	0.676472	0.529488	0.65064	1.20388	no
YIL117C	-	chr09	149015	chrIX	134117	4.27285	4.23786	4.3162	0.439938	0.702101	0.536062	4.56308	4.33459	6.63804	0.16948	3.12131	0.405551	0.772962	0.612218	0.776568	1.01069	0.334089	0.263777	0.519278	0.739821	0.795816	2.21711	0.958146	0.523757	4.27564	0.526034	5.17857	1.19878	0.720583	0.536184	0.684972	1.23301	no
YIL115C	-	chr09	152972	chrIX	138079	14.5595	14.6643	14.1332	0.981711	0.718728	0.604094	10.9036	16.253	10.3368	2.60283	0.553227	0.543085	3.74321	4.24839	3.80638	3.1295	1.43414	2.00713	4.1361	4.57276	2.92354	1.30961	3.43243	2.1428	14.4523	0.734844	12.4978	1.19971	3.93266	2.19025	3.87746	2.29495	no
YIL112W	+	chr09	161460	chrIX	146543	41.2707	48.0418	42.6786	5.60634	1.3869	1.9865	23.7596	27.1991	29.3879	5.88729	4.8677	1.20278	1	0.755099	1	4.62385	1.17882	4.98762	0.973357	1.93978	1.18017	5.48234	3.45301	1	43.997	2.95991	26.7822	3.95259	0.918366	3.59677	1.36444	3.31179	no
YIL107C	-	chr09	171754	chrIX	156828	11.4726	8.78801	9.89969	2.722	1.81303	1.98961	7.01061	8.4188	5.83741	3.3908	2.73571	1.89471	4.06771	4.5055	2.66013	5.44906	7.31304	5.82649	3.79061	4.06207	4.0409	9.41222	5.94177	6.60502	10.0534	2.14155	7.08894	2.64041	3.74445	6.1962	3.96453	7.31967	yes
YIL101C	-	chr09	183846	chrIX	168430	48.4298	36.9931	52.5256	7.71498	5.29256	5.99874	31.6942	38.1144	35.15	9.54662	7.38717	6.55999	10.1805	8.75024	10.0903	2.7528	3.51464	3.16489	14.9026	11.6591	11.9733	3.96797	2.69822	3.11396	45.9828	6.30209	34.9862	7.79792	9.67369	3.14411	12.845	3.26005	yes
YIL090W	+	chr09	203805	chrIX	188472	8.22592	6.2517	12.8778	0.539542	0.247596	0.531683	5.41489	6.20922	11.5935	0.146094	0.997919	0.221956	7.19579	8.81588	9.25999	0.20586	0.401554	0.792928	10.3921	8.09943	7.24156	0.152207	1.07073	0.640734	9.11846	0.406274	7.7392	0.42199	8.42389	0.466781	8.57771	0.621222	yes
YIL090W	+	chr09	203825	chrIX	188492	11.539	8.42344	19.6956	0.619477	0.322924	0.619405	7.05949	9.52971	13.5786	0.196773	1.12974	0.241988	8.65387	12.0504	12.0379	0.159799	0.417104	0.969593	15.12	11.7174	9.39948	0.250508	1.32594	0.760401	13.2193	0.487269	10.0559	0.4895	10.914	0.515499	12.0789	0.778949	yes
YIL088C	-	chr09	206383	chrIX	190440	7.42255	6.40872	5.11232	1.61076	1.23159	0.936509	8.42267	9.936	11.5185	0.775045	2.94323	1.37044	0.228453	0.248391	0.294393	0.148406	0.372013	0.210475	0.230026	0.271851	0.632373	0.195501	1.65281	0.920716	6.31453	1.22629	9.95906	1.66291	0.257079	0.243631	0.378083	0.92301	yes
YIL076W	+	chr09	220069	chrIX	204445	12.4011	12.4358	14.167	0.645657	0.627998	0.918951	9.45569	11.7726	13.5213	0.177761	0.597137	0.248358	1.92532	1.29573	1.0947	0.443282	1.14886	0.308025	1.55442	1.14268	1.56905	0.660634	0.424342	1.17628	13.0013	0.697536	11.5832	0.307752	1.43858	0.633388	1.42205	0.753751	yes
YIL072W	+	chr09	231451	chrIX	215850	6.13227	6.17499	7.98446	0.839469	0.863127	1.1979	6.99528	7.74674	7.5613	1.03312	1.18256	1.04239	5.01841	4.84054	4.83928	0.902047	0.73065	0.756866	4.82569	5.0717	4.90255	1.25969	0.977683	0.941506	6.76391	0.9335	7.43444	1.05269	4.89941	0.796521	4.93331	1.05962	yes
YIL068C	-	chr09	236550	chrIX	220890	12.3165	7.72559	9.04579	0.443019	0.510476	0.212778	8.06556	12.0014	6.78356	0.311568	1.26858	0.463783	2.68944	2.76894	2.97574	1.70221	0.801188	0.834872	3.87458	4.25224	4.32371	0.575345	2.34103	0.65696	9.69596	0.355424	8.95017	0.647977	2.81137	1.11276	4.15018	1.19111	no
YIL067C	-	chr09	239766	chrIX	224114	5.54755	2.6643	4.66913	0.33892	0.348835	1.19911	4.05658	5.0737	10.315	0.373065	0.628617	0.54401	0.694794	1.77818	2.03545	0.559157	0.642662	0.293578	1.56047	1.2248	1.81483	0.588643	0.717415	1.08723	4.29366	0.595622	6.48176	0.481897	1.50281	0.498466	1.53337	0.797762	yes
YIL067C	-	chr09	239747	chrIX	224095	4.97984	2.29671	4.5783	0.334575	0.332658	0.737323	4.05199	4.84207	9.19334	0.357624	0.608163	0.53899	0.683337	1.57063	1.76312	0.443483	0.494029	0.287649	1.51183	1.02636	1.95254	0.603323	0.615905	0.668268	3.95162	0.434852	6.02913	0.468259	1.33903	0.408387	1.49691	0.629165	no
YIL067C	-	chr09	238908	chrIX	223256	9.97355	9.92578	14.5202	0.416122	0.254517	0.223528	7.63698	7.91241	8.78136	0.157303	0.63295	0.142482	0.569786	0.736014	0.697639	0.22801	0.1278	1.07651	0.937584	0.765467	0.314727	0.316251	0.406924	0.526652	11.4732	0.264722	8.11025	0.277578	0.667813	0.47744	0.672593	0.416609	no
YIL051C	-	chr09	260499	chrIX	243220	5.02043	6.05538	4.38328	0.349329	0.46137	0.259984	4.7382	5.30038	4.4062	0.0653077	0.305858	0.61855	0.430203	0.399659	0.466925	0.220986	0.213111	0.198378	0.234211	0.266764	0.236	0.590466	0.341541	0.312517	5.15303	0.323561	4.81492	0.296572	0.432262	0.210825	0.245658	0.414841	no
YIL044C	-	chr09	275622	chrIX	258330	10.3438	9.11983	8.47211	2.82393	1.84307	1.99863	15.5767	7.89546	12.6122	0.506135	4.43312	2.63345	8.32409	10.061	6.97567	0.839061	2.9306	1.46562	9.28322	7.25972	18.7914	0.977505	1.47548	0.512717	9.31191	2.18854	12.0281	2.4909	8.45358	1.74509	11.7781	0.988566	yes
YIL039W	+	chr09	282440	chrIX	265103	2.13245	2.11937	3.97158	0.164496	0.129227	0.263838	4.36385	5.94181	2.96438	0.0778794	0.31505	0.0767875	2.41713	1.4325	1.44702	0.399886	0.37076	0.328601	0.875626	0.888934	1.62718	0.851834	0.274051	0.398036	2.74113	0.15252	4.42335	0.123239	1.76555	0.366416	1.13058	0.507974	yes
YIL038C	-	chr09	283074	chrIX	265713	16.396	11.2523	13.5619	0.557352	1.19933	1.14518	13.4993	8.88907	11.5703	0.353961	1.61296	0.708571	4.44273	5.59168	4.22978	1.25993	0.356792	0.76958	4.23499	5.1173	5.24863	0.24993	0.328239	0.299801	13.7367	0.933954	11.3196	0.858497	4.75473	0.795435	4.86697	0.292657	yes
YIL033C	-	chr09	294546	chrIX	277117	19.8034	24.4709	19.038	1.27476	2.31161	4.39239	12.9486	12.465	17.7216	4.12708	2.50111	2.04848	8.55783	9.33598	10.5002	3.48764	6.28866	2.31274	10.0906	10.0666	11.1053	5.74201	5.30267	5.05433	21.1041	2.62626	14.3784	2.85889	9.46467	4.02968	10.4208	5.36633	yes
YIL030C	-	chr09	298963	chrIX	281549	5.69974	4.49025	4.22932	0.412664	0.395713	0.512875	6.54041	5.51752	5.74786	0.119769	0.534324	0.582898	1.14415	1.4504	1.35332	0.670074	0.172227	0.289106	0.873649	1.00988	1.08229	0.598271	0.319507	0.384628	4.80644	0.407084	5.93526	0.378997	1.31596	0.377136	0.988604	0.434135	yes
YIL030C	-	chr09	300151	chrIX	282737	4.59071	4.09984	5.77751	1.80815	0.541256	0.358624	7.10532	7.55271	5.40202	0.450526	0.529495	0.671434	8.92546	5.85658	4.94609	1.83154	0.949373	1.0416	4.15818	4.45611	3.78195	0.5988	0.457384	0.578038	4.82268	0.869342	6.68668	0.517151	6.57604	1.27417	4.13208	0.544741	no
YIL030C	-	chr09	302504	chrIX	285093	3.88112	3.31791	5.51198	0.796383	0.923551	0.964007	4.93885	7.58988	3.78334	0.468861	1.1	0.761608	1.26411	1.61501	0.796476	0.290923	0.406321	0.229621	1.59849	0.544204	1.95235	8.20015	1.63704	0.605424	4.237	0.861314	5.43735	0.74349	1.2252	0.308955	1.36501	3.48087	yes
YIL017C	-	chr09	320967	chrIX	305508	18.6627	14.426	18.4923	1.00487	1.34173	0.922485	9.14983	10.1245	9.32725	1.91897	1.22641	1.1335	2.38536	2.41692	2.71305	1.2254	0.81729	1.4501	2.9326	2.46197	3.97616	1.72092	1.2695	1.21508	17.1937	1.05636	9.53385	1.39296	2.50511	1.16426	3.12358	1.40183	yes
YIL017C	-	chr09	321594	chrIX	306141	16.4998	14.0242	13.8342	1.41698	1.13151	1.36747	16.7794	15.9977	10.9915	1.63223	2.65841	1.18161	0.198214	0.289651	0.552764	2.00592	0.805971	1.81419	0.368775	0.580033	0.828964	0.517926	0.986844	1.19463	14.786	1.27198	14.5895	1.79075	0.346877	1.54203	0.592591	0.899801	no
YIL013C	-	chr09	332904	chrIX	316778	3.2777	2.74954	4.01785	0.327368	0.249845	0.246604	4.10633	4.521	4.77015	0.590411	0.360878	0.383369	7.54362	4.14795	4.88505	0.390362	0.541761	0.359499	4.51342	6.24469	3.7577	1	1	0.956654	3.34836	0.241272	4.46582	0.411553	5.52554	0.43054	4.8386	0.985551	yes
YIL013C	-	chr09	332858	chrIX	316732	2.78456	2.42981	3.71282	0.215563	0.218038	0.235978	3.85531	4.43307	4.7533	0.459729	0.410799	0.430491	4.52388	3.44178	3.22543	0.390126	0.394875	0.343933	3.30135	4.43832	2.32558	1	0.628903	0.617682	2.97573	0.18986	4.34723	0.40034	3.73036	0.376311	3.35508	0.748862	yes
YIL007C	-	chr09	347981	chrIX	331914	6.23873	4.6188	5.00237	0.727213	0.701032	0.440861	5.16588	4.4238	4.44246	0.449756	0.853431	0.822523	0.757998	0.880083	1.02434	0.51598	0.404254	0.41587	0.637933	0.681418	0.58287	0.688823	1.21806	0.509862	5.28663	0.589702	4.67738	0.675237	0.887473	0.445368	0.634074	0.805582	no
YIL006W	+	chr09	350045	chrIX	333975	6.56326	4.42121	7.6086	0.887576	0.309504	1.1105	4.34254	4.83895	5.34887	0.86559	3.01988	0.470943	4.21194	3.83401	3.89294	0.636359	1	0.494096	5.14828	2.79308	4.36053	1	1.56245	0.864755	6.19769	0.735861	4.84345	1.4188	3.97963	0.710151	4.10063	1.1424	yes
YIL005W	+	chr09	351297	chrIX	335223	9.38462	6.78614	8.13213	1.26398	2.09754	1.33668	4.80899	5.01594	4.47757	2.50762	1.87199	1.93704	1.26118	1.17943	1.15716	0.32741	0.123507	0.195948	1.17023	1.52552	0.961604	0.219539	0.43039	0.879652	8.10097	1.53274	4.7675	2.07222	1.19926	0.215622	1.21912	0.50986	no
YIL003W	+	chr09	354616	chrIX	338522	3.08437	3.16317	6.80538	0.173534	0.287635	1.06309	3.36126	3.37903	5.1301	0.57398	1.1	0.416947	0.230295	0.504518	0.188585	3.75281	1.71458	3.92795	0.706269	0.779178	0.535871	0.492734	1.71319	3.1317	4.35097	0.474752	3.9568	0.663642	0.307799	3.13178	0.673773	1.77921	no
YIL001W	+	chr09	358677	chrIX	342641	9.60812	9.95947	13.4703	1	0.896877	0.592538	10.0494	6.58943	8.24339	0.630032	1.1	1	29.1767	24.4741	22.7002	0.47307	0.679664	2.21112	25.8317	24.7103	19.2383	1	1	1	11.0126	0.796472	8.29408	0.876677	25.4503	1.12128	23.2601	1	yes
YIR001C	-	chr09	360905	chrIX	344844	21.6053	24.6134	26.8552	5.99839	4.13678	5.68441	20.3587	35.0401	18.8327	4.44897	5.97425	6.26199	2.94712	3.75264	4.03045	4.77312	2.27953	5.80561	4.71814	4.93399	3.61541	4.71796	6.65242	4.60054	24.3579	5.23986	24.7438	5.5284	3.57674	4.28609	4.42251	5.32364	no
YIR007W	+	chr09	376690	chrIX	360613	88.7514	92.2655	103.029	0.632777	3.17967	2.66938	77.4711	57.209	36.5021	0.325178	0.55047	1.44047	6.49894	6.55128	5.75277	2.99826	1	1.9073	4.88031	3.60777	4.73793	0.993562	3.91397	2.06341	94.6821	2.12727	57.0607	0.738705	6.26766	1.96852	4.40867	2.32365	no
YIR009W	+	chr09	379750	chrIX	363651	40.2608	31.8791	41.5559	2.75803	1.3492	1.4195	31.275	35.3072	27.4545	2.974	1.35073	2.70345	2.45364	2.47425	2.54604	0.143234	1.18002	1.10386	1.72953	2.07269	1.79533	0.199285	1.07734	0.722492	37.8986	1.80891	31.3456	2.30939	2.49131	0.809038	1.86585	0.666372	no
YIR010W	+	chr09	381668	chrIX	365556	44.644	35.3814	48.3775	2.09112	2.22788	2.10762	20.1544	41.3039	38.5542	4.82327	3.14567	3.92784	14.9639	19.4256	17.2333	2.79076	2.62847	5.04677	21.3607	26.7556	21.4328	9.40353	2.68672	2.05966	42.801	2.10887	33.3375	3.93226	17.2076	3.48866	23.183	4.71664	yes
YIR011C	-	chr09	382062	chrIX	365941	3.52279	3.53992	4.01497	0.408236	0.423284	0.811522	3.20116	3.63559	3.93928	0.620155	0.786547	0.928945	1.94996	1.41626	1.40165	0.984798	0.593333	0.605425	1.71892	1.41771	1.74782	1.19083	0.304251	0.781531	3.69256	0.514347	3.59201	0.745216	1.58929	0.727852	1.62815	0.75887	yes
YIR018W	+	chr09	390184	chrIX	373989	37.2698	38.345	34.686	1.12366	0.691191	1.0567	21.7339	41.9028	42.918	0.993562	0.418589	0.340434	0.372705	0.451066	0.556699	0.651128	1	0.777898	0.952924	1	1	1	1	1	36.7669	0.923853	35.5182	0.550862	0.460157	0.809675	0.984308	1	no
YIR033W	+	chr09	427680	chrIX	408300	5.62835	5.32285	4.58635	1.11215	1.29793	1.25146	3.34547	4.37281	3.25976	3.2972	2.22743	1.29443	0.578659	0.698215	0.473038	2.04008	0.674995	0.6866	1.32271	2.37258	1.47292	0.246832	1.46357	1.16043	5.17918	1.18718	3.65935	2.23969	0.583304	1.13389	1.72274	0.956945	yes
YIR034C	-	chr09	428631	chrIX	409258	2.72559	6.65235	7.60696	0.312056	0.269407	0.0979432	5.42574	5.3306	4.4442	0.495763	0.847884	0.55689	11.306	5.83962	4.03944	0.285264	0.668065	0.273552	2.56176	1.31913	3.6831	0.671919	0.471294	0.309683	5.66163	0.193135	5.06685	0.600179	7.06167	0.40896	2.52133	0.484299	yes
YIR035C	-	chr09	430125	chrIX	410748	11.9892	6.09123	8.13982	0.0862378	0.178449	0.338712	10.6314	13.9554	10.5892	0.292896	0.683843	0.416	28.5517	20.2806	30.2099	1.39385	0.120976	0.67711	37.3027	33.6309	42.6231	0.186102	0.780088	0.868344	8.74008	0.1678	11.7253	0.430913	26.3474	0.730644	37.8522	0.611511	yes
YJL185C	-	chr10	85571	chrX	66101	2.65252	4.31067	2.287	0.706294	0.386505	0.227603	2.27032	7.28851	3.3036	0.329608	0.965374	0.443912	0.237803	0.320453	0.308944	0.460906	0.747631	0.544939	0.817237	0.577377	0.727994	0.537031	1	0.833262	3.0834	0.406801	4.28748	0.546298	0.289067	0.584492	0.707536	0.790098	no
YJL183W	+	chr10	87274	chrX	67808	2.73129	2.29509	3.19389	0.265515	0.382394	0.320356	4.48812	3.50035	3.97635	0.318332	0.466513	0.607433	0.429597	0.325389	0.439588	2.18432	0.255787	0.161101	0.877448	0.545915	0.704424	0.394348	0.437745	0.3511	2.74009	0.289422	3.98827	0.430759	0.398191	0.867071	0.709262	0.394397	no
YJL173C	-	chr10	99408	chrX	79925	5.05927	5.7103	6.59187	0.550574	0.465763	0.441246	5.57485	7.44211	7.35224	0.620636	0.754426	0.636463	7.14648	6.83638	7.44107	0.839137	1.18973	1.59798	7.91638	7.82075	9.34334	2.13579	1.38516	1.31599	5.78715	0.452528	6.78973	0.637175	7.14131	1.20895	8.36016	1.61231	yes
YJL171C	-	chr10	103764	chrX	83378	5.60612	3.77575	3.7079	0.476753	0.325901	0.329054	9.77477	10.3359	6.05009	0.394348	0.580055	0.392789	2.67251	1.36442	1.63436	0.125404	0.0639547	0.139996	1.40715	1.57485	1.42109	0.142355	0.224045	0.160796	4.36326	0.343903	8.72026	0.422397	1.89043	0.109785	1.46769	0.175732	yes
YJL167W	+	chr10	110277	chrX	89863	41.6641	39.6318	26.8872	1.06422	0.922792	0.637094	29.2519	47.4798	44.0706	0.591818	1.45626	1.877	4.46188	5.29257	9.42335	0.774444	0.862602	0.436918	5.13489	2.6953	7.39373	0.62021	0.890422	1.05425	36.061	0.841368	40.2674	1.27503	6.3926	0.691321	5.07464	0.854959	yes
YJL165C	-	chr10	111171	chrX	90757	15.2034	16.1794	14.3565	1.5204	1.10422	1.81497	15.7848	15.6129	27.566	0.731308	1.84552	0.935703	6.00128	7.00754	7.03827	3.55149	3.5013	1.51427	8.91135	7.12754	15.3813	2.07928	2.33093	1.88978	15.2465	1.44653	19.6546	1.13751	6.68237	2.85568	10.4734	2.1	yes
YJL159W	+	chr10	125878	chrX	106345	3.06715	5.8585	3.93087	0.12725	0.197156	0.0999078	4.19116	4.98804	3.67092	0.179339	0.207716	0.179412	4.53371	3.5381	3.44451	0.130537	0.118081	0.137093	3.30682	4.38715	3.40981	0.513158	0.158163	0.196761	4.28551	0.108105	4.28337	0.155489	3.83877	0.12857	3.70126	0.289361	yes
YJL156C	-	chr10	131030	chrX	111522	5.20566	5.65211	5.75659	0.225209	0.702338	0.429089	7.64484	6.99541	7.89991	0.157971	0.611975	0.993025	7.41315	7.83466	7.79548	0.736037	0.612299	0.664018	9.95904	9.52957	8.71526	0.930197	0.998883	0.619918	5.53812	0.418879	7.51339	0.554324	7.6811	0.670785	9.40129	0.849666	no
YJL149W	+	chr10	142239	chrX	122668	2.57418	3.01621	10.6511	0.371945	1.09194	0.781182	7.77983	6.26686	3.94879	0.644599	1.11906	0.154943	1.44487	1.72102	1.81218	1.22691	0.713791	0.253117	1.66855	1.60035	1.17786	0.315839	0.427003	1.5045	5.41382	0.715022	5.99849	0.6062	1.65936	0.731274	1.48225	0.749116	yes
YJL146W	+	chr10	148815	chrX	129338	8.38507	9.50501	15.418	0.621299	1.5931	0.738376	10.3977	9.39646	11.3135	0.174115	0.561283	0.295175	1.92991	1.82619	2.01577	0.208285	4.8871	4.18235	2.13245	1.93467	3.39675	0.433571	4.93038	2.67343	11.1027	0.950925	10.3692	0.310191	1.92396	3.09258	2.48796	2.67913	no
YJL145W	+	chr10	150172	chrX	130688	66.1269	30.4876	37.7322	1.29337	0.520981	1.0293	27.0958	25.7782	20.9544	0.447608	1.24326	2.32617	2.20477	1.90416	2.35944	0.181153	0.230276	0.25704	3.37889	2.22439	5.9768	0.362717	0.455769	0.991546	44.7823	0.91455	24.6094	1.30568	2.15612	0.222823	3.86003	0.603344	no
YJL144W	+	chr10	150947	chrX	131461	16.5836	12.6636	19.4074	0.498481	0.407566	0.352858	11.1235	8.23823	14.4534	0.667826	0.869107	0.44593	8.73398	10.2538	7.7493	0.516486	0.578504	0.700101	8.83445	8.23403	7.79158	1.49304	0.957162	0.826105	16.2182	0.386302	11.2717	0.627621	8.91234	0.598364	8.28669	1.0921	yes
YJL141C	-	chr10	153253	chrX	133784	16.1821	15.5821	25.6397	4.56648	1.0534	0.427721	10.1134	23.8404	15.6785	1.11307	1.03005	0.428197	1.80368	2.80139	2.43156	0.741129	1.12583	0.632129	3.10327	1.99935	1.95301	0.330745	2.15736	0.772023	19.1347	1.98254	16.5441	0.82377	2.34554	0.83303	2.35188	1.08671	no
YJL140W	+	chr10	155685	chrX	136172	24.219	22.9859	24.0262	0.554869	0.733825	0.830736	24.0774	18.801	50.5179	1.62013	0.815302	2.63505	5.54781	7.24296	6.57484	1.00404	0.406824	0.446742	13.2529	15.2557	11.4708	0.698573	0.294444	0.427222	23.7437	0.673144	31.1321	1.65683	6.4552	0.619202	13.3265	0.473413	yes
YJL139C	-	chr10	156756	chrX	137243	9.36313	12.7101	15.0911	0.610179	1.1	1	11.1716	13.3332	5.84983	0.511485	0.581247	0.979883	1.74451	2.36144	2.48089	0.177028	0.156408	0.152465	1.86452	4.35871	3.90781	0.560678	0.698025	1	12.3881	0.87006	10.1182	0.657539	2.19561	0.161967	3.37702	0.752901	no
YJL137C	-	chr10	160212	chrX	140696	9.47598	9.69385	11.1316	0.29246	0.383092	0.527541	15.9125	19.243	22.8177	0.361518	1.49768	0.769025	9.19367	9.78842	10.2094	0.686923	0.566056	0.916333	5.00839	3.92997	5.10962	1.78966	0.762338	0.666375	10.1005	0.367698	19.3244	0.842741	9.73048	0.723104	4.68266	1.07279	yes
YJL133C-A	-	chr10	163664	chrX	144110	10.9453	10.0282	10.5181	0.188576	0.240567	0.197731	9.93408	15.5998	10.802	0.554076	0.262655	0.185682	9.12631	8.1053	9.86099	0.335604	0.179736	0.241846	12.7599	12.2861	16.9276	0.5513	0.181558	0.274996	10.4972	0.175625	12.112	0.300804	9.03087	0.252395	13.9912	0.335951	yes
YJL128C	-	chr10	183880	chrX	164247	23.2456	19.2961	17.7254	2.93142	0.834494	1.42377	26.9732	37.5465	15.7295	4.11288	3.42129	3.3918	5.00649	6.45577	6.59207	1.99885	2.69978	7.03834	11.8441	11.7223	13.3555	6.05602	1.51512	6.98217	20.089	1.69656	26.7497	3.60865	6.01811	3.91233	12.3073	4.8511	no
YJL126W	+	chr10	189570	chrX	169937	8.80314	10.4571	12.1712	0.373582	0.965462	0.864196	6.76435	8.1582	9.45466	0.153754	0.496545	0.379686	9.20163	12.1929	9.17012	0.660223	0.657626	0.437357	16.681	13.0491	10.9307	0.086389	0.621314	0.570513	10.4771	0.70108	8.12574	0.309995	10.1882	0.585069	13.5536	0.426072	yes
YJL117W	+	chr10	197622	chrX	177956	11.0465	12.7688	13.8429	0.530729	0.604556	0.540438	11.9042	12.6566	12.8697	0.608003	1.04628	1.10029	3.17418	5.09473	3.58741	2.10279	3.30619	1.50279	4.88357	5.01579	3.05738	0.224323	2.16714	2.24094	12.5527	0.525241	12.4768	0.884857	3.95211	2.30392	4.31891	1.54413	yes
YJL112W	+	chr10	216635	chrX	184119	14.032	14.08	13.9277	6.02331	0.877979	5.10496	8.65823	11.3286	13.9204	1	2.82982	0.871018	0.909547	1.73058	0.846127	1	6.57457	3.3139	0.593024	2.1976	1.62099	0.862504	6.87701	3.19255	14.0132	3.96875	11.3024	1.53361	1.16209	3.62949	1.47054	3.64402	no
YJL110C	-	chr10	220396	chrX	187924	65.8431	92.9024	73.9732	2.74407	2.61412	2.94314	47.338	63.0275	58.7328	0.397915	5.21805	2.724	1.28349	1.12986	0.796193	0.217482	0.676908	2.91631	1.41585	1.90953	0.7647	0.476245	2.81241	3.41633	77.5729	2.73378	56.3661	2.74666	1.06984	1.27023	1.36336	2.235	no
YJL106W	+	chr10	232120	chrX	199651	5.50222	5.92218	8.55326	1.61343	2.57803	0.833737	7.12301	8.07532	7.23852	2.26084	2.37053	1.50361	3.96984	4.07856	4.58564	0.887321	0.63389	1.0542	3.15763	3.30537	3.8942	1.53152	1.04173	0.672453	6.65922	1.64173	7.47895	2.01166	4.21135	0.85847	3.4524	1.0819	yes
YJL103C	-	chr10	239522	chrX	207043	5.6371	5.53962	11.1978	0.240391	0.214744	0.279176	5.03383	7.32383	7.27033	0.367189	0.36261	0.273874	21.2187	19.3726	15.2499	1.21535	0.976909	1.89268	19.4738	22.5873	18.5158	3.66984	0.474215	0.732269	7.45817	0.211437	6.54267	0.301224	18.6137	1.36164	20.1923	1.62544	yes
YJL102W	+	chr10	244163	chrX	211682	11.2319	10.3471	13.9462	0.797211	0.575069	0.661088	8.11974	9.0592	7.53436	0.771786	1.2464	1.33357	0.366955	0.470231	0.424126	1.18787	1.29176	0.909537	0.586008	1.0618	0.736677	0.554397	1.27291	0.912812	11.8417	0.644456	8.23777	1.08392	0.420437	1.12972	0.794827	0.913374	no
YJL101C	-	chr10	245586	chrX	213112	13.5891	7.38266	12.9236	1.09283	1.21783	0.891752	8.61104	9.5722	9.03093	0.750176	1.44389	1.09337	2.70703	4.17808	4.629	0.431617	0.291086	0.279372	3.82586	2.88185	3.86288	0.255203	1.0784	0.580492	11.2984	1.03414	9.07139	1.06248	3.83804	0.334025	3.52353	0.638031	yes
YJL101C	-	chr10	244848	chrX	212374	16.378	11.0964	14.9136	0.935547	0.871127	0.831633	16.921	19.8203	9.35813	0.563227	1.03433	1.10691	0.986888	1.22116	1.60723	0.760695	0.293266	0.801492	1.31654	1.26811	2.39709	0.163027	0.952581	0.426752	14.1293	0.846102	15.3665	0.868154	1.27176	0.618484	1.66058	0.51412	no
YJL100W	+	chr10	249597	chrX	217109	36.663	34.1176	26.6922	1.15735	0.473489	0.43572	11.6369	16.9798	12.3414	0.817339	1.1	1	3.32313	3.28854	4.77922	0.404557	3.75341	0.528115	2.80359	6.03605	10.0342	0.845917	3.46487	0.607433	32.4909	0.655518	13.6527	0.939113	3.79696	1.56203	6.29128	1.63941	no
YJL099W	+	chr10	251066	chrX	218578	3.29696	5.0632	4.62966	0.6146	1.33459	1.38408	2.94208	1.64289	2.87489	1	0.696006	1	1.21024	2.11985	0.95337	0.741849	2.90898	1.13826	2.85987	2.26182	0.479646	0.954368	0.922391	1.52528	4.32994	1.07776	2.48662	0.865335	1.42782	1.59636	1.86711	1.13401	no
YJL099W	+	chr10	252224	chrX	219741	5.87757	5.9895	7.96131	0.480335	0.232821	0.233829	10.3578	5.22289	5.53138	0.316873	0.459715	0.381598	0.409567	0.549541	0.472303	0.260609	0.21818	0.326017	0.389583	0.345427	0.208051	0.290261	0.520005	0.671179	6.60946	0.282328	7.03734	0.352728	0.477137	0.268269	0.314353	0.493815	yes
YJL093C	-	chr10	265170	chrX	232694	27.1397	26.2512	24.2441	0.997175	0.586236	1.16943	14.6602	21.6687	18.1398	0.321078	1.27001	1.35709	24.9301	29.3048	30.4442	0.659109	0.400516	0.451436	27.8184	32.0226	23.6363	0.541842	0.689331	0.806343	25.8783	0.884279	18.1562	0.949394	28.2263	0.503687	27.8258	0.679172	yes
YJL089W	+	chr10	276769	chrX	244279	3.22471	2.88113	4.34423	0.363445	0.325866	0.276278	4.25972	4.77877	4.37492	0.285158	0.57436	0.486232	4.07316	4.5922	4.64814	0.562813	0.24728	0.350192	4.32261	4.75624	4.18901	0.529877	0.590853	0.43394	3.48336	0.288529	4.47114	0.41525	4.43783	0.386761	4.42262	0.518223	yes
YJL088W	+	chr10	280226	chrX	247729	2.68867	3.02903	3.35967	0.259794	0.312547	0.33917	3.0289	3.56948	7.16695	0.882771	0.963701	0.39407	3.04842	2.76693	3.6607	0.647578	0.613045	0.601324	4.25617	3.73762	4.06753	0.428864	0.574021	0.450975	3.02579	0.270504	4.58844	0.713514	3.15868	0.620649	4.02044	0.48462	yes
YJL085W	+	chr10	284427	chrX	251918	14.9456	11.6685	13.1974	1.47975	0.647167	0.613192	8.55218	14.9384	9.70242	0.740987	2.08878	1.65604	2.57477	6.93832	3.32855	0.245723	2.40692	1.47357	6.31407	6.85144	2.07343	0.686333	1.94538	0.614228	13.2705	0.880037	11.0643	1.46193	4.28055	1.37541	5.07965	1.08198	yes
YJL083W	+	chr10	291126	chrX	258620	9.99	9.78235	12.4504	0.518366	0.287137	0.822512	7.34776	11.5096	10.7863	0.571944	1.04432	2.47467	0.439628	0.504204	0.681214	0.821637	0.343869	0.682081	0.247537	0.642383	0.161794	0.659073	0.992123	0.452483	10.7409	0.509338	9.88123	1.33031	0.541682	0.615862	0.350571	0.701226	no
YJL076W	+	chr10	307700	chrX	275119	14.6262	13.2458	9.94701	3.66594	1.47096	1.05535	6.91551	7.39155	4.60558	1.5167	2.47269	1.16883	1.35887	2.32268	0.801664	1.72737	2.18249	2.22928	3.71542	3.16656	1.33772	0.558091	0.908938	1.87894	12.6063	2.03075	6.30421	1.68608	1.4944	2.04638	2.7399	1.11532	no
YJL066C	-	chr10	324593	chrX	292051	8.25052	8.47922	8.61474	0.250408	0.633166	0.482392	8.23916	8.10714	7.35896	1.23718	1.03836	0.336392	0.604527	0.800383	0.988574	0.262219	0.374657	0.270307	0.668455	1.27006	0.812314	0.0823459	0.532131	0.400847	8.44816	0.421989	7.90175	0.83731	0.797828	0.302394	0.916941	0.338441	no
YJL060W	+	chr10	335171	chrX	302623	12.3609	30.6859	19.8117	0.712814	0.263547	0.249149	20.4774	24.3595	38.4683	0.34075	0.559554	0.412215	19.2405	43.1821	27.0872	1.26203	0.0901484	0.418641	32.698	62.1902	44.6615	0.248136	0.78563	0.941703	20.9528	0.37517	27.7684	0.404173	29.8366	0.590271	46.5166	0.65849	yes
YJL057C	-	chr10	339023	chrX	306499	14.2003	13.7214	16.3408	0.733037	1.03808	0.712782	12.9191	13.9017	16.2759	1.56216	0.90377	1.91759	7.24098	5.67772	6.36136	4.96103	4.6374	4.98573	6.08057	8.31463	6.04694	5.57855	5.94553	3.81606	14.7542	0.794632	14.3656	1.42784	6.42669	4.86139	6.81405	5.11338	yes
YJL055W	+	chr10	344260	chrX	311758	9.39019	8.46438	12.418	1.15599	1.23	0.79671	8.8372	7.17715	9.04919	2.45344	1.76902	1.32679	3.15384	2.83488	3.87476	1.62503	1.69806	1.12134	4.3141	4.62764	4.40866	1.82219	1.56964	1.70674	10.0909	1.02757	8.35451	1.81642	3.28783	1.48148	4.45013	1.69952	no
YJL054W	+	chr10	346059	chrX	313574	11.7008	9.2525	12.5094	3.02997	2.23824	3.60313	10.211	5.82846	6.97694	0.347604	2.65233	2.37407	1.99182	2.37085	2.1243	0.652461	1.97141	2.56869	2.16518	1.91159	2.08506	3.06598	2.602	1.98136	11.1542	2.92378	7.67213	1.758	2.16232	1.73085	2.05394	2.54978	yes
YJL053W	+	chr10	347604	chrX	315113	5.06102	3.07912	5.43127	0.619181	0.486245	0.460348	4.18701	4.28426	5.12262	1.25951	0.867905	1.35356	0.480759	0.492181	0.388207	0.72792	0.619522	0.505372	0.326965	0.268114	0.399447	0.868268	4.39941	0.474197	4.52381	0.488591	4.5313	1.12699	0.453716	0.617605	0.331509	1.91396	no
YJL048C	-	chr10	358352	chrX	325962	3.7285	3.55537	4.51766	0.950693	1.38032	1.15563	4.12103	5.20149	4.9922	1.90752	1.75093	1.89616	1.66328	1.35342	1.44751	0.734776	1.14628	1.44318	0.862801	1.24021	1.27163	0.770577	0.913917	1.88799	3.93385	1.12888	4.77157	1.8182	1.48807	1.10808	1.12488	1.19083	yes
YJL045W	+	chr10	366686	chrX	334741	3.39185	3.38953	5.29365	0.384946	1.29997	0.566511	4.12361	4.63246	2.91888	0.992716	0.974702	0.55806	1.15144	1.22355	0.736731	0.559549	0.310204	0.542716	0.477763	1.14732	1.28192	0.88782	0.714101	0.920238	4.02501	0.717144	3.89165	0.808493	1.03724	0.470823	0.969001	0.840719	yes
YJL045W	+	chr10	367719	chrX	335774	25.8277	26.0778	28.2073	0.651504	0.539774	0.990775	16.4159	16.4719	14.2515	0.635282	0.677542	0.554208	9.75558	9.74293	9.99333	0.259826	0.504814	0.576981	16.8749	12.5056	11.154	1.56407	0.59751	0.244974	26.7043	0.694018	15.7131	0.589011	9.83062	0.447207	13.5115	0.802184	yes
YJL029C	-	chr10	403697	chrX	368218	6.49686	9.18291	6.67495	1	2.84461	2.55248	5.56192	7.89837	4.10136	1	1.1	0.715932	4.67847	4.39269	2.7266	0.504904	1.07621	1.22959	4.63092	8.43373	5.83363	1	5.11144	2.08509	7.45157	2.09903	5.85388	0.905311	3.93258	0.936903	6.29943	2.73218	no
YJL006C	-	chr10	438087	chrX	401167	5.66854	6.3974	6.82625	1.1166	1.11807	2.29927	6.79866	7.04181	8.90556	0.825708	1.1	0.853996	0.710674	1.33109	0.458517	0.167776	1.01461	0.127646	1.76954	0.536606	0.603832	0.369645	0.56264	0.526704	6.2974	1.47798	7.58201	0.893235	0.833426	0.436678	0.969991	0.486329	no
YJR004C	-	chr10	457170	chrX	420227	10.9542	9.59495	12.0291	0.186516	0.484197	0.0810986	4.73005	8.69636	11.1968	0.473699	0.531926	0.303441	0.795633	0.751601	0.833455	0.903736	1	0.563525	1	1	1	1	1	1	10.8594	0.217271	8.20774	0.403022	0.793563	0.82242	1	1	no
YJR005W	+	chr10	462435	chrX	425604	30.2549	29.2295	42.0362	0.854342	0.396864	0.347712	29.8718	31.0574	20.4557	0.394992	0.892237	2.37657	7.3597	12.1296	7.37943	1.02073	0.931755	0.173192	19.9305	12.7689	14.3647	0.200774	2.48984	1.25802	33.8402	0.499639	27.1283	1.18793	8.95623	0.70856	15.688	1.31621	yes
YJR006W	+	chr10	465019	chrX	428175	37.3502	44.4162	59.2081	1.1358	1.05731	0.748159	33.3596	36.4118	43.6505	0.931097	1.9542	1.1929	18.3604	19.5611	21.4155	1.42115	2.38627	1.71333	23.0079	34.2679	38.2383	0.247755	0.518036	1.51704	46.9915	0.947092	37.8073	1.32607	19.779	1.84025	31.838	0.760942	no
YJR010W	+	chr10	471962	chrX	435159	9.87732	11.1082	14.918	0.224532	0.539235	0.213411	11.3705	8.46796	9.3099	0.106625	0.715813	0.356633	1.80343	3.60777	2.59452	0.285425	0.175377	0.306899	4.50533	4.88449	5.39552	0.264552	0.302659	0.317679	11.9678	0.292393	9.71611	0.35969	2.66857	0.255901	4.92845	0.294963	no
YJR011C	-	chr10	472987	chrX	436171	11.8271	17.6731	14.7096	0.994311	1.53914	2.56265	16.8496	32.6949	21.367	0.325835	4.98839	2.31996	14.5097	10.269	9.84149	0.204652	0.214836	1.72061	11.7936	11.5613	19.0064	0.350881	0.308197	0.34406	14.7366	1.66537	23.6372	2.5114	11.5401	0.713367	14.1204	0.334379	yes
YJR014W	+	chr10	476787	chrX	439940	22.7346	22.5239	27.1976	1.28262	0.96271	1.27125	13.8092	19.8639	16.8244	1.77892	1.35213	1.21794	1.14464	1.42871	1.1665	4.14584	3.96487	6.53209	1.21949	1.58178	1.7111	4.16145	3.7338	3.73493	24.152	1.13886	16.8325	1.41633	1.24661	4.88094	1.50412	3.87673	no
YJR015W	+	chr10	477660	chrX	440773	3.26807	5.16699	5.12132	0.34234	0.517895	0.544439	3.76333	2.69471	3.56212	0.467502	1.2175	0.634087	2.68043	2.93199	2.2131	0.713084	0.248235	0.702858	4.2496	1.20679	3.5495	2.02373	0.424541	0.144843	4.51879	0.434891	3.34005	0.739696	2.60851	0.554726	3.00196	0.864372	yes
YJR025C	-	chr10	485481	chrX	448540	4.49555	4.58434	5.08199	0.506885	0.479443	0.382308	4.00045	4.50602	6.71673	0.0862658	0.265926	0.573363	9.81351	10.117	14.3519	1.04894	0.913521	1.05558	13.2863	16.0399	20.368	1.41645	1.2921	0.617688	4.72063	0.422878	5.0744	0.275185	11.4275	1.00601	16.5647	1.10875	yes
YJR030C	-	chr10	500299	chrX	450730	10.0169	14.0315	8.31763	2.64609	3.46087	0.969939	7.63783	7.1759	4.14281	1	3.48082	0.507036	1	1	1	1	1	0.475332	1	1	1	1	0.817308	2.2104	10.7887	2.32563	6.31884	1.62928	1	0.825111	1	1.34257	no
YJR035W	+	chr10	516087	chrX	466468	7.82652	7.90898	7.20053	0.279156	1.06105	1.08854	13.5933	8.74417	8.3771	0.389585	1.84185	3.13734	0.369273	0.332608	0.561343	0.996718	0.187982	0.269319	0.482311	0.243131	0.383737	0.293964	0.562013	0.29475	7.64534	0.776248	10.2382	1.75626	0.421074	0.484673	0.369726	0.383576	no
YJR036C	-	chr10	517300	chrX	467682	2.13519	3.00995	3.25502	0.889824	0.237165	0.608043	6.40641	7.10294	3.33009	0.848705	0.310078	0.458484	1.9109	3.06867	2.26656	0.815812	0.617505	0.908084	3.28977	4.07812	4.38769	0.836716	0.234369	0.594701	2.80005	0.545011	5.61315	0.505755	2.41538	0.780467	3.91853	0.555262	yes
YJR036C	-	chr10	516763	chrX	467145	2.88921	3.52079	3.18725	0.665539	1.01666	1.64577	5.39803	7.1047	6.54431	0.986949	1.38315	1.13082	0.434291	0.514722	0.673181	1.2393	1.43836	0.481508	0.583605	0.805751	0.770453	1.33388	1.43938	1.21356	3.19908	1.07599	6.34901	1.13364	0.540731	1.05305	0.719937	1.32894	no
YJR045C	-	chr10	535148	chrX	486535	9.53435	10.2503	10.3168	1.03714	0.822067	1.04953	6.42681	10.3472	6.34912	1.02768	1.1638	1.08277	3.16583	2.91678	3.56331	0.570314	0.827729	0.660583	4.05516	5.87337	4.65041	1.25683	1.1858	0.979367	10.0338	0.936246	7.7077	1.05808	3.21531	0.686209	4.85965	1.14066	yes
YJR049C	-	chr10	542267	chrX	494881	10.4229	9.25595	11.0966	1.46574	1.22345	1.35602	7.53103	5.16935	6.37029	0.304002	3.27471	1.69899	9.03845	17.3879	12.7979	9.80605	7.92752	5.86977	28.9064	9.49732	9.80223	4.52313	5.12093	4.13862	10.2585	1.31507	6.35689	1.7259	13.0747	7.86778	16.0686	4.59423	yes
YJR052W	+	chr10	549189	chrX	511059	71.4396	77.4097	39.1109	0.993162	1.61507	0.925708	34.2538	44.9535	40.436	1.3702	3.52918	1.98331	1	1.13516	1.0308	5.57604	16.079	1.79798	1	0.489027	0.988613	8.31319	3.80568	2.53996	62.6534	1.14465	39.8811	2.2609	1.05532	7.81766	0.82588	4.88628	no
YJR056C	-	chr10	556664	chrX	500720	6.1537	4.37512	3.65436	1.24053	0.862308	1.3007	4.4024	4.771	4.11307	1.57448	1.55328	0.934199	0.26156	0.136946	0.211587	0.230288	0.26387	0.59326	0.314243	0.275476	0.330854	0.231847	0.50775	0.402828	4.72773	1.10118	4.42882	1.32065	0.203364	0.362473	0.306858	0.380808	no
YJR068W	+	chr10	582964	chrX	536057	3.94219	5.89464	4.54536	1.01726	2.40799	0.933032	3.91235	3.30239	3.58784	0.217174	0.8743	0.66787	1.14175	0.660977	1.00314	1.17601	1.74403	1.1909	1.26249	1.22846	1.57506	0.238592	1.36538	2.41156	4.79406	1.41942	3.60086	0.553115	0.93529	1.37032	1.35534	1.33851	yes
YJR072C	-	chr10	585565	chrX	538640	56.1545	61.8707	61.9996	5.44713	3.53663	3.49964	28.052	36.7577	34.6771	6.1429	8.35455	6.51491	21.3152	17.3763	21.0179	4.38432	6.63734	4.5373	64.3049	33.7614	25.2559	5.08305	6.10919	5.93221	60.0083	4.1278	33.1623	6.97079	19.9031	5.18632	41.1074	5.70815	yes
YJR075W	+	chr10	588542	chrX	541629	9.48199	8.64129	8.38808	3.22047	2.72982	0.224044	7.15815	5.24977	5.35357	1.58863	1.01802	1.17236	0.756119	1	1	1	1	1	1	1	1	1	1	1	8.83712	2.02478	5.9205	1.22634	0.918706	1	1	1	yes
YJR075W	+	chr10	589853	chrX	542940	6.98832	5.0574	9.94926	0.606356	0.60411	0.513917	6.65594	5.7863	5.86263	0.456315	1.56875	0.26997	4.68271	4.64388	5.44448	0.216025	1.08015	0.50477	5.49172	6.49484	9.55059	0.32044	0.4547	0.496845	7.33166	0.541461	6.10162	0.73168	4.92369	0.600315	7.17905	0.423995	yes
YJR078W	+	chr10	594854	chrX	547993	32.2879	40.5008	32.3413	0.677794	0.68154	1.05754	39.3656	40.0321	31.572	0.0772577	1.07355	0.625063	10.335	8.7724	10.2644	0.995303	1.45421	1.5615	15.6673	12.8766	12.6456	1.81924	1.13402	0.545051	35.0433	0.77229	36.9899	0.558624	9.79062	1.33701	13.7298	1.1661	no
YJR080C	-	chr10	595086	chrX	548216	2.81263	2.62525	3.07582	0.73486	1.10748	0.793123	3.75706	2.17	3.61163	0.373929	1.85428	1.4586	0.522119	0.363946	0.409354	0.275167	0.817101	1.09352	0.523326	0.239014	0.886267	1.15925	1.91277	1.40647	2.8379	0.845154	3.17956	1.1956	0.431806	0.728596	0.549536	1.49283	no
YJR089W	+	chr10	605144	chrX	558241	12.4103	17.9698	19.5007	1.49811	0.919828	0.67315	15.5485	22.6516	27.6309	2.37318	2.40039	2.47348	3.72916	4.51125	3.65565	2.00936	1.39183	1.4791	3.30352	6.72806	6.68092	4.85426	1.22787	1.31227	16.6269	0.997029	21.9437	2.38235	3.96535	1.62676	5.57084	2.4648	yes
YJR091C	-	chr10	609777	chrX	562894	11.9896	11.8741	9.65479	4.46987	2.70674	5.78727	14.6074	15.515	18.8773	0.179675	4.97272	2.25442	20.7202	21.8776	19.4678	9.18291	19.5129	12.2152	34.9926	38.8526	38.4129	16.855	10.3927	8.06437	11.1729	4.28796	16.3333	2.43561	20.6886	13.637	37.4194	11.7707	yes
YJR103W	+	chr10	637116	chrX	590627	6.73251	7.63296	7.82017	0.38541	0.504001	0.35326	4.02727	5.03552	5.62881	0.457275	0.818647	0.575623	0.680462	0.688212	0.550552	2.06482	2.3032	3.92811	0.752618	0.759403	0.598615	3.91563	3.92952	2.43288	7.39521	0.38089	4.8972	0.583848	0.639742	2.76538	0.703545	3.42601	no
YJR106W	+	chr10	641797	chrX	595402	8.05109	7.01224	6.59882	0.592339	1.25735	0.344418	4.9257	4.942	7.47098	0.383107	2.29868	0.341918	1.25228	1.34256	2.79819	0.516214	0.840034	0.354257	1.63508	1.04101	2.45659	0.765609	1	1.12144	7.22072	0.698035	5.77956	0.97457	1.79768	0.570169	1.71089	0.962348	no
YJR106W	+	chr10	641838	chrX	595443	9.42041	6.87641	5.82683	0.345651	1.03914	0.28175	5.74786	6.30336	6.01991	0.518612	1.13457	0.47958	3.09173	1.91486	3.74924	0.450291	0.384057	0.298672	1.12398	2.20459	3.52281	0.661922	1.03201	0.697738	7.37455	0.52218	6.02371	0.677587	2.91861	0.377674	2.28379	0.797224	no
YJR115W	+	chr10	655242	chrX	609098	25.5545	19.4625	18.8486	0.426008	0.654402	0.62963	18.4115	17.5391	10.5074	0.116174	0.813687	0.226721	7.64291	10.2404	11.8421	0.810638	1	0.471534	23.3282	19.1631	8.98886	0.208383	0.346503	0.889618	21.2885	0.53668	15.486	0.352194	9.90847	0.760724	17.16	0.481501	yes
YJR115W	+	chr10	655202	chrX	609058	18.4247	15.1225	19.815	0.530477	0.593863	0.678594	14.148	16.3207	9.78056	0.0997865	0.671358	0.29828	7.75657	8.55721	13.054	0.576647	1	0.371795	20.3532	12.9334	10.5691	0.13715	0.655537	0.864147	17.7874	0.567645	13.4164	0.323142	9.78927	0.64948	14.6186	0.552278	yes
YJR121W	+	chr10	663453	chrX	617279	4.3663	3.84478	3.78887	0.635162	0.680458	0.603622	3.50069	3.50765	3.51456	0.841062	0.702361	0.62119	18.1584	16.802	14.3749	1.24816	1.42935	1.22315	20.5919	20.6881	19.5625	1.17205	0.386603	0.403781	3.99998	0.606414	3.50763	0.688204	16.4451	1.30022	20.2809	0.654145	yes
YJR126C	-	chr10	670842	chrX	624685	3.79349	4.70875	3.67461	0.13659	0.183358	0.312736	4.1381	6.35589	4.039	0.44499	0.386541	0.375998	1.93669	1.97254	1.83821	0.197746	0.425111	0.436778	2.33249	1.93764	1.54447	2.88018	0.950612	0.939103	4.05895	0.177561	4.84433	0.369176	1.91581	0.353212	1.9382	1.58997	yes
YJR132W	+	chr10	686067	chrX	639884	3.05558	3.57521	4.16043	1	0.952072	1	1.00362	1.02219	1	0.950618	1.1	1	1	0.963765	1	0.988159	0.430497	0.678266	1	1	1	0.690249	1	0.948393	3.59707	0.950691	1.0086	0.983539	0.987922	0.698974	1	0.879547	no
YJR133W	+	chr10	688159	chrX	642011	6.13058	5.18078	4.26973	0.539345	0.355159	0.247357	6.17574	5.02465	5.75274	0.191858	0.365345	0.948377	10.3949	10.7639	8.09485	1.25983	0.647662	1.09795	21.0125	14.1203	13.2481	0.145655	1.17318	0.42012	5.1937	0.347287	5.65104	0.468526	9.7512	1.00181	16.1269	0.57965	yes
YJR134C	-	chr10	689008	chrX	642860	32.0322	33.8351	29.2087	7.53911	5.64952	5.3012	29.7634	16.4961	23.4828	11.2455	12.168	7.60709	13.8696	19.9669	15.2622	10.755	25.2824	29.1146	19.9526	20.704	21.3796	21.1603	23.2383	25.6803	31.692	6.12994	23.2474	10.3068	16.3662	21.7173	20.6787	23.3596	yes
YJR135C	-	chr10	690753	chrX	644609	14.9662	30.1765	20.9938	2.11605	2.01049	0.944476	12.0126	10.7763	15.0175	0.879754	1.85441	4.67726	2.20775	2.43307	2.96471	2.46246	1.11981	1.51916	2.72171	1.74057	3.12337	0.387092	1.66086	2.05552	22.0455	1.65701	12.6021	2.43714	2.53517	1.70048	2.52855	1.36782	no
YJR139C	-	chr10	704098	chrX	657994	6.01744	7.08364	7.05106	0.227458	0.42749	0.288238	7.05812	6.2741	10.7384	0.367097	0.313624	0.328982	1.30751	1.12695	1.38707	0.819798	0.0406027	0.172033	1.48265	0.564129	1.01679	0.0580243	0.30498	0.130784	6.71738	0.281062	8.02352	0.303234	1.27384	0.344145	1.02119	0.164596	yes
YJR139C	-	chr10	705260	chrX	659142	8.6809	8.08554	6.60411	0.239285	0.733754	0.210098	7.7475	6.24126	4.70497	3.28583	0.468605	0.297465	3.99634	4.31637	4.22487	0.280398	0.147656	0.710865	6.93078	6.44122	4.13552	0.878157	0.787407	1.43337	7.79018	0.361046	6.23124	1.3173	4.1792	0.37964	5.83584	1.03298	no
YJR147W	+	chr10	719362	chrX	673263	7.02312	7.65327	12.2513	0.660388	0.386774	0.561303	6.79169	3.74359	7.75299	1	1.55977	1	1	1.02377	1	1	1	1	1	1	1	1	1	1	8.97588	0.502822	6.09609	1.15326	1.00792	1	1	1	no
YJR152W	+	chr10	736437	chrX	689979	8.30912	6.4827	8.39068	1.90348	0.50991	0.898893	1.86269	2.83265	3.4413	0.598102	1.1	0.869858	7.56045	5.50115	7.15843	0.541332	1	0.483787	4.08963	3.89478	6.28502	0.588643	0.851437	0.500109	7.7275	1.07076	2.71221	0.822653	6.74001	0.67504	4.75648	0.64673	yes
YKL222C	-	chr11	6161	chrXI	7448	4.27909	4.37939	6.11491	0.596238	1.1	1	3.09219	3.87759	2.96129	1	2.45037	0.57924	1.64439	0.479487	0.741859	0.599134	0.773411	0.313402	1.46075	0.783179	3.13731	1	0.790316	1	4.92447	0.865413	3.31035	1.30987	0.955244	0.561982	1.79375	0.930105	no
YKL217W	+	chr11	25963	chrXI	27460	1.94025	1.83092	1.99881	0.393196	0.306358	0.262845	3.35139	3.63428	2.48598	0.538395	0.618177	0.442175	4.86734	5.8878	6.56452	0.862756	0.421375	0.435327	7.48486	6.52654	9.34959	0.125193	0.295162	0.416516	1.92332	0.287466	3.15722	0.499582	5.77322	0.573153	7.787	0.278957	yes
YKL206C	-	chr11	51375	chrXI	52861	4.02769	4.12396	4.57737	0.622354	0.724106	0.319961	4.23157	3.67258	5.62494	0.223908	0.430832	1.30462	0.482122	0.90725	0.752475	0.476538	0.360375	0.0761548	0.575021	0.568076	1.14038	0.193778	0.753545	0.373	4.24301	0.52214	4.5097	0.619785	0.713949	0.304356	0.76116	0.440108	no
YKL204W	+	chr11	55780	chrXI	57264	13.3003	14.6874	11.7848	8.26338	1.05216	2.16659	12.5147	15.2875	11.3906	6.10018	11.4702	2.8606	1.23609	2.6722	2.48249	0.556801	1.91162	0.832715	1.15249	1.19417	4.92629	0.557466	1.16286	1.35288	13.2575	3.79405	13.0642	6.77698	2.13026	1.10038	2.42431	1.0244	no
YKL198C	-	chr11	69985	chrXI	71448	5.36323	4.32902	2.59462	0.685607	0.302457	1.00204	4.78758	3.17288	6.87597	0.976796	1.81979	0.701129	0.469401	0.320274	0.378721	2.34356	0.751572	1.31045	0.281422	0.390757	0.72246	0.164356	1.75137	1.0277	4.09563	0.630034	4.94548	1.13257	0.389466	1.46853	0.46488	0.981142	no
YKL195W	+	chr11	78286	chrXI	79752	45.9511	33.8974	45.3834	7.91996	7.02389	5.80156	25.7576	31.4409	22.2185	13.3566	9.74916	6.31254	1.43212	1.73104	1.55171	6.05781	6.5938	8.74325	2.64414	2.7142	2.30459	7.2208	9.32662	7.87931	41.7439	6.8818	26.4723	9.77278	1.57162	7.13162	2.55431	8.14224	no
YKL188C	-	chr11	89076	chrXI	90149	5.29196	3.99442	7.45204	0.735399	0.551276	0.618859	4.34597	3.46642	3.83467	0.261318	0.912042	0.640086	0.971022	1.41746	1.70436	0.388309	0.556719	0.189839	1.08202	1.35824	1.15977	0.23043	0.253775	0.397279	5.57947	0.601845	3.88235	0.571149	1.36428	0.378289	1.20001	0.293828	yes
YKL185W	+	chr11	97664	chrXI	98754	25.2472	16.7632	17.6028	2.29784	0.94438	1.44528	10.8227	14.1813	12.7766	0.828536	2.61196	1.18736	39.1444	25.5091	34.1724	1.64463	2.65594	1.90119	22.0873	41.5122	31.6235	2.97229	1.07353	1.0781	19.8711	1.52917	12.5935	1.50929	32.942	2.06725	31.741	1.70797	yes
YKL184W	+	chr11	100292	chrXI	101378	17.754	15.134	19.0139	1.02145	1.13984	0.988418	14.4014	12.8401	24.0562	0.152687	1.18991	1.33192	4.28893	3.91127	4.73217	3.02399	1.34146	1.41947	5.8846	6.78292	5.5848	2.365	1.94384	1.84963	17.3006	1.01657	17.0992	0.858171	4.31079	1.92831	6.08411	2.05282	no
YKL184W	+	chr11	100285	chrXI	101371	17.3292	14.5091	18.4873	1.01248	1.14377	0.97001	14.2098	12.6192	22.9765	0.157201	1.09314	1.29689	4.24633	3.78035	4.64045	2.85846	1.21894	1.30592	5.80768	6.51661	5.49069	2.23529	1.852	1.74844	16.7752	1.00875	16.6019	0.815743	4.22238	1.79444	5.93832	1.94524	no
YKL183W	+	chr11	101784	chrXI	102831	14.0209	13.6942	21.2435	0.432721	0.570391	0.36455	12.8562	10.9905	17.2502	0.75143	0.915099	0.818188	0.970097	0.905411	0.943135	0.188454	0.280011	0.402238	1.86474	1.0435	1.02528	0.270014	0.738314	0.351774	16.3195	0.422554	13.699	0.794905	0.939548	0.290234	1.31117	0.453367	no
YKL182W	+	chr11	107896	chrXI	108943	12.6011	15.6928	11.0487	0.279921	0.250162	0.178412	10.004	11.5109	14.6405	0.163162	0.263049	0.251719	2.96241	3.73771	2.973	0.42709	0.186743	0.195827	3.49802	5.77929	2.6061	0.37748	0.226256	0.390394	13.1142	0.202832	12.0518	0.192643	3.22438	0.269886	3.96114	0.331377	yes
YKL181W	+	chr11	110742	chrXI	111776	2.24866	2.54963	2.06276	0.289521	0.307272	0.210083	4.74919	3.56887	6.24319	0.188494	0.203917	0.165547	1.73761	3.21221	2.17219	0.311202	0.149926	0.0924287	4.9749	3.96647	7.96216	0.154048	0.292511	0.222832	2.28702	0.235625	4.85375	0.152653	2.37401	0.184519	5.63451	0.223131	yes
YKL179C	-	chr11	112524	chrXI	113547	20.2279	21.1838	11.4742	0.218675	0.739384	0.910479	19.0439	14.9919	23.5457	1.39578	0.39412	0.761254	5.195	5.65208	5.65714	0.730432	0.558331	0.513341	5.84352	3.95743	8.36909	1.17482	0.592868	0.606727	17.6286	0.589513	19.1938	0.817051	5.50141	0.600701	6.05668	0.791473	no
YKL178C	-	chr11	116203	chrXI	117193	17.0008	9.46297	17.0988	0.700949	0.512207	0.591426	7.01404	7.6165	5.85632	0.670173	0.784459	1.40475	0.943301	0.848943	0.817048	1	1	0.555193	1.62158	1.26751	0.795065	1	1	1	14.5209	0.568194	6.82895	0.919794	0.869764	0.851731	1.22805	1	no
YKL175W	+	chr11	121642	chrXI	122658	6.18228	4.46033	6.39558	2.52514	1.90623	1.30825	5.56854	4.97715	4.16652	0.114687	1.80078	2.36474	0.110166	0.144127	0.143008	0.408565	0.503909	0.569706	0.242093	0.34701	0.0971456	0.707076	0.653429	0.412048	5.6794	1.87987	4.90407	1.3934	0.132434	0.49406	0.228749	0.590851	no
YKL173W	+	chr11	126802	chrXI	127826	8.57562	7.82603	11.0003	1.57578	1.00443	1.67194	4.89562	6.63194	6.64635	0.467954	0.616539	2.61768	0.501397	0.905515	1.23939	0.936528	1.44563	0.397559	3.35868	0.775831	1.86412	0.465255	1.65865	1.34272	9.13398	1.38405	6.05797	1.20072	0.8821	0.926571	1.99954	1.15554	no
YKL173W	+	chr11	127769	chrXI	128803	11.0043	7.59665	5.8513	0.287996	0.246124	0.403246	9.29818	7.82759	4.36938	0.892739	0.986508	0.766927	1.38887	1.01954	1.94625	1	1	1	1	1	1	1	1	1	8.15074	0.279122	7.16505	0.848725	1.45156	1	1	1	no
YKL171W	+	chr11	131908	chrXI	132910	4.28709	3.46415	3.95825	1.18081	1.44303	0.759165	2.0565	1.68047	2.08705	1.90715	1.70782	1.95369	1.44561	1.73323	1.94615	0.195299	1.24861	0.354257	2.1322	3.46562	2.76595	0.22738	0.814667	0.450441	3.90316	1.09433	1.94134	1.82288	1.70833	0.599387	2.78792	0.497496	yes
YKL171W	+	chr11	132387	chrXI	133389	4.30942	4.28925	5.03805	1.34538	0.707521	0.671631	2.953	3.17615	5.08595	1.57349	1.5092	0.922834	3.10228	3.36696	2.89388	0.165666	0.440603	4.71516	2.15376	2.26429	3.16666	0.280664	0.55286	0.706436	4.54557	0.874845	3.73837	1.30184	3.12104	1.77381	2.52824	0.51332	no
YKL170W	+	chr11	133261	chrXI	134310	50.3782	39.0615	23.4342	1.06723	1.55172	0.411486	28.1474	38.0182	22.7253	0.535249	1.71511	0.973085	0.701323	1.10137	1.36511	0.221894	0.166758	0.707916	2.0675	1.31515	1.45682	0.513112	1.22333	2.96488	37.6246	0.976814	29.6303	1.04115	1.05594	0.365523	1.61316	1.56711	no
YKL170W	+	chr11	133268	chrXI	134317	49.8173	39.5495	23.1708	1.04102	1.43962	0.35985	27.9758	37.7506	23.5925	0.535249	1.66519	0.932025	0.701393	1.08695	1.33169	0.227447	0.176884	0.610447	1.94394	1.22014	1.3553	0.554891	1.20377	2.8734	37.5125	0.913497	29.773	1.01082	1.04001	0.338259	1.50646	1.54402	yes
YKL165C	-	chr11	141676	chrXI	142795	6.71133	10.2796	7.06971	1.29901	0.669692	1	1.38037	2.7794	4.05707	1	1.1	1	1	0.891483	1	1	1	0.539953	1	1	1	1	1	1	8.0202	0.956235	2.73895	1	0.963828	0.846651	1	1	yes
YKL162C	-	chr11	150131	chrXI	152632	28.6059	45.9514	27.6097	2.37078	1.35969	2.0666	18.497	29.0509	17.984	2.39895	1.87657	1.48094	21.6268	16.1152	24.9839	2.88758	3.26975	1.5674	15.7652	21.9577	14.7361	6.50334	2.28196	1.81603	34.0557	1.89902	21.844	1.88549	20.9086	2.57491	17.4863	3.53378	yes
YKL161C	-	chr11	152604	chrXI	155099	4.89713	7.7892	6.00003	0.916431	0.898748	0.56538	5.31674	9.84729	7.84804	0.463472	1.59025	0.672941	7.79084	9.32305	8.94804	0.190795	0.75419	0.295681	4.13135	4.81969	6.26282	0.799776	1	1	6.22878	0.760186	7.67069	0.875554	8.68731	0.413555	5.07129	0.933259	yes
YKL160W	+	chr11	155843	chrXI	158423	8.2905	7.87778	10.0635	1.01756	0.630221	0.608504	7.1993	6.50773	7.44052	2.00233	1.22941	1.16925	2.99142	3.51771	3.97814	2.68522	3.75627	2.84689	3.06304	5.0249	3.78958	3.99497	1.60074	2.08587	8.74394	0.718761	7.04918	1.43366	3.49576	3.09612	3.95918	2.56053	yes
YKL154W	+	chr11	164507	chrXI	167130	53.6179	31	24.6273	4.27502	3.12859	2.04181	34.8526	23.0344	24.0711	0.864044	7.36762	5.52596	13.5438	11.2259	12.7852	1.06445	5.96034	6.28544	11.0045	11.6049	13.1211	0.598843	5.08413	6.94173	36.4151	3.11514	27.3194	4.55254	12.5183	4.43674	11.9102	4.20823	no
YKL154W	+	chr11	164474	chrXI	167095	32.9406	18.6851	15.0886	4.3939	2.91187	2.30533	18.2051	13.46	15.4691	0.673906	6.00365	3.8362	10.5074	9.59582	10.423	0.806086	3.3709	4.908	11.1172	10.6612	11.0019	0.42972	4.00288	4.36443	22.2381	3.17037	15.7114	3.47125	10.1754	3.02833	10.9268	2.93234	yes
YKL150W	+	chr11	169272	chrXI	172242	4.39581	4.98531	7.98866	0.789558	0.624782	1.07438	4.12711	3.67218	3.00424	1.32059	0.988346	0.721925	1.5329	0.745243	0.978634	0.500995	0.443319	0.283155	0.798573	0.937618	0.800783	0.62323	0.83773	0.613352	5.78993	0.79624	3.60117	0.976952	1.08559	0.409157	0.845658	0.691437	yes
YKL148C	-	chr11	171414	chrXI	174447	5.41481	5.42718	7.10876	1.12767	1.04493	0.933165	5.75721	6.89415	5.17605	1.19196	1.46047	1.21229	8.26758	9.18836	8.29053	1.51678	1.17079	1.76459	7.06522	8.98096	6.4625	1.84777	1.36547	1.16686	5.98358	1.00192	5.94247	1.25491	8.58216	1.48406	7.5029	1.46003	yes
YKL146W	+	chr11	175672	chrXI	178701	7.32621	5.78737	7.18297	0.245687	0.134414	0.139477	6.28101	6.69451	9.05869	0.373213	0.331228	0.0922838	1.24076	1.0045	1.0164	0.0705134	0.0649925	0.0618864	1.15136	1.29933	1.22449	0.130316	0.190749	0.121547	6.76551	0.139859	7.34474	0.232241	1.08722	0.0657974	1.22506	0.147538	yes
YKL139W	+	chr11	185251	chrXI	188262	12.5204	8.72354	14.1753	2.06725	2.03094	2.3331	21.7482	11.8226	16.8843	0.478127	1.14264	0.600131	0.923261	0.697544	1	0.6493	0.721187	0.78456	0.850978	0.40332	1.01846	1.78543	0.672576	1.01821	11.8064	2.11043	16.8184	0.706968	0.873602	0.718349	0.757585	1.15874	no
YKL138C-A	-	chr11	186883	chrXI	189886	38.4812	42.9216	47.3258	3.31728	4.48606	3.12731	28.204	41.7443	31.5657	8.78789	6.26702	4.29224	1.00982	0.987845	0.690547	2.15901	2.3758	3.6882	2.63721	1.93723	1.93175	1	3.73425	3.53288	42.9095	3.61022	33.838	6.41572	0.896072	2.741	2.16873	2.75571	no
YKL134C	-	chr11	193368	chrXI	196364	4.75387	3.89045	6.42166	0.579182	1.1	1.6329	5.25819	5.72642	5.41892	0.715776	0.737178	0.859342	2.7135	3.92167	1	1	1	0.678266	2.76279	4.06118	4.29	2.67887	1	1	5.02199	1.07069	5.46784	0.737432	2.54506	0.892755	3.70466	1.55962	yes
YKL129C	-	chr11	199780	chrXI	202771	21.8424	25.9437	30.2726	1.38447	0.905917	1.16308	18.3101	13.8521	15.5158	4.26324	3.13562	1.70377	3.77447	3.93449	3.54189	10.9885	4.24154	8.62665	5.55951	3.65312	6.89547	2.5387	7.74975	7.84953	26.0196	1.11782	15.8927	3.00088	3.75028	7.95223	5.36936	6.04599	yes
YKL125W	+	chr11	211024	chrXI	215455	8.63682	13.3834	13.225	0.609083	4.15853	2.44362	21.072	22.6042	16.9356	1	1.60442	1.24343	7.9677	12.4164	5.75412	0.647859	1.99021	2.80861	8.07305	7.23178	5.86401	1	3.16099	3.0401	11.7484	2.37041	20.2039	1.24928	8.71273	1.81556	7.05628	2.40036	yes
YKL124W	+	chr11	212843	chrXI	217274	4.44399	4.41197	4.5702	0.325898	0.66216	0.772103	9.21001	6.32109	6.41929	0.407294	0.786468	1.40289	0.211945	0.337466	0.48429	0.420266	1.14851	1.0827	0.37657	0.283143	0.551004	0.907966	0.634049	0.87892	4.47539	0.553387	7.3168	0.832218	0.344567	0.883824	0.403572	0.806978	no
YKL124W	+	chr11	214130	chrXI	218561	76.9421	83.9859	101.795	4.61873	3.26182	5.50374	63.1152	62.7166	52.5501	5.03719	4.7746	4.9116	15.1474	19.2863	16.7068	2.83838	3.57384	3.05236	22.2044	32.6962	20.3927	3.39153	3.30438	2.39953	87.5744	4.4281	59.4606	4.87446	17.0468	3.15486	25.0978	3.03181	no
YKL116C	-	chr11	223051	chrXI	226870	2.69996	2.83056	3.80592	0.805134	0.244993	0.124637	1.02566	3.06349	2.30022	0.544893	0.653434	0.37457	3.04391	2.89837	4.13887	0.38776	0.50078	0.137965	2.46202	3.34535	2.50515	0.1775	0.548337	0.25125	3.11214	0.358255	2.12979	0.490966	3.36038	0.342168	2.77084	0.325696	no
YKL108W	+	chr11	237575	chrXI	241417	69.1081	35.9599	47.3405	2.17744	1.8602	1.88437	31.8884	47.2162	73.4079	3.33687	4.08871	2.84075	18.3965	24.8251	18.1801	7.49738	10.178	12.325	24.2702	21.359	25.3765	10.8036	14.8768	14.5446	50.8028	1.94067	50.8375	3.38878	20.4672	10.0001	23.6686	13.4083	no
YKL104C	-	chr11	245309	chrXI	249013	3.15734	3.48746	3.47588	0.292971	0.394722	0.173	3.66202	3.46558	3.44436	0.487244	0.483487	0.193899	0.232041	0.853857	0.910092	0.24851	0.245825	0.212648	0.593314	0.729865	0.490097	0.0961127	0.224674	0.194286	3.37356	0.253565	3.52399	0.354876	0.66533	0.235661	0.604425	0.171691	no
YKL100C	-	chr11	255458	chrXI	259157	4.40075	8.65179	10.6397	0.673337	0.46994	0.412013	5.22199	6.48148	6.48949	0.635239	0.672539	0.718097	9.15122	8.68347	6.49875	0.111522	0.196289	0.518168	10.4274	12.1802	14.8962	0.127534	0.128536	0.378044	7.8974	0.485097	6.06432	0.641958	8.11115	0.275326	12.5013	0.211371	yes
YKL094W	+	chr11	266130	chrXI	269823	34.0012	30.0137	34.2496	0.926221	0.768454	0.49955	58.5663	26.3567	46.5397	0.959142	1.76418	0.521337	0.639837	0.557617	0.683751	0.179709	0.651547	0.435606	0.632061	0.561375	0.805067	0.331094	0.661688	0.687036	32.7548	0.698075	43.8209	1.04822	0.627068	0.422287	0.666168	0.55994	no
YKL084W	+	chr11	282257	chrXI	285981	6.67698	5.26672	5.37966	2.40171	1.7335	1.2336	5.12203	5.92489	3.84976	2.5615	2.23273	1.97559	9.55606	9.97365	8.79787	1.72652	2.15742	2.64537	12.8187	13.6611	12.5584	2.58425	1.8733	1.68884	5.77445	1.75627	4.96556	2.22327	9.44253	2.17644	13.0127	2.0488	no
YKL079W	+	chr11	289001	chrXI	292685	11.6449	9.93061	11.3264	0.484656	1.45212	0.622984	6.86955	5.63077	13.274	0.498316	1.57093	2.17716	0.273098	0.289336	0.301472	2.85428	1.63757	3.76949	1.20229	0.400165	0.837785	0.942015	9.86387	5.86585	10.9673	0.819922	8.59144	1.38214	0.287968	2.75378	0.813413	5.55724	yes
YKL073W	+	chr11	300843	chrXI	304503	5.29436	7.70861	6.36821	2.1704	2.02075	1.75342	6.75627	6.24333	8.69439	1.4918	2.62227	2.95214	0.187914	0.299674	0.160468	1.19142	0.324346	0.350216	0.140873	0.340376	0.166908	0.91676	1.0142	0.848163	6.45706	1.94819	7.23133	2.32207	0.216019	0.621993	0.216052	0.926374	yes
YKL062W	+	chr11	329336	chrXI	328014	7.10559	5.71926	6.75927	2.96636	1.48963	0.845008	9.07825	8.75898	11.535	0.226635	1.18999	0.916272	3.81566	3.69598	3.09766	0.482467	0.284993	0.241726	4.97076	4.06594	3.75568	0.389585	0.449425	0.519017	6.52804	1.73366	9.79073	0.744299	3.53643	0.336395	4.26413	0.452675	no
YKL049C	-	chr11	351683	chrXI	349901	7.25175	7.91253	14.5544	0.845002	0.651985	0.334595	7.01555	10.0929	6.68848	1.39622	1.40251	0.939842	3.66839	3.49685	3.41884	0.735666	0.474229	0.565407	8.4276	5.71469	5.24939	1.37503	1.61878	0.607533	9.90621	0.577194	7.93229	1.21286	3.52802	0.591767	6.46389	1.20045	yes
YKL048C	-	chr11	353003	chrXI	351213	11.1305	8.85082	9.89286	2.50414	2.38356	0.900249	4.50766	5.10174	5.47454	0.306632	3.36942	1.58699	0.962789	1.04813	1.52513	0.345063	0.204271	0.842216	3.22672	2.18926	4.03174	0.83569	0.951185	0.9191	9.95807	1.89598	5.02798	1.72101	1.17868	0.46385	3.14924	0.901992	yes
YKL048C	-	chr11	352974	chrXI	351184	10.5686	8.90091	8.75546	2.36457	2.24958	0.911289	4.89738	5.58374	5.04603	0.336953	2.37065	1.69581	0.883034	1.02794	1.36289	0.361495	0.18567	1.03509	2.76545	2.21524	3.89528	0.84297	0.779893	1.04398	9.40831	1.80848	5.17572	1.43447	1.09129	0.527418	2.95866	0.888949	no
YKL043W	+	chr11	363545	chrXI	361762	11.3299	6.37556	7.58458	0.786968	0.770409	0.595947	3.30692	9.09035	4.61723	0.687759	0.381535	0.531259	15.6465	12.1376	15.5781	0.866131	1	1.8525	7.54004	10.5509	8.53635	0.43513	3.00842	0.74914	8.43001	0.684441	5.6715	0.500184	14.4541	1.23954	8.87576	1.39756	yes
YKL042W	+	chr11	363994	chrXI	362203	46.6245	50.6014	50.348	7.83458	3.0323	3.20006	34.2514	29.1428	23.801	11.2676	5.36179	7.98254	22.1176	14.4418	18.7632	4.07931	3.50021	10.4279	31.604	29.5344	32.9762	5.78605	7.4886	2.72964	49.1913	4.65565	29.0651	8.17064	18.4409	6.00248	31.3715	5.33476	yes
YKL032C	-	chr11	385904	chrXI	383679	39.6524	27.8633	23.7848	1.55881	2.93237	2.42144	17.4045	29.7713	22.6672	5.04715	2.11619	3.5067	8.32276	6.33087	7.43935	0.839426	0.59547	1.08664	10.4854	12.7537	11.3824	1.89889	0.667581	1.21585	30.4335	2.27087	23.281	3.52334	7.36433	0.840514	11.5405	1.26077	yes
YKL025C	-	chr11	396547	chrXI	394949	3.2313	2.82518	4.89558	0.232688	0.640693	0.3768	2.73571	1.46786	2.22605	0.531615	1.64607	0.309015	0.189438	0.146257	0.175244	0.401809	0.20276	0.12278	0.354818	0.225155	0.296938	0.123973	0.189347	0.27363	3.65069	0.383394	2.1432	0.795565	0.170313	0.24245	0.292304	0.19565	no
YKL020C	-	chr11	404466	chrXI	402869	42.3782	46.8418	55.1704	0.131797	0.223679	0.483337	35.8814	57.8004	74.5544	0.900242	0.357564	0.754554	33.7248	26.0638	26.1741	0.909969	1.79657	2.04988	43.488	38.9181	29.6899	1.02895	0.256646	0.470927	48.1302	0.246271	56.0788	0.637453	28.6542	1.58547	37.3653	0.585509	no
YKL018W	+	chr11	410753	chrXI	409140	5.38291	3.86155	6.98331	0.167453	0.243566	0.186141	1	3.55056	1	0.614822	0.709126	0.685543	1.34345	1.0041	0.94946	0.409434	0.593358	0.86055	0.771765	0.45977	0.485614	0.694211	0.926804	0.468932	5.40925	0.16572	1.85019	0.636497	1.099	0.621114	0.572383	0.696649	no
YKL015W	+	chr11	417093	chrXI	415473	37.0339	41.3392	26.4274	0.5493	0.766314	0.43449	41.9127	43.6534	31.4849	0.652986	0.433625	0.694583	12.3744	15.5313	19.5569	0.463031	0.842642	0.690348	20.8178	22.0172	22.5808	2.2812	0.897461	0.552519	34.9335	0.550034	39.017	0.560398	15.8209	0.66534	21.8053	1.24373	yes
YKL013C	-	chr11	423024	chrXI	421394	2.56818	2.61108	3.14087	0.27441	0.219919	0.280049	3.19699	4.04535	5.98504	0.0884094	0.366277	0.520504	0.63715	1.48839	2.79609	0.284667	0.168404	0.23454	1.40203	1.45279	1.77174	0.0867297	0.147724	0.53625	2.77338	0.224793	4.40913	0.29173	1.64054	0.229204	1.54219	0.256901	yes
YKL012W	+	chr11	425650	chrXI	424022	17.8838	16.7763	15.2351	0.512488	0.682976	0.892145	9.75865	9.92812	8.47474	1.07	0.539154	1.06698	1.29394	2.04166	1.96189	2.16872	1.19518	0.805422	1.45261	1.63503	1.7411	1.16865	3.20193	2.02386	16.6317	0.662537	9.38717	0.858713	1.76583	1.38977	1.60958	2.13148	no
YKL010C	-	chr11	431210	chrXI	429574	9.28254	11.5453	9.60755	1	1.1	1.70738	2.14003	4.15056	4.10514	1	1.42808	1	3.04695	5.0636	1.09941	2.739	0.87272	1.62852	1.29934	1.62391	4.57801	5.04625	1.53566	1.61859	10.1451	1.23579	3.46524	1.10936	3.06999	1.74675	2.50042	2.7335	yes
YKL008C	-	chr11	433339	chrXI	431704	2.54137	3.27632	4.25522	0.157429	0.282587	0.250158	3.29289	2.85494	2.94296	0.725434	1.1	0.569626	0.672897	0.254969	0.377965	0.219404	0.490786	0.20308	0.26835	0.276425	0.273363	0.556166	0.50247	0.582311	3.35764	0.196725	3.03027	0.76502	0.435277	0.304423	0.272713	0.546982	no
YKL005C	-	chr11	438735	chrXI	437082	8.11195	6.90988	9.57005	0.536185	0.746542	1.13895	7.84164	10.9565	7.36156	0.389585	0.865019	0.973616	3.00613	5.1926	6.02782	0.426201	2.27049	0.473154	8.82364	14.613	10.3356	4.47547	1.41067	1.33665	8.19729	0.773891	8.71991	0.709407	4.74218	1.05662	11.2574	2.4076	yes
YKL004W	+	chr11	441638	chrXI	440025	11.7901	12.8531	15.2469	0.135541	0.20462	0.466649	21.1793	28.1426	14.3199	0.291485	0.59859	0.265147	0.180907	0.111532	0.177468	0.490157	0.110379	0.113417	0.178078	0.265942	0.265702	0.200109	0.403968	0.208	13.2967	0.235603	21.2139	0.35174	0.156636	0.237984	0.236574	0.270692	no
YKL003C	-	chr11	442667	chrXI	441057	11.1409	10.0073	9.33922	0.804471	0.842112	0.958354	6.64895	6.25756	11.0203	0.394348	0.59163	0.417581	0.815674	0.955078	0.935083	0.413633	1	0.367168	1.40567	0.41475	0.971754	0.472063	1	0.355647	10.1625	0.834979	7.97562	0.43452	0.901945	0.5936	0.930724	0.609237	no
YKR001C	-	chr11	447978	chrXI	446306	15.9561	15.3877	16.8439	0.642257	3.05618	3.66305	14.4096	12.5163	16.4179	4.02252	2.95179	1.92791	7.75155	7.62415	6.91846	1.36393	5.24187	2.78922	9.26704	9.06405	12.6134	7.15678	6.18882	5.48156	16.0626	2.4205	14.4479	2.93407	7.43139	3.13167	10.3148	6.27572	no
YKR002W	+	chr11	450455	chrXI	448787	4.78993	3.56427	4.22767	0.762639	0.816922	0.837608	2.75732	3.91116	4.60114	1.91929	1.78585	1.36923	1.33487	1.11927	1.10646	0.428886	0.404295	0.764191	0.717965	0.653078	1.53612	1.58435	1.10326	1.04351	4.19396	0.77239	3.75654	1.65812	1.18687	0.532457	0.969053	1.2437	yes
YKR003W	+	chr11	452170	chrXI	450504	19.4176	19.9596	20.6778	3.32532	2.88018	2.04172	19.2085	12.526	7.35045	1	4.36326	3.79111	5.29213	18.437	13.7778	1	1	0.797421	8.17951	5.07273	11.3307	1	1	0.77232	20.0183	2.71574	13.0283	3.01812	12.5023	0.932474	8.19431	0.924107	yes
YKR008W	+	chr11	459485	chrXI	457829	2.94724	3.55745	2.81089	0.884172	0.922734	0.894474	2.04249	4.70879	1.98181	0.491233	1.19144	1.29151	0.256462	0.487237	0.165616	1.98136	1.84783	0.586626	0.621199	0.539722	0.285773	0.259306	1.97867	0.647901	3.10519	0.867127	2.91103	0.958061	0.303105	1.47194	0.482231	0.961958	no
YKR009C	-	chr11	460518	chrXI	458864	9.17756	9.08404	10.6263	0.504362	0.694715	0.635866	8.5761	8.58208	7.3826	1.04178	0.648872	0.553077	0.423314	0.441117	0.400665	0.384669	0.158414	0.241381	0.345229	0.352384	0.281184	0.363503	0.382724	0.323444	9.62929	0.578314	8.18026	0.714575	0.421699	0.261488	0.326266	0.356557	yes
YKR010C	-	chr11	464010	chrXI	462658	66.9388	91.4256	84.0146	0.939823	0.23745	0.689055	46.8265	44.3307	39.987	2.02473	3.35659	0.799218	7.95449	13.7917	13.9399	1.64181	1.61722	1.60075	14.9504	13.1687	12.9619	0.316251	1.53325	2.11894	80.793	0.588776	43.7147	2.02685	11.8954	1.61993	13.6937	1.32281	yes
YKR014C	-	chr11	470707	chrXI	469354	37.9651	40.7726	41.0555	2.33396	2.26167	2.12315	38.7561	36.8262	45.4446	4.14284	4.39609	3.42554	30.0758	29.9274	24.5074	6.45724	8.41752	10.3306	37.4714	45.0937	33.2497	12.1514	5.58273	5.08794	39.9311	2.20626	40.3423	3.95482	28.1702	8.40177	38.605	7.60737	yes
YKR017C	-	chr11	478201	chrXI	476834	10.6149	9.30798	9.89188	1	1.1	1	7.76855	7.53899	5.94206	0.925172	1.1	1	0.901838	1.2166	0.661361	1.48112	0.285355	1.06365	2.86504	1.91018	2.08205	0.269113	1.24595	0.817086	9.93826	1	7.0832	0.975057	0.926601	0.943373	2.28576	0.777382	yes
YKR019C	-	chr11	482596	chrXI	481230	7.08837	14.8636	13.2327	0.394488	0.908331	0.714808	8.06939	9.9544	11.1687	0.650846	1.1	0.58417	1.01199	0.746325	0.591774	0.932997	0.489432	0.902431	0.532925	1.16959	0.406107	0.597364	1.35799	0.812307	11.7282	0.639209	9.73082	0.745005	0.783363	0.774953	0.702873	0.922552	no
YKR024C	-	chr11	490419	chrXI	489052	21.3737	16.4177	24.4065	3.99069	5.21197	1.45395	12.4943	8.00255	11.3671	1	3.56864	2.06583	1.90471	3.43224	3.08637	0.467585	3.60489	1.70876	1.89505	2.01942	2.36825	0.939543	0.93126	1.5015	20.7326	3.51887	10.6213	2.17816	2.80777	1.92708	2.09424	1.1241	yes
YKR034W	+	chr11	513343	chrXI	511414	13.4946	22.9568	14.3277	3.39401	2.06649	2.31529	16.9432	7.61655	10.4238	2.46878	2.94193	3.37229	2.48508	2.53282	2.38562	2.3965	0.891755	1.34531	1.70229	2.57175	4.1558	3.39352	1.61641	1.78826	16.9264	2.5586	11.6612	2.89433	2.46784	1.54452	2.80995	2.26606	no
YKR036C	-	chr11	514325	chrXI	512388	27.5519	27.8069	24.7513	0.826015	0.814642	0.25472	19.2075	27.5735	15.7037	1.10662	1.67837	0.614952	24.0348	29.1579	29.0787	4.56751	1.07876	3.14806	62.7218	47.0668	47.9052	0.513657	1.68456	0.419984	26.7033	0.598459	20.8282	1.09998	27.4238	2.93144	52.5646	0.872735	yes
YKR038C	-	chr11	517678	chrXI	515743	26.1004	25.8185	35.7263	0.864355	0.61095	0.573526	19.4909	22.1415	21.833	0.179608	0.900176	0.617823	6.16555	10.1608	7.60374	0.436959	0.828602	0.884952	14.9827	17.4131	9.56658	2.99158	0.452575	1.51314	29.215	0.64961	21.1551	0.532536	7.9767	0.716837	13.9875	1.65243	yes
YKR050W	+	chr11	535402	chrXI	531937	24.4402	34.666	32.9046	1.149	1.57831	1.39226	5.9172	14.5379	9.95236	0.934102	0.791793	1	1	1.19302	1	0.685726	1.77632	0.437633	1	1.06403	1	1	2.03565	1	30.6703	1.33986	10.1358	0.875298	1.06434	0.966559	1.02134	1.34522	yes
YKR050W	+	chr11	536794	chrXI	533326	5.3223	5.85095	4.13314	0.395568	0.779725	0.932299	3.46018	2.19589	2.41582	0.242782	0.934739	2.11927	2.14003	1.52273	1.94653	0.185103	0.168512	0.214735	3.587	2.01268	1.96482	0.338131	1.3902	0.46525	5.10213	0.669197	2.69063	1.0656	1.86976	0.18945	2.5215	0.731194	no
YKR053C	-	chr11	540892	chrXI	537537	2.37879	2.0323	2.20446	0.339032	0.283759	0.283123	4.73367	6.8898	8.14082	0.171644	0.385722	0.176113	0.516199	1.09645	1.22327	0.757356	1	1	0.880656	1	1	1	1	1	2.20518	0.268638	6.5881	0.21116	0.945305	0.919119	0.960219	1	no
YKR058W	+	chr11	561476	chrXI	558097	8.42043	6.41125	9.33549	0.859389	1.39947	0.544926	5.98326	9.01243	11.7139	0.864631	0.996384	1.20019	13.1755	11.8615	19.6939	3.91542	3.48088	0.777898	20.3916	16.8989	23.6162	5.75981	1.82316	1.27813	8.05572	0.901262	8.90321	0.987068	14.9103	2.72473	20.3022	2.9537	yes
YKR062W	+	chr11	567520	chrXI	564182	17.6733	19.2624	11.1631	1.6127	2.04571	2.03217	22.7414	18.6477	24.8448	3.27283	3.20491	2.143	4.63657	5.06195	5.68378	0.92779	1.19607	1.57875	5.75944	6.06098	6.24657	1.30004	1.04976	0.817731	16.0329	1.86353	22.078	2.84025	5.12743	1.2342	6.02233	1.05584	yes
YKR074W	+	chr11	587861	chrXI	583041	9.51819	6.82552	11.3979	0.556462	1.06345	0.639519	6.62058	8.49735	7.79852	0.115646	0.61823	1.38446	1.57818	2.19276	1.8579	1.0211	0.820887	0.527523	2.02529	1.38398	2.08959	0.0771468	0.750047	1.07252	9.2472	0.71981	7.63882	0.672778	1.87628	0.789836	1.83295	0.633237	yes
YKR074W	+	chr11	587854	chrXI	583034	9.31235	6.65983	11.0346	0.545761	0.992192	0.629846	6.67145	8.53695	7.71032	0.112947	0.582581	1.37143	1.59058	2.1674	1.82655	1.02568	0.819123	0.50783	2.06856	1.40481	1.94543	0.0792441	0.733323	1.0879	9.00225	0.689266	7.63957	0.655652	1.86151	0.784212	1.80627	0.633489	yes
YKR075C	-	chr11	588161	chrXI	583324	10.3085	11.5585	10.6169	1.85315	1.65819	1.4457	13.9096	11.7018	13.4577	4.53474	1.98665	0.656766	3.17829	2.02659	1.75064	1.68223	1.59517	0.716098	4.24005	4.08687	3.18272	0.225683	0.39509	0.659233	10.828	1.61901	13.023	2.35938	2.31851	1.33117	3.83655	0.426669	yes
YKR080W	+	chr11	599666	chrXI	594769	20.2887	20.6946	21.2649	1.31528	1.72197	1.68334	12.683	15.4625	12.3594	0.2333	3.66426	2.75549	1.7208	1.65459	1.3846	0.366421	0.47925	0.366191	2.20773	1.05256	1.59132	0.457339	1.92936	2.2829	20.7494	1.5402	13.5016	2.18435	1.58667	0.403954	1.6172	1.55653	no
YKR087C	-	chr11	611555	chrXI	606660	4.14327	5.43287	5.20914	1.06574	0.920289	0.704408	3.59981	5.54055	3.53325	0.241811	3.61559	0.803759	1.1903	1.14756	1.51693	0.210597	0.171606	0.790306	1.08494	2.0101	0.984929	0.619545	0.582562	0.687875	4.92843	0.863479	4.22454	1.52039	1.28493	0.390836	1.35999	0.629994	yes
YKR098C	-	chr11	641506	chrXI	636696	14.2351	11.7954	13.6925	1.07567	2.73955	1.8972	7.75074	8.69776	21.0944	2.02836	4.15731	4.5666	2.088	2.86108	2.61821	3.21949	1.45176	1.11916	2.87945	2.60412	3.63097	1	1.86601	1.40202	13.241	1.87081	12.5143	3.55076	2.52243	1.93013	3.03818	1.42268	no
YLL045C	-	chr12	51589	chrXII	49525	2.53588	2.06605	3.05717	0.35712	0.359923	0.335647	2.91351	3.80731	2.78545	0.175759	1.05212	0.292708	7.23832	3.48379	2.88986	0.314305	1	0.364575	4.44243	6.39079	5.92953	0.302038	1.28435	0.746086	2.55303	0.317563	3.16876	0.47353	4.53733	0.559627	5.58758	0.777493	yes
YLL041C	-	chr12	56720	chrXII	54822	7.66506	7.89329	9.30601	0.440503	0.405255	0.62211	9.54086	9.00057	10.5274	0.833355	0.561147	0.429198	1.12131	1.15134	1.38017	0.650116	0.289545	0.370349	0.912766	1.11032	1.29718	0.420595	0.567673	0.57522	8.28812	0.455956	9.68959	0.574567	1.21761	0.43667	1.10676	0.521163	no
YLL031C	-	chr12	80866	chrXII	78702	9.20655	7.79026	8.10175	0.280192	0.2815	0.232194	6.88385	8.42816	10.4223	0.0795438	0.438248	0.221113	0.206422	0.271542	0.262173	0.0426217	0.0874158	0.212637	0.283838	0.282923	0.221961	0.493443	0.526815	0.332557	8.36618	0.231295	8.57811	0.212968	0.246712	0.114225	0.262907	0.450938	no
YLL026W	+	chr12	95040	chrXII	92820	9.6459	9.81048	9.64573	0.244972	1.03388	0.474733	7.48828	8.70501	8.70444	0.491262	0.832645	0.695011	0.307564	0.327331	0.344412	0.731399	0.291453	0.307773	0.381004	0.396247	0.410541	0.884333	0.877459	0.525469	9.7007	0.551196	8.29924	0.639639	0.326436	0.443542	0.395931	0.76242	no
YLL019C	-	chr12	109904	chrXII	108419	5.89614	5.0307	6.11545	0.655057	0.934198	0.828368	3.31354	3.47623	6.16959	0.960775	1.20357	0.676036	5.19347	4.66429	4.08596	1.55162	1.09746	1.16802	7.46319	6.44616	7.43935	2.01344	0.688316	1.50264	5.68076	0.772541	4.31979	0.913461	4.64791	1.27237	7.11623	1.40146	yes
YLL015W	+	chr12	124814	chrXII	123658	18.6822	15.7357	17.5069	0.27231	0.248989	0.0730174	13.38	11.0888	17.1136	1.0126	0.327907	0.160688	0.442277	0.630041	0.605876	0.185528	0.264804	0.309787	0.481356	0.697394	0.817434	0.34651	0.520005	0.596057	17.3083	0.164772	13.8608	0.467065	0.559398	0.253373	0.665395	0.487524	no
YLL013C	-	chr12	125818	chrXII	124629	12.5039	10.9501	13.0964	0.548079	0.451141	0.521212	8.7246	8.56006	8.52145	1.4445	0.463418	1.10852	1.46048	1.50867	1.54099	0.55366	0.743763	0.767925	2.44343	2.00335	1.89048	0.57086	0.332995	0.88601	12.1835	0.473477	8.60203	0.972147	1.50338	0.688449	2.11242	0.596622	yes
YLL008W	+	chr12	137622	chrXII	136310	25.7673	24.3944	34.2238	6.35171	5.20364	6.07787	16.1012	9.68845	16.0243	4.15016	9.73139	4.98403	1.49798	2.27881	1.66972	9.32477	6.36918	9.8313	1.50405	3.57909	5.1632	12.6857	11.7743	6.60472	28.1285	5.84441	13.938	6.25519	1.8155	8.50842	3.41545	10.3549	no
YLL003W	+	chr12	148997	chrXII	147675	8.12651	8.82273	12.874	0.362515	1.23143	0.762144	2.55918	9.28853	9.25741	1.60081	0.664729	0.601967	1.09932	1.18342	1.21673	0.724687	0.530622	0.718523	1.74296	1.81324	1.27083	1.02106	5.65498	0.77232	9.94108	0.75203	7.03504	0.922502	1.16649	0.657944	1.60901	2.48279	no
YLL001W	+	chr12	152550	chrXII	151212	13.5854	17.3597	18.388	2.00061	1.34545	1.43901	11.1855	21.8847	14.5496	1.10377	1.5175	1.37796	6.20355	4.76895	5.12249	0.991126	1.50659	1.38419	7.91028	6.42979	5.65788	0.404231	0.5416	0.238437	16.4444	1.56169	15.8732	1.29975	5.365	1.29397	6.66598	0.394756	yes
YLR005W	+	chr12	165428	chrXII	164134	6.46047	10.2855	6.44358	1.49305	1.112	1.29451	5.03599	7.83636	7.25377	1.6347	1.71493	2.18586	3.7421	1.48107	2.26253	0.357886	0.462233	0.53743	2.61382	3.07031	3.87578	2.33112	1.51873	0.423703	7.72984	1.26652	6.70871	1.81183	2.49523	0.452516	3.18664	1.42452	yes
YLR008C	-	chr12	169516	chrXII	168203	7.47712	4.96034	8.45033	0.159651	1.04347	1.15232	9.28187	6.40649	5.06119	0.398899	0.746309	0.626547	0.386671	0.589497	0.222588	0.494837	1	0.590935	1.53277	2.16059	1.56432	0.932302	1	1	6.9626	0.751815	6.91652	0.557252	0.399585	0.695258	1.75256	0.977434	no
YLR019W	+	chr12	185449	chrXII	183890	2.31222	2.92341	3.24031	0.131066	0.145175	0.140297	5.87242	6.39122	8.47183	0.126566	0.211004	0.475576	1.5069	1.50453	1.93416	0.334178	0.159183	0.106132	3.17994	3.20827	4.17701	0.364082	0.357384	0.24362	2.82532	0.105513	6.91182	0.237715	1.64853	0.199831	3.52174	0.321695	no
YLR020C	-	chr12	185742	chrXII	184183	13.7399	14.7481	16.3407	1.19431	0.253293	0.168843	8.97239	21.6479	8.17445	0.399888	0.499798	0.412562	4.61754	3.09236	3.88288	0.352028	0.326952	0.28566	5.55027	9.22494	7.99722	0.873402	1	0.698331	14.9429	0.505483	12.9316	0.404083	3.86426	0.321547	7.59081	0.857244	yes
YLR022C	-	chr12	188501	chrXII	186946	6.18373	5.59788	6.52807	1.34028	1.76397	2.97808	7.09435	7.35856	6.3595	0.514203	2.38675	0.658654	7.01622	6.8085	5.30864	0.216897	1.54258	2.53236	7.31673	9.86645	6.44553	0.264841	4.94898	0.854565	6.10323	1.99411	6.93747	1.1532	6.37778	1.43061	7.87623	2.0228	yes
YLR023C	-	chr12	190995	chrXII	189429	15.5506	13.7588	11.9835	0.326211	1.19497	0.307392	8.12236	8.64063	11.2121	1	1.1	1.40321	0.727863	0.883057	2.10757	0.493701	0.522846	0.414934	0.781712	0.804736	2.1028	0.851875	2.62801	1.69989	13.7643	0.57619	9.32504	1.1344	1.2395	0.477161	1.22975	1.72659	yes
YLR023C	-	chr12	191018	chrXII	189452	18.0552	13.725	11.8221	0.32434	1.32657	0.297247	7.11855	8.51492	12.4463	1	1.06851	1.45154	0.884018	1.00486	2.61144	0.683282	0.535496	0.42938	0.904536	1.04642	3.55216	1	2.48447	1.63481	14.5341	0.616053	9.35993	1.14002	1.50011	0.549386	1.83437	1.70643	yes
YLR023C	-	chr12	189310	chrXII	187747	28.574	32.6336	23.2741	0.954168	0.509164	0.758696	17.4519	19.5598	21.847	0.189305	0.498196	0.397972	17.7232	16.4114	15.0076	1.21492	0.403741	0.855732	15.0268	17.633	17.7688	3.86722	0.198975	0.462468	28.1606	0.707343	19.6196	0.328491	16.3807	0.824797	16.8096	1.50955	yes
YLR024C	-	chr12	192140	chrXII	190575	11.5764	11.3377	9.57154	0.262992	1.52254	0.20637	12.8554	11.7514	10.0545	2.92548	0.615851	0.401403	0.389245	0.37846	0.955926	1.91413	0.497935	1.11223	0.256858	0.336266	0.49632	0.590079	0.559832	0.4576	10.8285	0.630635	11.5538	1.28091	0.574543	1.17476	0.363148	0.535837	yes
YLR037C	-	chr12	220536	chrXII	218957	5.5456	10.7412	10.1883	0.162871	0.310451	0.64168	8.39211	6.54313	6.17233	0.269412	0.509951	0.290232	14.6823	10.2509	15.3563	0.711431	0.392801	0.432528	5.10561	8.38956	7.73351	0.577404	1	0.611492	8.82505	0.338334	7.03586	0.323199	13.4298	0.512253	7.07622	0.729632	yes
YLR045C	-	chr12	232959	chrXII	231440	48.9014	52.0516	43.6824	1.29495	1.50314	1.5801	24.9933	30.0835	35.6059	5.06624	3.15599	1.76145	8.37469	7.37756	7.67453	2.43229	2.89658	2.45158	12.2334	13.3304	14.5051	4.01944	2.84011	2.60285	48.2118	1.42606	30.2276	3.29456	7.80893	2.59348	13.3563	3.15414	yes
YLR046C	-	chr12	236878	chrXII	235364	2.04312	4.04474	3.57848	0.221738	0.340916	0.218001	2.92975	2.99853	1	1	1.1	0.915199	10.7722	21.6821	6.23606	0.879111	1	1	5.29197	8.19265	7.1645	1	1	1	3.22212	0.226885	2.30943	0.971733	12.8968	0.959704	6.88304	1	no
YLR049C	-	chr12	242108	chrXII	240648	13.979	14.8698	18.4587	0.532034	0.343172	0.526823	19.8395	25.3277	21.9468	0.949455	0.533728	0.176002	60.7949	49.3337	42.0618	2.49993	2.65917	2.68158	53.7345	87.4834	67.9939	5.67976	1.59694	1.56305	15.7692	0.434009	22.3714	0.519729	50.7302	2.61356	69.7372	2.94658	yes
YLR052W	+	chr12	245414	chrXII	243956	16.4756	18.8915	17.324	6.12003	4.63543	3.16068	23.2912	18.6015	18.5641	5.42609	4.83004	5.93784	4.53882	4.62663	3.50772	0.187851	0.297861	1.23312	8.52231	6.27728	5.7137	0.342923	1.59835	1.08131	17.5637	4.60538	20.1523	5.36466	4.22439	0.572943	6.83776	1.00753	no
YLR055C	-	chr12	249204	chrXII	247775	10.6063	17.293	8.12441	1.21567	0.752032	0.296388	12.4264	9.92427	9.88481	1	0.962815	0.780783	15.1383	8.10563	11.0117	1	1	0.905842	7.7387	8.61397	5.22366	1	3.11169	3.69285	12.0079	0.721363	10.7452	0.881199	11.4186	0.968614	7.19211	2.60151	yes
YLR056W	+	chr12	252894	chrXII	251443	17.4743	15.7778	25.4281	0.330625	0.295315	0.172084	15.4521	18.9573	21.2055	0.277855	0.467991	0.531051	17.9819	15.7938	23.389	3.06502	0.331299	0.977002	30.5036	43.9596	43.823	0.415691	0.68588	0.727096	19.56	0.232675	18.5383	0.392299	19.0549	1.45777	39.4288	0.609556	yes
YLR077W	+	chr12	283415	chrXII	281944	21.1717	17.4295	24.0706	0.415854	0.809046	0.470226	16.6629	23.4142	18.3478	0.6815	0.856649	0.355187	2.74803	3.92058	2.54261	0.139006	3.52219	2.7371	8.41106	5.26588	6.99649	0.185531	2.04126	1.81524	20.8906	0.531709	19.475	0.597779	3.0704	2.13277	6.89115	1.34734	yes
YLR077W	+	chr12	283400	chrXII	281929	19.8045	16.9695	21.741	0.424886	0.774264	0.542632	15.49	22.9372	18.0543	0.623537	0.804371	0.353586	2.56913	4.04711	2.29365	0.137029	3.27465	2.58997	7.62722	5.25936	6.4788	0.188715	1.93524	1.86169	19.505	0.547261	18.8272	0.560498	2.96996	2.00055	6.45513	1.32855	no
YLR079W	+	chr12	285635	chrXII	284137	25.154	32.6912	34.6858	1.69459	3.15331	2.82227	18.2721	15.3585	17.3663	3.75922	3.68567	3.31214	20.6034	17.4476	21.0013	3.78777	3.34235	4.64949	14.9123	15.3053	16.0256	6.00375	4.81193	3.52353	30.8437	2.52339	16.999	3.55234	19.6841	3.92654	15.4144	4.77974	yes
YLR083C	-	chr12	291862	chrXII	290367	15.7662	21.4015	19.8099	0.431368	0.184385	0.375848	7.4546	7.17815	7.7491	0.523663	0.712981	0.604757	16.505	10.9976	17.9245	0.34341	0.298654	0.315075	19.6864	20.1766	20.3321	0.369645	0.558219	0.359588	18.9925	0.2972	7.46061	0.580467	15.1424	0.319047	20.0651	0.42915	yes
YLR089C	-	chr12	316412	chrXII	314925	3.66212	5.23762	5.98201	0.500479	0.869682	0.232207	6.3999	7.79209	7.51734	0.242296	0.891032	0.824463	1.12289	1.30902	0.885188	0.398482	0.391933	0.425359	0.798658	1.02131	0.884139	0.633389	0.540204	0.604961	4.96058	0.50079	7.23644	0.619264	1.1057	0.405258	0.901369	0.592851	yes
YLR096W	+	chr12	333476	chrXII	331976	10.3336	8.90226	9.76006	1.06697	0.704742	0.907318	5.11865	5.59565	5.54731	0.792205	1.07646	0.675419	0.784354	0.614893	0.716257	0.63074	0.453276	0.702806	0.577226	0.674237	0.732361	0.321798	1.15031	0.537207	9.66529	0.859676	5.42054	0.814693	0.705168	0.595607	0.661275	0.669772	no
YLR098C	-	chr12	335524	chrXII	334018	11.5518	9.20372	10.5741	0.540017	0.280992	0.178197	17.0684	6.10124	8.93168	0.486296	0.772576	0.381333	10.2715	8.36144	10.3173	0.30538	0.230513	0.971489	4.58416	16.2154	11.4516	0.394348	0.779127	0.764168	10.4432	0.299735	10.7004	0.513402	9.6501	0.502461	10.7504	0.645881	no
YLR099C	-	chr12	337971	chrXII	336456	7.89988	7.68717	9.08272	0.580213	0.480445	0.679649	7.69258	5.11162	8.65359	0.203476	1.02199	0.926329	3.12041	3.94886	2.80532	1.9257	1.60831	3.52794	5.08162	4.03248	4.08301	5.17685	1.59165	0.956295	8.22326	0.546769	7.1526	0.683931	3.29153	2.35399	4.39904	2.57493	yes
YLR103C	-	chr12	342119	chrXII	340566	10.4962	9.36838	10.5623	0.11058	0.330836	0.173968	7.58894	19.4418	8.76214	0.521968	0.492507	0.68129	0.654932	0.820716	0.683874	0.193021	0.328924	1.20793	0.867303	0.723429	1.34618	0.368238	0.977138	1.1765	10.1423	0.171795	11.931	0.531922	0.719841	0.576625	0.97897	0.840625	no
YLR107W	+	chr12	363180	chrXII	361620	7.40859	7.08934	7.90731	0.689488	0.740513	0.47376	6.5014	8.89789	5.23681	0.176851	2.57358	0.496633	1.75429	1.46135	2.69001	0.327215	0.261409	0.859681	3.04086	1.95522	3.94795	0.517502	1.85701	1.38176	7.46841	0.601254	6.8787	1.04902	1.96855	0.482768	2.98134	1.25209	no
YLR108C	-	chr12	365853	chrXII	363908	12.0909	8.46556	8.82188	0.72959	0.739054	1	2.93675	4.09541	3.2971	0.660116	0.686088	1	1.46454	1.74584	1	0.835839	1	0.564295	1	1	1.71091	1	1	1	9.79277	0.789548	3.44309	0.748734	1.40346	0.800045	1.23697	1	yes
YLR109W	+	chr12	367291	chrXII	365330	3.36298	3.34804	4.53773	0.246141	0.380964	0.23393	2.41593	2.4753	4.07376	0.427156	0.496058	0.434498	14.4052	16.9455	16.5863	0.531095	0.452126	0.435771	12.7255	11.4839	14.0957	0.983465	0.597475	0.613468	3.74958	0.253678	2.98833	0.419237	15.979	0.472998	12.7684	0.73147	yes
YLR113W	+	chr12	369706	chrXII	367728	8.42742	8.49638	7.52361	0.672595	0.894672	0.378201	6.9118	7.46298	6.65595	0.504026	0.345037	0.792006	4.36625	4.30465	3.87421	0.524608	0.274864	0.363933	7.54823	6.95393	4.12664	0.358418	0.322568	0.715	8.14914	0.615156	7.01024	0.51369	4.18171	0.387802	6.2096	0.465329	yes
YLR117C	-	chr12	381232	chrXII	379903	54.3409	60.9698	55.6411	2.87389	2.57597	0.705213	24.1453	30.1361	22.7664	1.21357	1.81063	1.63023	16.6242	18.1162	12.3539	1.98544	1.89857	2.0608	34.6197	17.9625	23.5914	7.86248	1.32722	0.566708	56.9839	2.01836	25.6826	1.51814	15.6981	1.9816	25.3912	3.25214	yes
YLR119W	+	chr12	383834	chrXII	382509	4.34201	4.9312	4.22939	0.45193	0.486127	0.413179	3.33703	4.80846	7.06447	0.345371	1.4016	1.97469	5.01623	6.1437	3.90514	2.36688	3.20515	3.173	9.08276	5.35697	5.90983	1.08211	3.44356	2.11543	4.50086	0.417079	5.06999	1.20722	5.02169	2.91501	6.78319	2.2137	no
YLR121C	-	chr12	386348	chrXII	385020	33.4544	30.5168	21.4961	0.729534	0.611894	0.585142	17.0998	19.5947	17.5897	1.2376	0.833285	0.325515	29.2388	18.4493	21.8175	0.81241	0.962162	0.67486	21.9304	23.1414	21.9048	0.146271	0.321263	0.753366	28.4891	0.608857	18.0947	0.765468	23.1685	0.816477	22.3256	0.406966	yes
YLR133W	+	chr12	406427	chrXII	405332	3.65757	3.46138	4.06348	1.33617	0.858492	1	3.38903	3.97288	2.93386	1	0.849331	0.655274	0.267272	0.387708	0.526538	1.22272	2.37335	0.995026	0.418201	0.397929	0.347799	3.89718	0.654182	1.80246	3.72748	1.03155	3.43192	0.801535	0.393839	1.53037	0.387976	2.11794	yes
YLR135W	+	chr12	411790	chrXII	410583	12.4402	13.8701	23.439	0.685646	1.33965	4.50623	4.4217	10.7215	7.58489	8.27803	5.43911	4.70972	4.09871	5.46111	6.46674	0.301668	1.91879	1.13854	4.75128	7.46056	2.17562	1	0.954197	1.21359	16.5831	2.14384	7.57603	6.10895	5.34219	1.11966	4.79582	1.05593	no
YLR142W	+	chr12	424268	chrXII	423050	9.04875	8.66068	11.1302	0.991197	1.10666	1.00383	12.9663	8.67769	14.3896	0.966911	2.60628	1.15763	5.77758	6.34165	6.40381	1.57216	1.05813	1.27352	6.00704	4.95906	3.91173	1.75502	1.106	0.540722	9.61323	1.00056	12.0112	1.54361	6.17435	1.30127	4.95928	1.13391	no
YLR153C	-	chr12	444100	chrXII	441941	23.8184	34.1246	34.6171	0.313108	0.44406	0.304491	12.245	11.3177	24.5294	0.526059	0.707601	0.402699	18.4217	13.7375	13.8386	0.377998	0.648942	0.969486	6.18575	13.1607	49.2742	1.7813	0.837903	0.685619	30.8534	0.320553	16.0307	0.51212	15.3326	0.665475	22.8736	1.10161	yes
YLR177W	+	chr12	516136	chrXII	489260	1.83256	3.55748	1.35121	0.662535	0.237067	0.275865	4.23329	4.63876	2.84684	0.480491	0.681999	0.165547	1.32305	1.21259	1.17155	0.388271	0.111131	0.16873	1.09247	1.07787	2.41106	0.126699	0.358689	0.33888	2.24708	0.358489	3.9063	0.409346	1.23573	0.222711	1.52713	0.274756	yes
YLR180W	+	chr12	519931	chrXII	493009	8.46511	10.9688	11.2155	0.255037	0.362888	0.114618	15.6814	15.6771	26.0779	0.0706166	0.249579	0.170679	17.1173	20.2048	16.8008	0.0674402	0.0903763	0.31039	29.1236	28.8186	33.2503	0.124579	0.253642	0.122547	10.2165	0.210848	19.1455	0.130292	18.041	0.156069	30.3975	0.166923	yes
YLR182W	+	chr12	522701	chrXII	495776	10.5507	14.7404	11.1661	0.914567	2.92846	1.50045	4.25639	3.78163	2.61767	0.928723	3.95702	1.64646	4.37073	7.70396	4.16564	3.46027	1.35494	2.1324	9.08304	13.7335	7.00416	2.97769	8.11358	1.19759	12.1524	1.74783	3.5519	2.14407	5.41344	2.31587	9.94022	4.09628	yes
YLR182W	+	chr12	523730	chrXII	496805	33.8423	44.7624	31.9156	0.792498	0.801878	0.534656	23.502	40.5164	17.6593	1.2731	1.11528	1.31403	3.75389	3.42578	3.03901	1.38578	3.79938	1.5693	3.20698	3.48809	3.73882	1.33497	3.59394	0.910931	36.8401	0.676344	27.2259	1.2008	3.40623	2.25149	3.47796	1.94661	no
YLR183C	-	chr12	523963	chrXII	497039	56.8197	46.6766	46.9405	2.98277	2.77088	2.34122	49.0054	31.5938	39.1093	3.79686	3.22711	2.0916	27.2866	25.8155	14.3407	5.87675	7.65339	6.78631	25.5119	14.075	18.5427	7.80215	7.40709	6.2282	50.1456	2.66496	39.9028	3.00519	22.4809	6.77215	19.3766	7.14581	no
YLR188W	+	chr12	532631	chrXII	505695	4.701	7.0803	4.60073	1.04773	0.376912	0.40235	4.44585	4.57673	3.25245	0.307606	0.428031	0.253051	0.76049	0.279625	0.452565	0.307953	0.495083	0.176977	0.581462	0.412271	0.583421	0.511485	0.311669	0.67709	5.46068	0.575663	4.09168	0.296229	0.49756	0.326671	0.525718	0.500081	no
YLR195C	-	chr12	545529	chrXII	518662	3.20267	3.30541	4.25325	0.174502	0.363664	0.25711	2.57364	3.84442	3.31004	0.485321	0.79056	0.606092	0.442341	0.590449	0.476811	1.84768	0.33144	0.22574	1.10094	0.948022	0.545673	0.277128	0.368984	0.266848	3.58711	0.231759	3.2427	0.593991	0.5032	0.801619	0.864877	0.30432	yes
YLR203C	-	chr12	554084	chrXII	527217	11.2524	8.15841	10.3929	1.0191	0.511451	0.402652	10.0397	10.5129	8.42627	0.264118	0.561211	0.58654	4.73598	3.17937	3.01337	0.26931	0.377591	0.245579	7.06058	4.3096	3.31281	0.295039	0.394505	0.881318	9.93456	0.611068	9.65964	0.43729	3.64291	0.297494	4.89433	0.523621	yes
YLR212C	-	chr12	568820	chrXII	541977	8.2449	6.3553	8.27796	1.8608	0.946126	0.978442	6.1618	5.00124	5.21156	0.211943	1.0456	0.481283	0.21167	0.182608	0.147328	0.298873	0.778831	2.52127	0.514775	0.323866	0.355867	1	3.69243	0.342131	7.62605	1.22846	5.4582	0.546275	0.180535	1.19966	0.398169	1.67819	no
YLR214W	+	chr12	574008	chrXII	547162	5.69349	4.3025	4.18396	0.42539	0.280273	0.21511	3.78758	5.89962	4.44584	0.201024	0.249982	0.232399	1.24248	2.21264	2.57346	0.655094	1	0.285462	3.52047	4.31129	3.92603	0.31708	0.318327	0.728977	4.72665	0.273591	4.71101	0.194468	2.00953	0.646852	3.91926	0.454795	no
YLR219W	+	chr12	578092	chrXII	551271	44.3244	46.5643	45.9581	7.12241	5.73025	4.97777	42.7779	26.7597	17.9432	16.7371	9.16515	6.16854	3.76571	6.15887	4.69134	6.3569	14.1822	4.51133	9.258	7.66368	3.56499	6.59917	4.06448	3.83015	45.6156	5.91014	29.1603	10.6569	4.87198	8.35014	6.82889	4.83127	no
YLR223C	-	chr12	586544	chrXII	559763	9.45206	12.8693	14.2385	4.05534	2.70552	3.77913	22.6793	15.327	31.0188	3.92486	2.37751	3.73776	6.84493	7.22205	9.51303	4.10419	7.29114	5.26934	6.78742	6.54733	5.89529	6.68939	7.24977	2.2717	12.1866	3.48	23.0084	3.31337	7.86	5.55489	6.41002	5.40362	yes
YLR227C	-	chr12	595045	chrXII	568231	17.0292	12.7884	14.7528	0.837677	1.1	1	13.9354	14.7167	16.8843	1	1.1	1	1.27132	1.83655	1.42479	0.539973	0.23886	1.20782	1.66505	0.99201	4.3026	1	1	0.611492	14.8568	0.945892	15.1788	1	1.51089	0.662216	2.31989	0.870497	no
YLR228C	-	chr12	597857	chrXII	570885	13.8713	16.0139	13.4235	0.312681	0.639996	0.247628	14.7212	20.2617	23.6838	1	1.1	0.96676	0.885144	1.27424	1.19733	0.526749	1	1.34398	0.774655	1.16265	1.24111	0.618753	1	0.742054	14.4362	0.366768	19.5556	0.98892	1.1189	0.956911	1.05947	0.786935	yes
YLR231C	-	chr12	604914	chrXII	576237	4.11734	2.8822	3.02061	0.701267	0.996459	0.447141	2.93571	5.75335	4.46527	0.213721	0.566847	0.667931	1.30748	0.934992	1.39022	0.360495	0.102837	0.194309	1.26849	0.83003	1.01549	1.13612	0.496561	0.339553	3.34005	0.681622	4.38477	0.4495	1.2109	0.219214	1.038	0.657411	yes
YLR240W	+	chr12	617631	chrXII	589015	19.8372	20.309	28.1167	4.6491	1.1	1	11.0985	8.63667	14.3654	1	4.08218	5.37703	2.30898	3.29716	1	6.41846	2.09485	6.12454	1.93931	1	1	1	10.5622	2.25142	22.7543	2.21637	11.3669	3.45307	2.20205	4.87928	1.3131	4.60453	no
YLR243W	+	chr12	624197	chrXII	595582	18.5741	14.5353	17.0758	4.70615	3.35007	2.93522	18.7531	10.6728	21.2127	5.78099	2.65607	4.92246	1.42044	0.943163	0.779098	0.389654	2.31733	0.27319	1.29157	0.875999	0.898828	0.897708	5.037	0.507036	16.7284	3.63048	16.8795	4.41984	1.04757	0.993393	1.02213	2.14725	no
YLR244C	-	chr12	625583	chrXII	596963	13.3921	11.5364	10.0933	0.635195	1.99737	0.587568	2.28723	2.86023	4.62218	1	1.1	1	1	1.31007	1	0.568017	2.15351	0.763519	1	1	1	1	1	1	11.6739	1.04004	3.25654	1	1.10336	1.16168	1	1	yes
YLR248W	+	chr12	634124	chrXII	606202	4.91799	4.41067	3.19845	0.769504	0.773134	1.51713	2.40771	2.65496	4.31065	1.61901	1.5613	1.70075	3.89359	5.9109	3.69703	0.472594	0.811129	1.6563	5.79334	5.2204	3.5275	0.344633	1.83462	1.77787	4.1757	0.986588	3.12444	1.59369	4.50051	0.980008	4.84708	1.31904	yes
YLR251W	+	chr12	641350	chrXII	613414	20.5483	19.0985	25.0346	0.0969036	0.463967	0.88535	17.5803	15.0857	24.4758	0.117386	1.19426	0.452837	0.433244	0.430983	0.524931	0.150412	0.118483	0.144833	0.232464	0.244433	0.273058	0.271682	0.414779	0.392789	21.5605	0.44874	19.0473	0.554828	0.463053	0.13791	0.249985	0.35975	no
YLR251W	+	chr12	641368	chrXII	613432	21.6782	21.7762	30.5503	0.0949508	0.522305	0.892551	19.5215	15.004	27.0336	0.123656	1.4138	0.532059	0.440918	0.451262	0.563236	0.155038	0.108457	0.150041	0.215974	0.2324	0.236837	0.268963	0.417912	0.378965	24.6682	0.469936	20.5197	0.656504	0.485138	0.137845	0.228404	0.35528	yes
YLR253W	+	chr12	642967	chrXII	615034	14.9971	22.5829	19.7691	0.462206	2.47413	0.490249	15.4497	8.94212	12.4323	1	0.810833	1.35485	5.06901	4.33991	6.86221	0.314765	0.431325	0.269097	7.09888	9.92459	8.62439	0.651231	0.537315	1.1071	19.1164	1.10886	12.2747	1.0219	5.42371	0.338396	8.54929	0.765215	yes
YLR253W	+	chr12	642975	chrXII	615042	14.5912	21.4452	19.6077	0.43832	2.45517	0.501161	15.5988	8.83039	12.2128	1	0.80055	1.36979	5.15096	4.24973	6.76933	0.305959	0.42479	0.264954	7.56023	10.0945	8.99115	0.625957	0.523519	1.18032	18.548	1.09822	12.214	1.02345	5.39001	0.331901	8.88195	0.776598	yes
YLR256W	+	chr12	647505	chrXII	619558	5.20727	5.57911	2.97593	0.525516	0.640043	0.674578	3.2387	6.33222	5.03412	0.886199	0.810569	1	1	0.621362	1	0.679945	1.56312	0.928233	1	1	1	1	1	0.755323	4.58744	0.580045	4.86835	0.865589	0.873787	1.0571	1	0.918441	no
YLR256W	+	chr12	650101	chrXII	622146	31.4952	64.0807	37.6515	0.590987	0.269754	0.146239	14.3081	36.2458	28.429	0.672034	0.753295	0.507036	6.11898	5.65917	8.74788	0.455698	1.27995	0.960802	10.686	10.7525	16.1448	0.889457	1.38542	1.56353	44.4091	0.302326	26.3276	0.610788	6.84201	0.898815	12.5278	1.27947	yes
YLR258W	+	chr12	654807	chrXII	626261	4.32326	3.96789	4.15949	2.14582	0.327416	0.651975	2.79338	3.45671	3.7573	0.183074	0.623478	0.173279	3.14012	3.71533	2.5957	0.0674261	0.280937	0.395198	1.96063	1.68437	1.27421	0.92565	0.219381	0.264214	4.15021	1.0084	3.3358	0.293277	3.15038	0.247854	1.63974	0.469749	yes
YLR260W	+	chr12	661162	chrXII	632603	12.1029	10.6711	9.78562	0.157535	0.79678	0.357982	21.9155	15.4833	14.6218	0.143367	0.576859	0.215764	17.0915	16.6914	15.0277	0.440286	0.863922	1.24618	13.3551	14.846	16.2759	0.128551	0.338499	0.173999	10.8532	0.404099	17.3402	0.278664	16.2702	0.850131	14.8256	0.213683	yes
YLR263W	+	chr12	666045	chrXII	637500	7.00211	7.50947	8.01327	1.35301	1.10414	1.06693	5.12161	5.37704	5.29796	2.05948	2.02163	1.99309	5.08917	4.84583	4.98829	1.18658	1.50001	1.42152	5.78694	6.35129	5.89692	2.27691	2.17059	1.4487	7.50828	1.14136	5.26554	1.9914	4.97443	1.36937	6.01172	1.9654	yes
YLR274W	+	chr12	686217	chrXII	656063	2.55264	3.2568	3.98843	0.792557	0.705627	0.855441	2.1537	2.73276	4.1591	0.70844	5.63777	0.739057	3.69023	1.98441	1.00793	1.19161	2.05413	0.349919	0.677348	3.87575	2.37135	0.468861	0.652251	0.574393	3.26596	0.751208	3.01519	2.32842	2.22752	1.19855	2.30815	0.565168	no
YLR274W	+	chr12	688129	chrXII	657975	5.68129	4.899	6.40229	0.300381	0.665444	0.47049	5.0165	5.83133	3.87314	0.653158	0.969347	0.214212	6.47202	6.86865	7.77125	1.83094	0.945294	3.00949	7.71465	8.16297	8.03142	0.44229	1.074	1.86016	5.66086	0.445438	4.90699	0.578906	7.03731	1.92857	7.96968	1.12548	yes
YLR278C	-	chr12	694254	chrXII	664144	35.5737	36.8009	45.0634	0.640174	0.523892	0.634102	21.7873	28.0283	15.8087	2.64017	1.22031	1.03726	17.167	18.1167	16.5399	1.11805	2.33797	3.62421	22.2792	17.7779	25.3821	2.12787	1.07393	1.02237	39.146	0.566056	21.8748	1.59925	17.2745	2.36008	21.8131	1.40806	yes
YLR283W	+	chr12	699649	chrXII	669474	25.5913	34.174	19.2479	0.222611	1.61424	0.553553	16.8922	21.1178	22.5852	0.370494	3.87922	0.532624	0.402696	0.749817	0.465078	1.0203	1.46305	0.221126	1.38993	1.21384	3.49576	0.37538	2.17421	0.927189	26.3377	0.763466	20.1984	1.56078	0.539197	0.901491	2.03318	1.15893	no
YLR284C	-	chr12	700356	chrXII	670181	4.93484	4.25678	4.89158	0.683295	0.562079	0.362318	5.08629	3.9454	5.43242	0.446545	0.965846	0.419077	10.8246	10.7135	9.02173	0.854415	1.23978	0.780319	12.7678	8.9507	10.6954	1.00195	1.42342	0.937239	4.6944	0.502564	4.82137	0.577156	10.1866	0.958172	10.8047	1.12087	yes
YLR288C	-	chr12	707672	chrXII	677474	7.52886	6.75756	8.58207	1.11397	0.83882	0.633084	6.79033	7.1129	6.80317	1.15659	1.36186	1.05939	0.218905	0.316909	0.310124	0.380989	0.214429	0.137311	0.283828	0.127053	0.169696	0.843497	0.519851	0.905973	7.62283	0.828624	6.90213	1.15928	0.281979	0.244243	0.193526	0.756441	no
YLR297W	+	chr12	718665	chrXII	688420	12.7152	13.163	14.022	1.21484	0.548057	1.18505	15.6934	18.682	23.7505	0.185247	1.81044	0.41379	11.4554	11.7046	16.5692	2.13586	2.99236	3.24228	10.7076	12.6353	15.3286	4.17339	2.30693	1.68605	13.3001	0.949316	19.3753	0.769824	13.2431	2.79016	12.8905	2.72212	no
YLR300W	+	chr12	724606	chrXII	694346	16.0414	9.95826	9.43643	0.565554	0.57923	0.545903	12.4598	20.3092	22.9134	0.383411	1.04227	0.507191	7.61085	10.0021	18.7226	0.0950181	0.247153	0.3568	5.2981	10.6412	10.6006	0.460385	0.50247	0.386118	11.812	0.530229	18.5608	0.610958	12.1118	0.232991	8.84664	0.449658	yes
YLR301W	+	chr12	725795	chrXII	695530	22.13	21.3134	26.6265	0.197244	0.272204	0.163782	13.6935	11.1363	19.8628	0.250967	0.58365	0.473379	0.862396	1.04236	0.931749	1	0.624761	0.473154	0.407951	1.3432	0.360826	0.587215	1	0.710843	23.3566	0.177743	14.8975	0.402666	0.945501	0.699305	0.703993	0.766019	no
YLR304C	-	chr12	728933	chrXII	698719	1.67856	2.39463	2.88636	0.202785	0.224407	0.177459	3.33044	5.40194	5.56475	0.170506	0.306436	0.200616	1.41837	1.44538	1.45095	1.20095	0.156957	0.0907758	1.61526	1.86772	2.04298	0.215244	0.237749	0.239728	2.31985	0.168217	4.76571	0.192519	1.43823	0.482893	1.84199	0.230907	yes
YLR305C	-	chr12	732233	chrXII	702022	11.5658	13.8106	16.4978	0.467254	0.49474	0.435977	10.0581	12.0229	10.4854	0.171462	0.846232	0.555452	2.30038	2.2971	2.42335	1.71972	0.307068	0.20305	2.22916	3.08205	3.50669	0.289739	0.703461	0.89521	13.9581	0.432657	10.8555	0.491049	2.34028	0.74328	2.9393	0.62947	yes
YLR308W	+	chr12	741859	chrXII	711703	3.92008	2.54781	3.27307	1	0.678058	0.71927	3.11161	4.33883	3.07859	0.263113	3.31062	0.747132	1.97835	1.58321	1.45434	0.131099	0.341309	1.07806	0.553293	0.70117	0.970221	0.271141	0.234656	0.560164	3.24699	0.765776	3.50968	1.40695	1.67197	0.516824	0.741561	0.35532	no
YLR312C	-	chr12	751884	chrXII	721732	9.29991	10.02	9.76682	2.55077	1.56545	2.05047	7.8003	7.78052	5.09453	3.3012	2.54	2.60114	1.84051	2.55107	1.30938	0.556171	0.592131	0.581417	1.40826	2.10869	1.21331	0.575249	1.08081	0.696234	9.69558	2.02223	6.89178	2.78078	1.90032	0.576573	1.57676	0.784098	no
YLR313C	-	chr12	754208	chrXII	724067	6.15612	6.78324	6.18231	0.443531	0.26709	0.442512	5.36835	4.91281	3.94635	0.34099	0.539234	0.336059	1.58137	4.35912	2.32618	0.467585	0.300656	0.272973	1.49057	2.18645	1.46482	1	1	0.66399	6.37389	0.351044	4.7425	0.372094	2.75556	0.347071	1.71395	0.887997	yes
YLR318W	+	chr12	761873	chrXII	731727	23.2975	20.4962	28.9576	1.02554	1.03728	1	7.14168	8.09669	5.95505	0.946898	1.17363	1	0.987353	1	1	0.689389	0.824593	0.905842	1	1	1	1	1	1	24.2505	0.987605	7.06447	1.00684	0.995784	0.806608	1	1	no
YLR319C	-	chr12	764082	chrXII	733936	11.1342	9.47132	10.2248	2.20624	0.981678	1	3.0004	6.16478	4.82003	1	1.1	0.894384	0.370344	0.467016	0.445532	1	1	0.609911	1	0.79907	1	1	0.667938	1	10.2768	1.36264	4.66174	0.964795	0.427631	0.86997	0.933023	0.889313	no
YLR319C	-	chr12	764036	chrXII	733890	9.2745	6.94948	8.33837	2.04077	1.21409	0.958146	3.592	6.05341	3.9205	1	1.1	0.997896	0.241736	0.448205	0.413317	1	0.663577	0.578514	0.579271	0.531884	0.673543	1	0.515851	0.740053	8.18745	1.37101	4.52197	0.999299	0.367753	0.747364	0.594899	0.751968	yes
YLR321C	-	chr12	770317	chrXII	740153	30.6541	44.1354	39.1528	7.75714	8.74388	5.634	33.9305	37.0812	29.5856	1	11.5319	10.0295	15.7516	19.5193	12.5523	6.0968	28.7188	9.01642	17.542	18.8547	35.2662	7.35317	10.9624	4.86596	37.9808	7.34501	33.5324	7.48714	15.941	14.6107	23.8876	7.72717	no
YLR323C	-	chr12	771860	chrXII	741720	19.5711	22.452	18.7661	0.834318	0.380368	0.24478	15.4115	7.82854	7.28402	0.690249	1.60551	1.40561	14.0627	16.6375	13.8897	0.537469	1.56588	1.52039	18.1878	22.3352	24.2879	2.00574	2.2792	0.804504	20.2631	0.453155	10.1747	1.20046	14.8633	1.20791	21.6036	1.69648	yes
YLR328W	+	chr12	779877	chrXII	750057	3.20751	3.81993	3.31947	0.116544	0.225129	0.537222	8.5066	4.19394	5.66539	1	1.1	0.488976	0.2163	0.228971	0.432524	1	1	0.969634	1.03863	0.322311	0.653192	1	1	0.501479	3.44897	0.259632	6.12198	0.829659	0.292599	0.989878	0.671379	0.833826	yes
YLR335W	+	chr12	797573	chrXII	761511	5.69425	8.24625	5.5313	1.15497	0.776619	2.7122	4.97942	9.83732	3.88561	1.64538	0.880926	1.51143	0.319526	0.258401	0.294353	0.296538	0.155325	0.183666	0.314045	0.611599	0.461793	0.367678	0.497638	0.42733	6.4906	1.5146	6.23412	1.31258	0.29076	0.211843	0.462479	0.430882	no
YLR335W	+	chr12	798076	chrXII	762014	26.9903	28.7942	33.2447	1.82239	1.55828	1.87593	20.3227	20.3211	20.6301	2.19347	1.86625	1.70179	7.35279	5.77148	4.24645	1.06395	1.09324	1.36262	5.31109	4.09257	6.2849	2.64273	0.693867	0.739791	29.6764	1.71887	20.4246	1.88717	5.79024	1.17327	5.22952	1.35879	yes
YLR336C	-	chr12	798685	chrXII	762624	12.7122	11.9402	9.97372	0.601762	0.404902	2.07192	11.7245	7.62562	8.01184	0.277286	0.560626	0.856452	7.03251	13.1966	11.2669	4.55835	3.10606	2.11924	5.65857	9.44463	13.117	0.958148	2.21996	1.81111	11.542	0.992862	9.12064	0.531455	10.4986	3.26122	9.40672	1.66307	yes
YLR343W	+	chr12	815557	chrXII	779591	7.22953	3.61876	6.73203	1	1.1	1	6.72222	6.03332	7.29088	1	1.1	1	1.2206	1.13791	1.06983	1	1	1	1.2631	0.818673	2.51614	1	1	1	5.86011	1	6.68214	1	1.14278	1	1.53264	1	yes
YLR345W	+	chr12	820662	chrXII	784398	26.1034	23.1925	28.9168	0.472281	0.329778	0.183517	18.0901	26.9969	17.9243	0.905633	1.13165	0.497114	16.7237	12.8065	11.5577	0.430162	0.793659	1.15431	26.0978	18.6779	9.81857	0.769795	0.542997	0.605081	26.0709	0.295192	21.0037	0.811466	13.6959	0.79271	18.1981	0.639291	yes
YLR347C	-	chr12	822737	chrXII	786425	6.31382	5.39064	4.85266	0.228195	0.438387	1.01095	4.70661	4.80145	5.32287	1.39266	0.99767	0.479681	1.3736	1.21843	1.61034	0.360728	0.197633	0.633501	2.10876	1.73779	2.04437	0.666947	0.70716	0.729522	5.51904	0.525845	4.94364	0.923336	1.40079	0.397287	1.96364	0.701209	yes
YLR347C	-	chr12	823563	chrXII	787251	7.21364	7.70996	4.82338	0.830958	0.467521	0.303983	5.68117	6.27162	3.03353	0.21986	1.09616	0.334266	0.323718	0.228517	0.19993	0.472286	0.114902	0.15015	0.15804	0.150647	0.418878	0.613855	0.326973	0.771014	6.58232	0.50082	4.99544	0.516763	0.250722	0.24578	0.242522	0.570614	no
YLR347C	-	chr12	822732	chrXII	786420	6.51174	5.54277	5.02819	0.225691	0.458027	1.05477	4.81284	4.95597	5.53883	1.42263	1.03746	0.467098	1.42465	1.25551	1.66327	0.330237	0.206035	0.646148	2.20671	1.80555	2.16461	0.696265	0.789608	0.740387	5.69423	0.546164	5.10255	0.942395	1.44781	0.39414	2.05896	0.742087	yes
YLR347C	-	chr12	823549	chrXII	787237	7.07704	8.05882	4.86922	0.753601	0.524607	0.313039	5.59916	6.43811	3.09954	0.223777	1.0897	0.219185	0.361422	0.26087	0.202973	0.513936	0.125934	0.15367	0.164725	0.15831	0.480704	0.682028	0.278985	0.878958	6.66836	0.497082	5.04561	0.477554	0.275088	0.264513	0.267913	0.613324	yes
YLR354C	-	chr12	835013	chrXII	798725	6.47207	10.6378	5.05468	0.736562	0.354263	0.445036	3.59142	3.00761	4.17009	1	1.1	0.960656	0.467887	0.305073	0.369527	1.04186	0.768502	0.222556	0.335573	0.526841	0.978723	0.470686	0.489147	0.338545	7.38817	0.47862	3.58971	0.986885	0.380829	0.67764	0.613712	0.432792	yes
YLR354C	-	chr12	835003	chrXII	798715	5.72653	9.30102	4.56823	0.851976	0.424743	0.454452	3.15189	2.59589	3.56731	1	1.1	1	0.508634	0.321772	0.388266	1.0253	0.840237	0.281379	0.406291	0.685943	1.06308	0.601822	0.614927	0.442125	6.53193	0.543724	3.10503	1	0.406224	0.715639	0.718438	0.552958	no
YLR359W	+	chr12	844458	chrXII	808181	2.50914	3.24693	4.02752	0.273208	0.532383	0.323787	1.57427	1.28874	3.69712	0.482574	0.251849	0.350963	1.98174	1.54232	1.39182	0.329381	0.386061	0.382394	1.65978	1.03508	1.29544	0.846964	0.513767	1.17195	3.2612	0.343126	2.18671	0.328462	1.63863	0.365946	1.3301	0.844227	yes
YLR362W	+	chr12	849351	chrXII	813070	4.1371	3.39643	4.08268	0.72959	0.520672	1.16881	7.45048	10.2957	2.4318	2.5038	2.78511	1.71708	0.989563	0.361316	0.958862	0.734043	0.555657	0.493903	0.635282	0.475196	0.45339	0.969669	1.57579	0.973206	3.87207	0.773025	6.726	2.30199	0.769914	0.594535	0.52129	1.17289	no
YLR369W	+	chr12	860330	chrXII	824105	3.15669	3.21734	2.28826	0.488395	1.65297	1.02271	3.05985	2.61746	7.68262	0.429339	1.6427	2.41381	6.8933	10.9478	10.6882	1.76983	2.63769	3.35095	6.43459	7.47509	6.72559	10.1234	3.00621	2.14093	2.88743	1.02136	4.45331	1.46195	9.50977	2.58615	6.87842	5.09018	no
YLR370C	-	chr12	860424	chrXII	824216	4.66013	7.48472	7.89905	0.914423	1.20051	0.838607	5.91023	4.00856	4.35138	0.814151	3.06442	0.782225	1.32524	1.31252	1.20975	0.88562	1.17522	0.743749	1.38803	1.64607	1.64109	0.462144	2.91856	2.33573	6.6813	0.95118	4.75672	1.52027	1.2825	0.934863	1.5584	1.90548	yes
YLR372W	+	chr12	867216	chrXII	830996	5.67125	4.86571	3.76334	0.650607	0.35859	0.679252	5.64911	3.07934	5.22755	0.722186	1.1	0.820807	1.9528	2.42841	2.28322	0.426764	0.426405	0.240994	2.62983	3.5127	2.72731	0.407637	0.718746	0.380014	4.76676	0.529483	4.652	0.847664	2.22148	0.364721	2.95661	0.502132	no
YLR373C	-	chr12	868622	chrXII	832405	22.4394	32.2867	29.4203	0.244247	0.738953	0.29134	13.5371	30.3994	13.2586	0.772664	0.627798	0.310237	10.4805	8.21448	7.31015	0.406596	0.346312	0.341375	7.91369	10.1905	9.7562	1	2.00536	0.541005	28.0488	0.391513	19.065	0.5369	8.66836	0.364761	9.2868	1.18212	yes
YLR375W	+	chr12	871547	chrXII	835328	4.96508	3.06312	2.84483	0.0771395	0.264305	0.292252	6.04732	6.17514	7.83982	0.306632	0.480554	0.274012	6.71042	9.82943	7.32	0.153416	0.232424	0.149932	15.737	12.7582	14.2917	0.373352	0.344665	0.417117	3.62434	0.177899	6.68743	0.320399	7.95328	0.178591	14.2623	0.378378	no
YLR380W	+	chr12	877507	chrXII	841267	7.69267	11.0369	8.75373	1.71512	1.84233	3.09685	8.40018	7.00416	5.71795	2.97568	2.45546	1.74853	0.237589	0.352883	0.277945	4.8316	2.18014	1.98464	0.77181	0.634478	0.924808	3.51043	3.18884	3.02769	9.16111	2.18476	7.04076	2.35989	0.289472	2.99879	0.777032	3.24232	no
YLR381W	+	chr12	880516	chrXII	844274	6.87257	3.53914	4.87561	0.561287	0.453339	0.160956	4.66612	4.28041	2.93511	0.252144	0.381135	0.203528	2.23717	1.01212	2.58019	0.231279	0.251164	0.360754	1.64292	0.992553	1.19547	0.448438	1.40355	0.439128	5.09578	0.358527	3.96055	0.245603	1.94316	0.281066	1.27698	0.763704	no
YLR386W	+	chr12	894237	chrXII	858019	6.63569	6.47989	7.37535	0.351057	0.403276	0.471196	4.50603	3.77951	7.47326	0.279368	0.398462	0.313603	3.70436	4.71449	2.84143	0.178992	0.0978147	0.155404	4.04153	3.57088	3.52142	0.295942	0.757216	0.818981	6.83031	0.375176	5.25293	0.297144	3.75343	0.14407	3.71128	0.624046	no
YLR386W	+	chr12	894228	chrXII	858010	7.30642	6.65639	7.68589	0.320669	0.469903	0.509669	4.48205	3.86911	7.66896	0.28148	0.399616	0.32056	3.58592	4.68697	2.86176	0.174822	0.0927965	0.151527	4.08289	3.6172	3.58672	0.292896	0.687911	0.810617	7.21624	0.40008	5.34004	0.300552	3.71155	0.139715	3.76227	0.597141	yes
YLR389C	-	chr12	901263	chrXII	865068	8.05809	6.50798	9.86858	1	2.11738	1	4.77004	7.82664	5.22885	1.26156	1.36558	1	3.59607	1.97558	1.00741	0.921811	0.812642	0.604779	1	1.09826	1	1.89234	0.827786	0.823268	8.14488	1.33913	5.94184	1.17572	2.19302	0.779744	1.03275	1.18113	no
YLR390W-A	+	chr12	903339	chrXII	867155	15.9509	14.4251	14.8403	0.697164	0.634946	0.625911	14.6052	13.7574	17.7238	1.23411	0.933477	0.537163	9.74981	7.33803	7.78079	1.47655	1.33914	1.36406	8.10695	10.2284	11.911	2.37143	1.24675	0.962563	15.0721	0.61934	15.3621	0.868251	8.28954	1.39325	10.0821	1.52691	yes
YLR392C	-	chr12	903875	chrXII	867692	9.23707	10.7486	10.1428	1.63499	0.346396	1.56282	8.32235	6.4111	14.1978	2.22658	2.68089	0.830107	0.669627	0.597634	0.441681	0.212539	1.22441	0.462081	0.53378	0.546468	2.2244	0.518056	0.29194	0.295226	10.0429	1.14807	9.64375	1.87919	0.569647	0.633011	1.10155	0.368407	yes
YLR396C	-	chr12	909204	chrXII	873036	31.7971	29.3776	42.3133	0.750041	0.827451	1.22569	20.7615	18.1163	20.9977	0.338367	2.02167	1.08969	1.23869	1.54834	1.73663	0.151685	0.617583	0.716499	2.17055	0.756119	1.24635	0.207935	1.41273	1.48037	34.496	0.901059	19.9585	1.11658	1.50789	0.495256	1.39101	1.03368	no
YLR397C	-	chr12	913087	chrXII	876918	3.42048	4.09405	5.44469	0.767555	0.858492	1	3.07263	2.3924	1.34122	1	0.820082	1	0.912061	0.650981	1	1	0.93066	1.07628	1	1	1	1	1	1	4.31974	0.842016	2.26875	0.906694	0.854347	1.00231	1	1	no
YLR410W	+	chr12	938969	chrXII	902905	17.6255	18.1038	18.7881	0.607265	1.23725	1.38943	15.164	13.6995	19.7328	1.97675	1.34512	1.21861	2.33842	1.22909	1.83251	0.808713	0.328619	0.479971	1.08148	1.87114	1.00723	0.148163	0.255135	0.477673	18.1724	1.04465	16.1988	1.48016	1.80001	0.539101	1.31995	0.293657	yes
YLR410W	+	chr12	939742	chrXII	903678	4.0421	5.26265	4.85178	0.486508	0.323676	0.433949	5.28607	4.44412	3.57831	0.345542	0.810736	0.485027	4.696	4.29	5.09158	0.852717	0.479444	0.170821	3.65124	4.2907	5.70406	0.932347	0.745971	0.2586	4.71884	0.381378	4.43616	0.513769	4.69253	0.500994	4.54867	0.645639	yes
YLR412W	+	chr12	941870	chrXII	905805	10.3737	9.83452	12.924	1.52441	1.00939	0.335762	9.51348	16.0886	7.31846	0.597364	1.71309	1.75812	19.3406	16.3071	15.2129	0.10293	2.40072	3.96529	19.4406	21.0189	24.7244	0.198794	5.27883	2.42362	11.0441	0.923188	10.9735	1.32286	16.9535	2.15631	21.728	2.63375	yes
YLR413W	+	chr12	945450	chrXII	909386	4.1448	4.56751	7.82905	0.466566	0.165316	0.275066	2.32943	4.28654	2.33837	1	1.1	1	1	1	1	1	1	0.760707	1	1	1	1	1	1	5.51379	0.268983	2.98478	1	1	0.920236	1	1	no
YLR414C	-	chr12	946960	chrXII	910892	15.0992	13.0542	16.1282	1.81783	1.26642	1.14307	18.016	20.5097	24.7551	0.98962	2.07507	1.28883	4.49278	4.74116	4.61641	1.08121	1.3854	1.16975	4.43701	3.78827	3.92175	0.129583	1.97967	1.71602	14.7605	1.37577	21.0936	1.41784	4.61678	1.21212	4.04901	1.27509	no
YLR417W	+	chr12	949397	chrXII	913330	9.74481	8.64854	9.17023	0.847645	0.798128	0.640804	8.44997	7.59687	7.22109	0.380098	0.446515	0.595514	0.839087	1.04205	0.765189	0.957581	0.898723	1.18371	0.499857	1.6486	1.30123	0.811854	1.80798	0.606092	9.18786	0.728859	7.75598	0.440709	0.882108	1.01334	1.1499	1.07531	yes
YLR427W	+	chr12	987649	chrXII	942521	14.4239	9.82993	11.0489	0.739325	0.484564	0.333938	5.83162	6.86515	12.5759	0.490927	1.22044	0.957845	0.547112	1.49246	0.62393	0.230176	0.213764	0.266239	1.45523	0.658174	0.895024	0.536719	0.523281	1.31098	11.7676	0.485942	8.42421	0.856404	0.887835	0.236726	1.00281	0.790327	yes
YLR431C	-	chr12	998243	chrXII	953107	33.7104	34.4418	48.0312	2.55607	1.64922	4.65128	20.8246	20.0543	22.4634	7.54543	7.09836	3.60238	25.4264	25.5109	23.6482	2.18184	2.8798	1.8853	46.5537	35.7932	51.1503	2.78466	1.15489	2.30126	38.7278	2.91886	21.1141	6.04873	24.8618	2.31565	44.4991	2.08027	yes
YLR440C	-	chr12	1012769	chrXII	967517	10.1669	8.63587	8.81052	0.626769	0.942857	1.11117	5.45811	8.46652	6.63629	0.922051	1.76041	1.00081	2.89913	2.9955	2.49008	0.735596	0.550295	0.805646	2.11219	1.86814	2.92477	1.34745	0.939787	1.50452	9.20445	0.860267	6.85364	1.19442	2.79491	0.697179	2.3017	1.26392	no
YLR447C	-	chr12	1024491	chrXII	979207	4.70328	5.6683	6.0388	0.327546	0.181765	0.464032	4.38551	3.98172	6.86727	0.669914	0.463462	0.306625	0.448464	0.322458	0.451492	0.392324	0.138472	0.104449	0.244927	0.329743	0.391167	0.174953	0.235539	0.221023	5.47012	0.291114	5.07816	0.446667	0.407471	0.211748	0.321946	0.210505	no
YML128C	-	chr13	22893	chrXIII	23616	3.35725	2.6476	3.3976	0.268272	0.237149	0.22701	2.60421	5.01656	3.6712	0.268295	0.633024	0.313821	4.22718	4.22857	4.75767	0.407958	0.315655	0.46845	3.51084	3.37279	3.30143	0.398249	0.475708	0.344797	3.13415	0.21081	3.76399	0.371713	4.40447	0.397355	3.39502	0.406252	no
YML123C	-	chr13	31821	chrXIII	32530	13.0467	6.91114	11.4728	5.00016	3.02744	4.54234	23.6259	19.8683	21.2903	6.08548	5.20809	4.13257	7.34214	5.25127	6.29207	1.99687	2.69695	1.87884	17.8438	21.0224	26.5649	2.72605	2.84995	1.82584	10.4769	4.15665	21.5948	5.10872	6.29516	2.19089	21.8104	2.46728	yes
YML120C	-	chr13	36066	chrXIII	36752	6.91004	7.24444	7.43378	0.257918	0.392586	0.391809	7.88079	8.75419	7.03757	0.188914	0.482244	0.293716	12.9996	18.9039	17.4071	0.518984	1.03956	1.62173	20.9157	20.4794	26.2528	1.56454	0.797935	0.739055	7.19609	0.314104	7.89085	0.288291	16.4368	1.06009	22.5493	1.03384	yes
YML118W	+	chr13	40684	chrXIII	41363	13.1775	14.8049	17.3428	1.593	2.71215	1	10.1453	3.57814	5.54323	3.86256	1.1	1	12.0656	10.9408	8.14431	1.67033	1.99571	1.21751	15.2748	14.9254	15.5846	4.71797	1.50612	1.31284	15.1084	1.73505	6.42224	1.95419	10.3836	1.62785	15.2616	2.51231	yes
YML115C	-	chr13	47980	chrXIII	48640	56.5124	79.7229	62.2181	3.15119	1.72979	2.17989	23.5915	33.4222	17.1668	5.8796	5.34644	4.44591	21.9668	15.5141	19.279	8.05756	6.08277	6.19552	22.008	24.2151	18.3886	7.88026	3.98724	3.92599	66.1512	2.32029	24.7268	5.19065	18.92	6.77862	21.5372	5.2645	yes
YML112W	+	chr13	53376	chrXIII	53998	28.6332	49.9004	32.2882	0.669346	0.895044	1.19662	32.1843	25.7763	40.2537	0.153364	1.29392	0.968284	0.924596	1.69744	2.00014	0.209163	0.528899	1.46971	2.19805	1.88816	2.86774	3.31176	1.59055	1.2392	36.9406	0.887003	32.7381	0.771856	1.54072	0.735923	2.31798	2.04717	no
YML112W	+	chr13	53670	chrXIII	54292	38.8965	43.0755	33.9858	0.699478	0.643618	0.338696	56.2556	54.3873	64.7183	0.194012	0.319368	0.699048	5.33753	6.63604	7.36232	0.157459	0.245931	0.824861	10.4439	18.4613	19.5887	2.59166	0.391007	0.653769	38.6526	0.527264	58.4537	0.370809	6.4453	0.409417	16.1646	1.21214	yes
YML111W	+	chr13	54910	chrXIII	55529	9.16259	9.85614	7.02943	1.10758	1.64061	3.16267	4.22477	8.28896	5.98432	0.317288	1.56028	1.2668	0.758306	1.30613	1	0.986648	1.03933	1.53527	1.79113	2.42118	0.722912	6.35454	1	0.866119	8.68272	1.93695	6.16602	1.01479	1.02148	1.18708	1.64507	2.74022	no
YML102W	+	chr13	76568	chrXIII	77050	4.41623	4.62564	5.55322	0.581578	0.913057	0.450716	4.16985	4.25035	3.61316	2.04627	0.469888	1.41381	1.49323	0.817034	1.06996	0.194768	0.206338	0.174568	1.28969	1.46784	1.84556	0.15351	0.33241	1.03285	4.86503	0.615117	4.01112	1.27666	1.12674	0.191891	1.53436	0.506257	yes
YML100W	+	chr13	80741	chrXIII	81249	3.91613	4.55227	8.72445	0.800601	0.4592	0.329086	3.52253	3.64749	3.66145	0.304509	0.633493	0.48466	0.517462	0.302768	0.876758	0.731181	0.267011	0.722393	0.907876	0.988096	0.685809	1.60239	0.817308	0.815087	5.73095	0.496296	3.61049	0.440887	0.565663	0.573528	0.860594	1.07826	no
YML099C	-	chr13	83262	chrXIII	83659	6.17913	4.5267	7.3166	0.469686	0.51525	0.492547	10.0051	3.53018	3.05331	0.751343	1.1	0.491162	2.7898	2.41521	2.85454	0.427613	0.510909	0.555193	3.03763	3.78353	4.7339	1	1	1	6.00748	0.459161	5.52953	0.747502	2.68651	0.497905	3.85169	1	yes
YML091C	-	chr13	95527	chrXIII	95836	6.32587	5.54432	5.63616	0.472543	0.765492	1.07801	3.65101	4.36378	4.31141	1.95038	1.15533	0.354368	2.11344	4.57244	6.37131	0.610963	1.20261	0.513582	4.2957	4.22241	4.8776	0.186532	2.50377	0.314475	5.83545	0.738682	4.10873	1.12003	4.3524	0.775718	4.46524	1.00159	yes
YML081W	+	chr13	113949	chrXIII	114246	8.26821	7.68627	12.2734	1.84255	4.48841	0.968449	3.06748	4.06689	2.011	0.827119	1.43924	1	2.14827	1.54243	1	3.84135	1	0.596913	2.16885	1.63931	2.01879	1	1	1.16222	9.4093	2.3998	3.04846	1.05545	1.56357	1.81276	1.94232	1.05407	yes
YML081W	+	chr13	116300	chrXIII	116594	21.5796	22.0514	27.2041	0.223748	0.213578	0.16261	11.2171	25.2347	16.8449	0.337423	0.490528	0.312711	9.89023	6.49796	7.82878	0.754988	0.269238	1.41234	7.7066	9.62382	8.12064	0.447195	0.635997	0.247798	23.6117	0.166646	17.7655	0.346887	8.07233	0.812189	8.48369	0.443663	yes
YML068W	+	chr13	146552	chrXIII	147051	35.7913	46.6224	26.3942	0.787581	0.321904	0.46323	33.3532	25.8589	12.2162	0.632503	0.607437	0.674594	9.48694	11.6221	11.4374	0.248658	0.209225	1.77954	14.1698	17.4697	22.323	0.508796	0.939258	0.334014	36.2693	0.490905	23.8094	0.604845	10.8488	0.745809	17.9875	0.594023	yes
YML064C	-	chr13	152988	chrXIII	153521	12.1057	13.7633	18.5052	2.63987	1.70338	2.40757	11.5997	21.1712	16.4297	0.188274	2.89843	2.76617	6.71538	6.18095	6.23651	0.167125	1.54616	1.6804	6.20428	6.94725	7.98586	0.44229	1.32629	1.08596	14.7914	2.21694	16.4002	1.91762	6.37761	1.13123	7.0458	0.951512	yes
YML060W	+	chr13	160791	chrXIII	161326	26.6933	19.8733	17.8376	2.29966	1.41569	3.20122	21.2417	16.6441	21.1687	5.49509	5.32974	3.76262	7.85175	7.34716	10.2301	0.849036	1	0.639418	2.83897	2.38669	4.45979	1	1.07139	1	21.468	2.27219	19.6848	4.82915	8.47634	0.829485	3.22848	1.0238	no
YML054C	-	chr13	173168	chrXIII	173675	97.6169	101.397	95.4453	0.709865	0.511538	0.408354	27.3152	69.3777	30.3101	0.548222	0.253732	0.338694	2.68949	3.7402	2.99231	1.62576	0.0741697	0.282706	2.2108	2.72384	2.77547	0.266197	0.35574	0.264505	98.1529	0.509919	42.3343	0.346882	3.14066	0.660878	2.57004	0.295481	no
YML051W	+	chr13	180259	chrXIII	180802	4.54862	7.14176	8.62895	0.387669	0.214236	0.553823	6.01611	5.3286	3.91904	0.459075	1.1908	0.508444	8.7732	9.05184	8.43676	0.106374	0.0943978	0.113355	13.4298	15.5527	8.04139	0.21185	0.207723	0.947759	6.77311	0.35191	5.08792	0.686105	8.75394	0.104709	12.3413	0.455777	yes
YML048W	+	chr13	186974	chrXIII	187545	8.75587	9.60333	12.0732	0.504144	0.466268	0.575152	10.1202	12.5621	9.90993	0.302219	0.669776	0.74716	5.09447	5.3767	5.47563	1.52069	1.07139	0.868126	7.77716	8.90484	5.49547	1.2341	0.902717	1.05958	10.1441	0.481855	10.8641	0.539718	5.3156	1.1534	7.39249	1.06546	yes
YML042W	+	chr13	194088	chrXIII	194764	5.09554	5.24932	5.34537	1.15389	0.667709	0.425928	6.27388	4.30243	5.60149	0.758683	0.695598	0.814104	0.76363	0.68025	1.07675	3.40786	4.69049	5.12929	0.589509	0.751824	0.775135	1.82396	3.96878	2.65421	5.23008	0.715842	5.3926	0.722795	0.840211	4.40922	0.705489	2.81565	no
YML035C	-	chr13	206603	chrXIII	205659	7.10847	9.64961	5.34186	3.32274	2.48174	1	1.51624	4.72109	1.98242	1	3.88559	1.59425	1.59044	2.8442	2.61595	1	0.8369	2.01981	1	1.39303	1	1	1	1	7.36664	2.23483	2.73992	2.12661	2.3502	1.28557	1.13101	1	yes
YML031W	+	chr13	213136	chrXIII	212188	19.5972	22.0459	23.2253	3.34459	1.88499	3.69199	17.9977	23.8807	13.6052	5.48679	3.70888	3.28237	0.558972	0.781564	0.581965	2.74564	1.54112	2.84188	0.669429	0.833682	0.780599	2.67575	1.11159	2.15125	21.6228	2.94052	18.4945	4.12601	0.640834	2.37621	0.761237	1.97953	no
YML029W	+	chr13	216798	chrXIII	215825	6.64419	7.38679	8.61336	0.172915	0.864653	1.82645	7.87935	6.45935	5.38122	0.599585	1.01055	0.458364	2.9075	2.36576	2.70798	0.486994	0.332773	1.55623	3.94418	4.99335	1.42246	0.825708	0.951337	0.837073	7.54811	0.921339	6.57331	0.656166	2.66041	0.792	3.45333	0.871372	yes
YML028W	+	chr13	218540	chrXIII	217566	4.15951	3.54464	4.18102	0.369211	0.463682	0.381432	5.51475	6.16656	5.61592	0.327146	0.531549	0.331559	1.22232	1.46602	1.36108	0.346426	0.342578	0.306489	1.12169	0.930105	0.870228	0.638239	0.436128	0.386616	3.96172	0.371442	5.76574	0.363418	1.34981	0.331831	0.974007	0.486994	yes
YML010W	+	chr13	247748	chrXIII	246733	12.0927	7.69747	10.2264	1.43066	1.39675	1.77393	10.4717	7.49465	8.13567	1.18991	1.43808	1.36447	0.584732	0.475457	0.556159	1.8314	1.7313	1.33659	0.582651	0.518554	0.312862	1.85822	1.44393	0.508718	10.0055	1.50045	8.70069	1.29749	0.538783	1.6331	0.471355	1.27029	no
YML010W	+	chr13	248679	chrXIII	247663	8.92646	10.0879	13.3774	2.34254	2.49984	2.53584	9.93496	8.6836	6.44709	3.03133	2.38257	3.34207	12.7916	11.2512	12.3295	3.88613	3.93919	4.12371	17.2663	25.1067	23.5755	2.29566	5.82872	3.05782	10.7973	2.42607	8.35522	2.88532	12.1241	3.98301	21.9828	3.7274	no
YML007W	+	chr13	253633	chrXIII	252635	14.3557	16.931	11.0273	0.584399	0.58572	0.427666	14.1545	19.1474	16.7335	1.66831	1.00205	0.642629	14.2834	16.923	13.5473	2.00176	1.39954	2.57286	22.137	25.2163	22.5527	4.47811	1.36993	1.49191	14.1047	0.499262	16.6785	1.07099	14.9179	1.99138	23.302	2.44665	no
YMR003W	+	chr13	272465	chrXIII	270903	8.1874	3.73653	7.49898	0.210908	0.452306	0.236586	2.73191	3.72462	4.29221	1	0.592421	0.702199	23.089	9.31237	15.7934	1.1371	0.314713	0.333008	14.761	12.1617	9.30671	1.94291	0.658915	1.73793	6.4743	0.2666	3.58291	0.73154	16.0649	0.594939	12.0765	1.44659	yes
YMR004W	+	chr13	273779	chrXIII	272213	23.3699	16.111	21.7433	3.33824	0.766571	2.43972	13.1043	12.7727	8.93519	1.6979	1.52913	2.51808	1.75579	2.3223	2.98443	3.01975	3.00565	4.38387	4.63625	2.69122	5.75916	12.2808	2.14255	6.65198	20.4081	2.14818	11.6041	1.88171	2.35417	3.46976	4.36221	7.0251	no
YMR008C	-	chr13	279169	chrXIII	277612	3.15188	3.70102	3.34172	0.463897	0.452688	0.409454	2.07307	2.34881	4.65632	0.474382	1.07461	0.456861	5.36126	4.10658	4.80262	0.262624	0.232907	0.254506	5.45147	7.06785	6.29931	0.337894	0.324731	0.404657	3.39821	0.40868	3.02607	0.635285	4.75682	0.250012	6.27287	0.355761	yes
YMR020W	+	chr13	314475	chrXIII	312826	6.94823	6.64911	8.40469	0.244599	1.5968	0.664519	6.14536	4.71731	4.06692	0.494903	0.526212	0.347845	3.38642	2.29709	1.99154	0.38296	0.528473	0.222791	2.14369	1.75747	1.91107	1.39578	0.75482	0.598657	7.33401	0.801972	4.97653	0.422987	2.55835	0.378075	1.93741	0.916418	yes
YMR021C	-	chr13	316728	chrXIII	315083	2.93488	3.32024	4.018	0.805842	0.409722	1	2.239	1.94821	2.35112	0.535841	0.847884	0.63482	0.166907	0.17315	0.304191	0.318966	0.286083	0.257682	0.328508	0.411801	0.415475	0.462586	0.812343	0.416631	3.42438	0.705188	2.17944	0.639515	0.214749	0.287577	0.385261	0.563853	no
YMR023C	-	chr13	318640	chrXIII	317017	4.41407	4.72688	4.53122	0.252801	0.750536	1.13103	3.15302	2.63818	3.65233	0.489742	1.1	1.59581	0.223883	0.216337	0.290955	0.182951	0.148536	1.58329	0.797402	0.383997	0.308435	1	0.551858	1.12616	4.55739	0.678124	3.14785	1.02852	0.243725	0.63826	0.496612	0.892671	yes
YMR024W	+	chr13	322188	chrXIII	320186	4.23928	3.46384	2.76649	0.17633	0.273954	0.186031	2.5513	4.70652	4.27772	0.291836	1.1	0.312711	0.192769	0.548259	0.237367	0.304515	0.250323	0.169011	0.16333	0.482559	0.491211	0.268515	0.460277	0.333002	3.48987	0.178772	3.84518	0.534849	0.326132	0.241283	0.379033	0.353931	no
YMR025W	+	chr13	323128	chrXIII	321120	15.9012	14.2541	14.1114	3.15524	3.55176	1.47583	13.9742	14.0293	10.8289	0.285803	2.93632	2.02291	0.772594	0.80188	1.02174	0.12978	1.21246	0.432275	0.746934	0.382013	1.05257	0.508261	1.89456	0.507052	14.7556	2.69428	12.9441	1.71501	0.865406	0.591504	0.727171	0.969959	yes
YMR026C	-	chr13	324210	chrXIII	322203	7.05842	3.32905	6.0988	0.208995	0.861863	0.56946	2.99914	2.99487	3.50073	0.363808	0.695299	0.837813	2.20099	3.36142	2.70945	0.720247	0.641614	0.874826	1.91005	2.76102	3.0186	2.13211	1.26027	0.608244	5.49542	0.513439	3.16491	0.598973	2.75728	0.745562	2.56323	1.33354	no
YMR029C	-	chr13	328842	chrXIII	326822	7.81479	6.86441	9.05439	1.72287	1.72698	1.25616	5.16272	6.92534	4.26756	2.57236	1.16559	1.87654	0.750101	0.463037	0.72021	2.23997	0.164791	1.05695	0.411609	0.812203	0.77476	0.516434	0.869148	1.30218	7.9112	1.53534	5.45187	1.83816	0.644449	1.1539	0.66619	0.895921	no
YMR030W	+	chr13	330785	chrXIII	328784	15.7236	20.2085	20.9	1.02203	1.17988	1.52736	14.4275	22.752	19.4167	2.05935	2.62542	2.67188	0.248007	0.430848	0.414429	0.448095	0.180765	0.358956	0.178015	0.195984	0.316951	1.0007	1.68875	0.382805	18.944	1.20976	18.8654	2.41888	0.364428	0.329272	0.230317	1.02408	no
YMR044W	+	chr13	356423	chrXIII	354344	13.6641	17.0174	8.99443	0.347118	0.731832	0.537588	14.0756	13.5343	9.33475	1.15346	1.317	0.687407	7.84065	7.19004	7.84051	0.427377	1.34515	5.96827	11.0927	9.02092	10.1831	2.8693	3.43137	3.56397	13.2253	0.505513	12.3149	1.01929	7.62374	2.58027	10.0989	3.28822	no
YMR053C	-	chr13	369929	chrXIII	367965	27.593	45.8138	41.507	1	0.697355	0.718064	18.2914	23.2256	13.7913	1	1.36335	1.23178	67.9496	51.3382	59.0742	1.57101	1.54816	2.03036	67.7615	70.0097	54.2928	10.1707	1.24228	1.31174	38.3046	0.771807	18.4361	1.16504	59.454	1.71651	64.0214	4.24156	yes
YMR054W	+	chr13	374375	chrXIII	372412	18.5574	16.2706	10.5485	0.435919	0.236444	0.324443	15.6637	14.1633	14.426	0.528814	1.1	0.415685	7.24391	7.76237	9.07064	0.724206	0.473184	0.928649	13.5474	9.71223	17.8028	0.512026	1	0.442125	15.1255	0.298936	14.751	0.648166	8.02564	0.70868	13.6875	0.651384	yes
YMR056C	-	chr13	376094	chrXIII	374101	6.49061	4.93756	5.74957	0.230461	0.300479	0.271759	4.10155	3.98006	3.88605	0.432132	0.38499	0.414857	2.50707	2.1863	1.96214	0.201147	0.242666	0.36358	1.26851	1.36578	1.12092	0.566514	0.245725	0.399646	5.72591	0.234233	3.98922	0.377326	2.2185	0.269131	1.25174	0.403962	yes
YMR059W	+	chr13	379807	chrXIII	377818	15.2455	15.5148	15.7986	0.338123	0.442098	0.198821	15.6297	18.5134	26.6561	0.315016	1.14139	0.454653	20.3271	22.3449	23.8611	0.0957513	0.749328	0.127489	34.9045	28.9123	45.5878	0.247375	0.755783	0.398876	15.5196	0.293014	20.2664	0.603688	22.1777	0.324189	36.4682	0.467344	no
YMR059W	+	chr13	379815	chrXIII	377826	16.1728	16.1979	16.9221	0.282755	0.445729	0.21285	15.114	19.5337	26.2235	0.337188	1.16099	0.427997	21.1745	24.2594	24.4077	0.0991804	0.76883	0.130634	34.3867	28.763	45.1968	0.262827	0.812521	0.383789	16.431	0.280445	20.2904	0.608724	23.2805	0.332882	36.1155	0.486379	yes
YMR061W	+	chr13	381305	chrXIII	379318	5.48326	8.79208	4.96546	0.696631	1.1	1.54888	4.25968	6.87167	7.29292	1	0.992636	2.06278	5.3353	7.83215	4.87857	0.444093	0.293572	0.231686	14.4314	9.05257	9.72534	0.815961	0.579946	0.68812	6.4136	1.08184	6.14142	1.31847	6.01534	0.323117	11.0698	0.694676	yes
YMR067C	-	chr13	392679	chrXIII	390689	41.8488	33.4219	54.043	3.19584	2.70438	2.24789	23.6855	31.2314	23.8198	4.71396	3.51107	3.2062	18.5858	17.4113	15.7831	1.18777	1.46173	1.17712	19.686	27.8995	19.0473	3.21111	2.71632	2.08024	43.1046	2.6827	26.2456	3.77708	17.2601	1.27554	22.2109	2.66922	yes
YMR070W	+	chr13	398838	chrXIII	396826	30.5611	25.5538	32.6415	1.55746	1.4606	1.14474	26.9948	25.5612	27.7719	1.42555	1.91215	1.66106	6.49449	10.8883	7.56495	2.18591	0.778214	1.1891	15.8932	12.8837	10.4308	4.13274	1.24269	0.709885	29.5855	1.35427	26.776	1.63292	8.31592	1.38441	13.0692	2.02844	no
YMR078C	-	chr13	410999	chrXIII	409571	61.2529	56.924	54.7491	4.15788	2.2822	2.86005	34.3796	51.1993	32.2776	6.19516	2.87782	3.9078	4.0959	2.87238	3.46044	1.03516	3.77225	2.73976	3.58807	3.04215	5.16637	6.35796	5.40608	3.51073	57.642	3.06671	39.2855	4.29359	3.47624	2.51572	3.9322	5.09159	no
YMR080C	-	chr13	415376	chrXIII	413931	14.896	12.8489	10.6837	0.842454	0.33551	0.269168	13.5621	10.8084	11.3816	0.402885	0.90691	1.20262	1.39299	1.43781	1.86163	0.279579	1.48185	0.180851	2.12619	1.92086	1.76186	0.273216	1.85234	0.962346	12.8096	0.449044	11.9174	0.804139	1.56414	0.647425	1.9363	1.0293	no
YMR086W	+	chr13	430632	chrXIII	429252	8.54295	12.3417	7.35621	0.629512	0.744698	0.582867	6.2133	5.15738	4.9111	1.38492	1.19491	0.754994	0.585508	2.08753	1.21411	2.76903	1.29443	1.93838	1.45769	1.59428	1.93655	3.93248	2.72193	1.09151	9.41361	0.619026	5.42726	1.07827	1.29571	2.00062	1.66284	2.58198	no
YMR092C	-	chr13	440204	chrXIII	438789	4.44946	4.39456	4.18624	0.769213	0.617074	0.296049	3.06392	4.42037	4.94426	1.25133	0.848832	0.528743	2.44361	2.68882	3.02762	0.321251	0.446891	0.268497	2.56744	2.38437	4.14163	1.34219	0.282658	0.458827	4.34342	0.527445	4.14285	0.842968	2.72002	0.345546	3.03115	0.694558	no
YMR097C	-	chr13	448680	chrXIII	447306	35.3324	47.0549	40.0747	4.62259	3.0875	3.03112	30.7463	30.8308	33.473	7.27158	3.50947	1.98586	0.205009	0.398765	0.234904	3.90141	4.36666	1.38918	0.645413	0.827467	0.290483	3.222	1.76249	4.71702	40.8207	3.54707	31.6834	4.2223	0.279559	3.21908	0.587788	3.23384	no
YMR098C	-	chr13	450061	chrXIII	448681	5.93637	3.43192	4.3312	0.353395	0.508782	0.474744	4.05671	2.67652	3.8645	0.504026	1.1	0.645184	0.415724	0.617149	0.224247	0.318336	0.324117	0.265465	0.26001	0.380453	0.477772	0.435914	0.785101	1.15789	4.5665	0.412307	3.53258	0.716403	0.41904	0.30264	0.372745	0.792969	yes
YMR099C	-	chr13	452900	chrXIII	451001	5.93903	6.26447	6.52946	0.414113	0.988589	0.665164	2.68134	3.1468	3.85599	1.03005	0.59732	0.498132	0.134305	0.21935	0.178854	0.562532	0.739022	0.357013	0.135823	0.246411	0.251115	0.0689168	1.30092	0.971102	6.24432	0.655955	3.22804	0.675167	0.177503	0.552856	0.211116	0.780312	no
YMR101C	-	chr13	457272	chrXIII	455348	13.3494	11.7073	16.8008	1.66708	1.04068	1.59795	9.04683	10.7501	13.7097	1.99647	1.94312	1.16749	10.7522	7.62865	7.65958	0.772377	1.15686	2.16481	9.75686	11.8241	11.6728	2.90639	1.12465	0.825906	13.9525	1.4019	11.1689	1.66903	8.68016	1.36468	11.0846	1.61898	yes
YMR102C	-	chr13	458642	chrXIII	456728	12.4755	6.47933	6.09801	0.511703	0.443681	0.568254	9.88489	12.1047	8.08478	1	0.816089	0.975053	14.306	13.8757	17.8746	0.267746	0.465651	0.950683	14.762	12.4973	23.7929	0.694211	0.749331	0.522971	8.35094	0.474546	10.0248	0.897047	15.3521	0.56136	17.0174	0.655504	yes
YMR104C	-	chr13	462750	chrXIII	460795	6.29746	6.39682	6.41289	0.55202	0.365091	0.140696	4.28398	5.2416	3.81198	0.822248	0.279022	0.496088	2.11549	1.77769	0.976892	0.713914	0.290129	0.319483	3.46386	3.14921	1.33597	0.288183	0.860359	0.539891	6.36905	0.319269	4.44585	0.499119	1.62336	0.441175	2.64968	0.562811	yes
YMR104C	-	chr13	461990	chrXIII	460042	4.84486	4.15821	3.71025	0.176278	0.271541	0.189449	3.3433	2.53666	2.18318	0.34806	0.513117	0.290275	2.60714	3.06386	2.71509	0.261576	0.181781	0.213612	2.59881	2.46243	2.27806	0.530448	0.460285	0.255865	4.23777	0.179089	2.68771	0.350484	2.79536	0.21899	2.44643	0.415533	no
YMR108W	+	chr13	475946	chrXIII	473225	28.2568	24.7943	29.4524	0.4824	0.391985	0.37996	28.024	52.6323	46.9904	1.25328	0.669633	0.299309	7.32241	4.52924	3.37758	0.730275	0.193708	0.172696	6.88003	4.98476	5.64533	0.336626	0.449277	0.400585	27.5012	0.384782	42.5489	0.707406	5.07641	0.365559	5.83671	0.395496	no
YMR109W	+	chr13	478917	chrXIII	476184	3.21045	4.78047	6.24531	0.848148	0.588408	0.558424	4.11934	3.85804	2.99623	1.7268	1.1	1.03597	6.54984	5.77472	6.8247	0.310823	0.585962	0.547432	7.99976	9.17656	7.48306	3.38112	0.367905	0.588615	4.74541	0.63166	3.65787	1.25426	6.38309	0.481405	8.21979	1.44588	yes
YMR110C	-	chr13	480384	chrXIII	477699	3.69539	4.09464	4.04987	0.305017	0.326172	0.3685	2.84107	4.60492	2.65831	0.569646	0.334059	0.25	2.42024	1.66381	2.33468	0.648909	0.839401	0.602946	2.65801	2.85506	2.97517	0.735688	0.421384	0.616111	3.94663	0.299897	3.3681	0.351235	2.13958	0.697086	2.82941	0.591061	yes
YMR111C	-	chr13	482200	chrXIII	479538	7.505	7.47646	11.8156	2.28241	3.09847	1.56429	7.77138	7.88679	8.66885	4.10135	3.449	3.50831	3.05623	3.15006	2.37117	1.45863	2.01073	1.71925	3.28913	2.20927	2.09493	3.25033	1.62872	2.70406	8.93235	2.28172	8.10901	3.65289	2.85915	1.72954	2.53111	2.5277	no
YMR115W	+	chr13	488145	chrXIII	485502	6.62639	8.67094	6.38151	1.66799	1.99726	2.09523	5.13628	4.60456	5.20839	3.28538	2.1382	1.90709	1.53641	1.39606	1.17725	2.88443	2.06304	4.11687	1.64882	0.977175	1.10308	3.61965	3.51559	3.61573	7.22628	1.88683	4.98308	2.41022	1.36991	3.02144	1.24303	3.58366	no
YMR121C	-	chr13	499846	chrXIII	496434	7.69141	7.34346	7.94946	1.40226	1.10773	1.65707	5.47207	4.62995	6.65422	2.37848	2.3237	1.26994	0.525462	0.49375	0.496267	2.54817	1.58098	1.55603	0.661827	0.63479	0.857099	1.11468	1.36782	1.09792	7.66144	1.35569	5.58541	1.95738	0.50516	1.89506	0.717906	1.19347	no
YMR122W-A	+	chr13	501694	chrXIII	498247	14.0559	13.8717	14.8119	0.728424	0.77942	0.696647	14.5743	19.1792	10.0601	1.26822	0.895543	0.837501	0.345989	0.347196	0.308687	1.52243	0.921728	1.38332	0.276788	0.346419	0.326198	1.6883	1.30932	0.984008	14.2465	0.701497	14.6045	0.967088	0.333957	1.27582	0.316469	1.32721	no
YMR123W	+	chr13	504083	chrXIII	500771	16.4413	8.86205	12.2344	1.52136	1.03425	2.01275	12.98	8.37527	12.5506	0.295219	1.81743	0.38862	10.9734	13.3305	12.6754	0.0977382	2.34083	1.43117	22.7457	20.021	16.1638	0.120424	1.55991	1.37701	12.5126	1.48945	11.302	0.800422	12.3265	1.28991	19.6435	1.01912	yes
YMR124W	+	chr13	507436	chrXIII	504114	54.9184	52.5844	45.1649	0.951723	0.659585	0.544113	30.9104	32.587	25.1054	1.38371	1.78569	0.624994	7.8324	9.04969	9.0029	0.730768	0.465022	0.704042	12.561	16.0749	15.2189	2.36465	0.355091	0.841792	50.8892	0.685141	29.5343	1.23146	8.62833	0.633277	14.6183	1.18718	yes
YMR128W	+	chr13	516895	chrXIII	513593	9.85277	17.0478	9.01645	2.68333	2.48107	0.571069	4.40087	4.61764	6.07716	1	3.14678	1.68146	2.02371	2.01007	2.23767	5.12181	1.52394	5.09991	2.01857	1	1	4.41547	1	3.37712	11.9723	1.87849	5.03189	1.90941	2.09048	3.91522	1.33952	2.93086	no
YMR128W	+	chr13	517590	chrXIII	514288	26.114	16.9603	12.6104	1.45565	0.833034	0.510875	13.902	19.3092	10.2713	0.258475	1.08624	1.68435	4.28855	3.74703	4.0663	0.18151	0.726368	0.480406	8.10366	4.02134	8.40097	0.568366	1.12335	0.304728	18.5616	0.899853	14.4942	0.976355	4.03396	0.462761	6.84199	0.665482	yes
YMR135C	-	chr13	530119	chrXIII	526773	4.50076	4.7771	5.2281	1.27109	0.858527	0.95524	6.28211	6.22518	5.91358	1.93338	0.625735	0.820167	0.465351	0.662471	0.468762	0.859033	0.481941	0.572458	0.744161	0.443668	0.85672	1.24261	0.980501	0.437485	4.83532	0.994952	6.14029	1.09309	0.532195	0.637811	0.681516	0.886864	yes
YMR140W	+	chr13	539356	chrXIII	536018	10.4529	9.5895	11.2153	0.447108	1.1536	0.509423	6.48988	6.62794	6.18203	0.950942	1.2325	0.855276	0.83246	0.854279	0.737197	1.43297	1.35112	0.438912	1.04331	0.666292	1.11466	1.22599	2.14098	0.889869	10.4192	0.670043	6.43328	0.979572	0.807979	1.07433	0.941419	1.41895	no
YMR145C	-	chr13	545233	chrXIII	541941	5.12434	5.10265	4.49877	0.493253	0.569365	0.621792	4.5424	4.22278	3.48841	0.420942	0.779574	0.613942	0.273024	0.297184	0.357237	0.455597	0.420082	0.545906	0.29515	0.387958	0.273301	0.663511	0.824053	0.657439	4.90859	0.528137	4.08453	0.571486	0.309149	0.473862	0.318803	0.715001	yes
YMR155W	+	chr13	560405	chrXIII	557129	24.5898	23.6095	11.7942	0.312279	0.322673	0.514898	14.9234	16.1332	16.1637	0.157971	0.813674	0.204485	12.3301	8.69464	10.3362	0.147997	0.266061	0.691109	5.6695	10.838	7.85694	0.38555	0.862061	1.44189	19.9978	0.34995	15.7401	0.35871	10.4536	0.368389	8.12147	0.896499	yes
YMR158W	+	chr13	562888	chrXIII	559603	24.9605	17.6498	24.8166	0.337908	0.611243	2.10578	10.097	13.2599	11.6737	1	1.1	1	16.4002	16.5137	13.5602	1	1	1	18.4296	10.3531	14.685	1	1	1	22.4756	0.984978	11.6769	1	15.4914	1	14.4892	1	no
YMR162C	-	chr13	573258	chrXIII	570122	3.44883	3.56752	3.60742	1	0.959514	1	3.39585	2.31157	2.31369	1	1.1	1.69363	1	0.696169	1	0.741687	0.473184	1.01003	1	1	1	1	0.911539	1.89849	3.54126	0.953171	2.6737	1.23121	0.898723	0.741633	1	1.27001	no
YMR166C	-	chr13	583421	chrXIII	580386	11.4958	10.0184	10.3643	0.082726	0.349216	0.0736983	7.03729	13.1426	11.5091	0.406268	0.670551	0.226628	15.6065	17.2786	13.5621	0.458939	0.285719	0.338023	32.0562	19.2548	36.8111	0.301098	0.262826	0.567224	10.6262	0.135214	10.563	0.401149	15.4824	0.360893	29.3741	0.377049	yes
YMR170C	-	chr13	592901	chrXIII	589872	4.69287	3.90206	5.71632	0.434387	0.243262	0.821419	6.34178	5.2766	5.06577	0.31998	0.687728	0.272523	0.162746	0.118203	0.125588	0.340902	0.0655788	0.12201	0.0641632	0.0381978	0.152259	0.0344317	0.149652	0.228376	4.77041	0.466356	5.56138	0.39341	0.135512	0.176164	0.0848732	0.137487	no
YMR183C	-	chr13	616182	chrXIII	614273	13.1483	12.1791	7.3815	3.77491	1.84162	3.60732	5.55823	8.55977	10.9942	6.87514	4.40469	1.59543	7.21485	6.97508	8.06637	3.65736	2.24721	2.37746	13.5265	13.1312	9.90411	3.44799	2.97562	1.04893	10.903	3.04128	8.37074	4.25842	7.41877	2.76068	12.1873	2.49085	yes
YMR185W	+	chr13	620834	chrXIII	618926	46.1784	48.8673	41.3811	0.565341	1.39228	1.33477	64.9803	37.7906	44.2052	0.458205	4.00467	0.923465	0.510669	0.731399	0.374947	0.193194	1.70232	0.797291	0.602078	0.479692	1.10904	0.516398	1.05442	0.557238	45.4756	1.06413	48.992	1.76211	0.539005	0.897601	0.73027	0.709352	yes
YMR188C	-	chr13	625649	chrXIII	623716	5.68323	6.90447	5.67336	1.89428	1.76658	1.23723	7.93314	9.67899	19.1711	0.844441	4.80397	0.85944	0.434267	0.441022	0.511625	1.20867	3.00686	1.15522	0.562999	0.536412	0.460362	0.632503	2.06156	2.96498	6.08702	1.59937	12.2611	2.13595	0.462305	1.79025	0.519924	1.88635	yes
YMR189W	+	chr13	629255	chrXIII	627320	3.41974	2.76285	3.85416	0.301224	0.202961	0.441697	2.65053	2.03628	1.96449	0.143775	0.328014	0.406974	0.219813	0.0636603	0.132268	0.867909	0.16098	0.133723	0.0766694	0.154791	0.218201	0.0945233	0.184613	0.205641	3.34558	0.28196	2.2171	0.259588	0.138581	0.387537	0.149887	0.161592	yes
YMR190C	-	chr13	631655	chrXIII	629710	11.8814	16.819	13.4369	0.869896	0.955777	1	16.2979	15.063	12.2765	2.41139	1.11339	2.5925	1.18267	0.815502	1.16929	0.35675	1.15545	0.761407	1.45299	0.967366	0.984177	0.911297	3.1249	1.09772	14.0458	0.908557	14.5458	2.00576	1.05582	0.757868	1.13485	1.71131	yes
YMR191W	+	chr13	636219	chrXIII	634266	4.24795	5.52684	5.14908	0.120611	0.197041	0.146559	3.51205	4.41343	5.12006	0.375732	0.391577	0.16053	0.0956829	0.0591207	0.105254	0.108689	0.0705175	0.0397107	0.0310861	0.0825352	0.0636064	0.0420878	0.105068	0.115476	4.97462	0.121404	4.34851	0.275946	0.086686	0.0729722	0.0590759	0.0875439	no
YMR192W	+	chr13	638531	chrXIII	636540	32.5259	56.2853	28.5605	3.10844	3.77696	2.92553	37.0847	24.1129	27.0869	1	7.95398	3.15666	13.2119	16.3649	14.1583	6.67154	8.27155	11.9314	14.7903	19.1797	17.5957	5.0683	10.6477	5.77523	39.1239	3.23697	29.4281	4.00355	14.5784	8.95816	17.1885	7.16373	no
YMR198W	+	chr13	650713	chrXIII	648779	23.6801	16.567	20.2563	1.23195	0.976542	1.53551	20.1214	14.7434	14.5242	0.252296	2.53445	1.00855	1.10054	1.37759	1.16685	2.83074	0.29525	1.50303	1.23826	1.28851	1.46037	0.373065	0.738995	0.567892	20.1678	1.21467	16.463	1.23177	1.21499	1.54301	1.32904	0.559984	no
YMR205C	-	chr13	663852	chrXIII	661867	1.75375	4.7309	5.02226	1	0.556679	1	4.28315	2.788	2.41112	0.4431	0.498154	0.612174	1.59714	2.57166	2.53538	0.470521	0.342755	0.411828	1.78182	5.45802	1.4381	0.703292	0.409951	0.498746	3.83564	0.818893	3.16076	0.484476	2.23473	0.408368	2.89264	0.53733	yes
YMR208W	+	chr13	675158	chrXIII	673170	78.5798	72.5469	108.795	1.3559	0.647153	0.68518	29.5556	40.8062	41.4017	0.399228	4.26032	1.27042	29.293	22.9636	23.8034	1.19847	1.34584	1.61463	33.9164	31.5163	48.9819	0.16942	1.1545	0.9124	86.6406	0.862745	37.2545	1.94332	25.3533	1.38631	38.1382	0.74544	yes
YMR212C	-	chr13	680037	chrXIII	678050	22.7055	14.6194	21.0088	0.853548	0.411012	0.265967	13.1866	13.4589	18.7687	0.330283	1.0216	0.384141	27.3837	29.8819	28.8342	0.502937	0.407058	0.359499	20.7673	19.8642	20.247	0.440277	0.600626	0.440706	19.4446	0.476842	15.1381	0.545342	28.6999	0.423165	20.2928	0.49387	yes
YMR213W	+	chr13	684578	chrXIII	682589	12.0671	10.1225	9.48367	0.69166	0.486653	0.404159	8.05005	7.85449	10.7386	0.720656	0.503546	0.903556	6.83764	5.23743	5.18512	4.24561	1.09729	2.71724	8.06249	5.44486	5.97198	1.73851	3.91348	1.49217	10.5578	0.494157	8.88106	0.675919	5.7534	2.68671	6.49311	2.38138	no
YMR220W	+	chr13	702625	chrXIII	700818	6.92766	7.64456	8.11208	0.656838	0.768999	0.594771	5.08948	4.4688	4.64619	1.3795	2.75097	1.28128	0.4223	0.391527	0.396719	0.65443	0.401233	0.251715	0.402629	0.759587	0.619277	0.350373	0.776874	0.268781	7.56143	0.640203	4.73482	1.77058	0.403515	0.435792	0.593831	0.465343	no
YMR223W	+	chr13	707352	chrXIII	705544	25.4534	18.5816	34.3789	1.55078	0.799284	0.601584	21.6066	23.9553	16.4912	0.669246	0.644872	0.984271	2.6194	2.99802	2.58292	0.276583	0.233149	0.279854	3.2866	4.05545	3.78423	1	0.882469	1.30825	26.138	0.950549	20.6844	0.732796	2.73345	0.263195	3.70876	1.06357	yes
YMR226C	-	chr13	710955	chrXIII	709140	4.22674	4.09226	4.63061	0.383188	0.427665	0.508057	2.56184	5.78352	3.99332	0.805913	0.640453	0.512765	2.18205	2.40434	2.21705	0.21713	0.182539	0.17783	3.11855	3.82104	2.52109	0.576936	0.295077	0.216083	4.31653	0.406304	4.11289	0.61971	2.26781	0.1925	3.15356	0.362699	yes
YMR227C	-	chr13	712914	chrXIII	711135	38.2945	42.4165	26.8201	2.71587	8.17783	4.40883	33.5251	33.6974	20.233	5.6672	2.81822	5.54041	3.2441	4.05951	4.14517	6.00296	8.14484	15.6372	4.09301	4.19116	1.96833	9.48189	13.4071	16.7678	35.8437	5.06751	29.1518	4.64194	3.81626	9.92833	3.4175	13.2189	no
YMR234W	+	chr13	730681	chrXIII	728932	6.38555	5.11829	5.74583	0.201249	0.320203	0.490165	8.06891	8.83621	6.63467	0.280047	1.20206	0.221498	0.279616	0.456255	0.270366	0.21711	0.393105	0.465004	0.261675	0.886742	0.449407	0.77512	1.15295	0.709213	5.74989	0.303872	7.8466	0.534534	0.335412	0.358406	0.532608	0.879095	no
YMR237W	+	chr13	735282	chrXIII	733542	4.76033	4.34753	4.99535	0.71853	0.547774	0.713743	4.77077	4.10911	6.23524	0.4111	1.71472	0.367681	24.8196	10.9889	27.3431	3.29405	1.76492	1.32421	28.2759	20.5379	53.6256	0.203647	0.618999	0.275226	4.70107	0.626682	5.03837	0.797834	21.0505	2.12772	34.1465	0.365957	yes
YMR241W	+	chr13	742100	chrXIII	740322	6.70894	8.72694	8.76701	1.09361	0.627714	0.800503	6.09993	6.37329	7.19788	0.162262	1.20473	1.38166	1.56493	2.00602	1.80863	0.171068	1.10681	0.149013	1.09386	1.29426	1.79479	0.233188	0.204464	0.434796	8.06763	0.807277	6.55704	0.882884	1.79319	0.47563	1.39431	0.290816	yes
YMR255W	+	chr13	767544	chrXIII	765942	28.1597	25.3272	28.8076	1.37461	0.588115	1.15319	25.1888	16.7746	16.5542	1.10865	2.03453	1.45014	1.58942	1.4303	2.09224	1.25778	0.639617	1.1783	1.8277	2.29317	1.95812	1.05355	0.561311	0.772124	27.4315	1.0053	19.5059	1.49778	1.70399	1.02523	2.02633	0.795661	no
YMR258C	-	chr13	771649	chrXIII	770057	4.71985	4.82795	5.94513	0.327141	0.484434	0.474004	3.15119	5.77369	6.42064	0.263687	0.874808	1.11641	0.323032	0.299691	0.449626	0.142004	0.13777	0.11289	0.224039	0.237125	0.262935	0.201694	0.502647	0.160093	5.16431	0.395193	5.11517	0.718301	0.35745	0.130888	0.241366	0.288145	yes
YMR261C	-	chr13	779204	chrXIII	777619	5.25765	6.21829	8.44106	0.774675	0.725546	0.857225	7.29409	8.68866	8.14547	0.128108	0.582253	0.516918	7.2214	9.91355	6.28706	0.0837792	0.36509	0.0866325	7.37932	8.35524	10.3434	0.714149	0.206816	0.132216	6.639	0.752482	8.04274	0.37576	7.80734	0.178501	8.69264	0.35106	yes
YMR264W	+	chr13	785282	chrXIII	783646	29.8149	20.6767	24.8407	1.1237	1.06834	1.02875	24.2925	18.1061	17.2378	1.65368	1.91112	1.3123	1.61104	1.6666	1.41776	0.963634	0.620044	0.328466	1.31547	1.4723	1.33381	0.829094	0.806762	0.717356	25.1107	1.04026	19.8788	1.59237	1.56513	0.637381	1.37386	0.784404	yes
YMR271C	-	chr13	795834	chrXIII	797375	17.5855	15.2972	7.74774	0.134467	0.207176	0.320643	11.4485	17.0435	15.9087	0.173864	0.936923	0.231892	1.43259	2.09479	0.775571	0.350118	0.2291	0.417658	1	1	1	0.728712	1	0.889983	13.5435	0.187428	14.8002	0.414226	1.43432	0.332292	1	0.872898	no
YMR272C	-	chr13	799209	chrXIII	800730	9.64849	7.22851	7.13967	2.0247	1.4451	1.69449	8.51047	8.70516	10.2389	0.272446	2.24291	2.20682	2.17674	1.45834	1.41943	0.150482	0.208641	0.154706	2.61874	1.63902	1.60692	0.20161	0.75075	0.31313	8.00556	1.6881	9.15151	1.54072	1.68484	0.171276	1.95489	0.42183	yes
YMR275C	-	chr13	804402	chrXIII	805930	33.29	32.8461	32.9188	0.639513	0.74748	0.511114	28.8136	24.0705	24.4077	0.334392	0.353371	0.438327	6.088	4.14206	3.78188	0.215953	0.397625	0.411086	5.48008	5.18525	6.36881	0.262684	2.06538	0.339172	33.0183	0.599369	25.764	0.34203	4.67065	0.341555	5.67805	0.88908	no
YMR276W	+	chr13	808427	chrXIII	809939	4.95203	4.28852	4.67785	0.50789	0.525162	0.852454	3.00748	3.02153	3.56527	0.629228	0.605592	0.588402	1.02389	1.07541	1.20653	1.02986	0.840258	0.83777	1.39621	1.40323	2.28294	0.924978	0.822699	0.903202	4.63947	0.595169	3.19809	0.574407	1.10194	0.902629	1.69413	0.883626	no
YMR277W	+	chr13	810923	chrXIII	812428	25.7228	21.1754	21.2837	2.43426	2.25909	2.58672	20.6373	26.4807	17.3133	4.22665	3.15745	3.27316	12.9423	12.7095	11.7248	3.14687	5.81924	4.29822	22.4301	23.754	24.7967	5.32858	3.57777	3.70842	22.7273	2.39336	21.4771	3.51908	12.4589	4.42144	23.6603	4.20492	yes
YMR278W	+	chr13	812312	chrXIII	813799	3.4099	4.25979	3.73993	0.792527	0.613913	0.395273	2.30359	4.03657	1.50924	0.965517	0.854525	0.431359	0.522601	0.17795	0.413708	0.165199	0.175913	0.161922	0.309567	0.320594	0.767954	0.438681	0.322187	0.534163	3.80321	0.567238	2.61647	0.717134	0.37142	0.167678	0.466039	0.431677	no
YMR280C	-	chr13	816561	chrXIII	818051	15.7946	13.5956	11.6403	1.76292	1.49481	2.98682	8.9796	8.52147	11.4071	7.39087	2.44002	1.79028	0.400849	0.516834	0.370199	0.81697	0.384936	2.78379	0.936271	0.287081	0.266556	1.06764	1.19189	1.17173	13.6768	2.04818	9.63605	3.84039	0.429294	1.32857	0.496636	1.14376	no
YMR283C	-	chr13	825156	chrXIII	826650	2.73662	2.75274	3.53875	0.734328	0.648269	3.01769	4.7332	3.10705	6.21415	0.397588	1.04952	1.45902	0.563446	0.624385	0.887616	0.628304	1	0.681624	0.705271	1	0.685809	0.817339	1	1	3.00937	1.43343	4.6848	0.935377	0.691816	0.769976	0.797027	0.939113	yes
YMR283C	-	chr13	825177	chrXIII	826671	2.77017	2.24369	3.52247	1	0.63486	3.25596	4.92193	3.13058	6.13607	0.385243	1.03802	1.51444	0.558661	0.633005	0.822668	0.671454	1	0.718372	0.652722	1	0.657506	0.811854	1	1	2.84544	1.59694	4.72953	0.945901	0.671445	0.796609	0.770076	0.937285	yes
YMR289W	+	chr13	837651	chrXIII	839310	13.9234	9.93661	8.66567	1.31608	0.637863	1.63299	15.0945	16.2737	10.0553	0.389899	1.2763	1.30748	0.380795	0.318387	0.543507	0.552929	0.522819	0.33747	1	0.4927	0.43649	1.43427	0.752241	0.566103	10.8419	1.16231	13.8078	0.957894	0.41423	0.471073	0.643063	0.917538	no
YMR291W	+	chr13	843034	chrXIII	844693	5.8365	5.67608	4.52993	0.52003	0.372657	0.416108	5.07002	6.42502	6.48112	0.264552	1.31217	0.242973	4.03814	6.74021	6.63701	0.36958	0.465389	0.91964	3.70699	10.9863	5.7229	1.95213	0.609126	0.501493	5.3475	0.402932	5.99206	0.573232	5.80512	0.58487	6.80541	1.02092	no
YMR297W	+	chr13	850876	chrXIII	852490	2.26387	2.67408	3.57368	0.522868	0.639762	0.686532	3.81486	3.09397	5.68604	0.631786	0.711378	0.578082	1.30177	2.40679	1.70669	0.51545	0.348045	0.370255	1.19369	1.19143	2.76634	0.717336	0.407984	0.588067	2.83721	0.583054	4.19829	0.607082	1.80509	0.41125	1.71715	0.571129	no
YMR302C	-	chr13	858738	chrXIII	860397	6.68136	8.3834	6.42472	0.557844	0.555576	0.585231	3.29801	4.66863	4.44378	0.534589	1.28563	0.604113	5.90951	5.60094	5.6889	1.96261	0.819126	1.70045	5.43235	6.73947	8.36968	1.581	1.56889	0.68093	7.16316	0.532884	4.13681	0.774776	5.73312	1.49406	6.84716	1.27694	yes
YMR306W	+	chr13	872341	chrXIII	874009	6.7651	6.58418	7.59997	1.12809	0.385808	1.52393	5.50876	7.04637	7.74393	0.335784	0.732806	0.624169	5.29403	5.4934	3.17926	0.255046	0.955837	0.955725	3.99544	4.69863	5.83441	0.442695	0.640769	0.717272	6.98308	0.979276	6.76635	0.530919	4.65557	0.722203	4.84283	0.600245	no
YMR306W	+	chr13	873019	chrXIII	874687	4.68743	4.80603	6.24761	0.590901	0.268662	0.566348	4.25535	5.24582	3.6185	0.570154	0.537629	0.138667	2.23668	2.32773	1.50195	1.25823	0.113918	0.108163	1.30894	1.66713	1.63206	0.351493	0.477761	0.307755	5.24702	0.44197	4.37322	0.38215	2.02212	0.493438	1.53604	0.379003	yes
YMR306W	+	chr13	875180	chrXIII	876852	12.4644	10.8001	12.453	0.369265	0.43451	0.329415	10.817	13.4384	10.8591	0.661351	0.50537	0.240067	2.1818	3.93824	1.22127	0.387108	0.17679	0.199878	1.83039	1.95923	3.48429	0.423109	0.289029	0.323982	11.9058	0.344397	11.7048	0.435596	2.44711	0.254592	2.42464	0.345373	no
YMR314W	+	chr13	890862	chrXIII	892537	4.54855	3.26988	3.85736	0.563958	0.88486	0.666234	3.48884	3.47671	2.75524	0.871514	1.12313	0.778667	4.70579	4.25982	4.34603	1.12957	1.33582	1.27068	5.13796	5.44294	5.89975	2.25093	1.50802	1.18364	3.89193	0.671684	3.24027	0.891104	4.43722	1.24536	5.49355	1.64753	no
YNL330C	-	chr14	25440	chrXIV	18842	13.2193	7.98307	11.5382	0.590661	0.408312	0.305075	5.23182	14.9988	14.9502	1.09013	1.35723	0.658407	1	1	1	1	1	1	1	1	1	1	1	1	10.9135	0.401349	11.7269	1.00192	1	1	1	1	yes
YNL317W	+	chr14	49605	chrXIV	43078	15.0859	14.3548	18.1066	0.614171	1.03117	0.853201	12.0249	13.3608	11.7072	1.71131	1.76012	1.18592	8.68498	9.24229	10.3451	3.28982	2.19582	1.59648	12.9575	17.6691	20.1565	4.80767	2.52178	1.72345	15.8491	0.799516	12.3643	1.51912	9.42411	2.3607	16.9277	3.01763	no
YNL317W	+	chr14	48884	chrXIV	42357	5.91375	9.41972	9.67444	0.390986	0.882366	0.606969	3.14562	3.18401	4.6004	0.323872	0.603849	0.530206	0.439281	0.30802	0.400699	0.205368	0.186752	0.179593	1	0.632486	0.529407	1.79713	1	0.322253	8.33597	0.59344	3.64334	0.452642	0.382667	0.190571	0.720631	1.03979	yes
YNL309W	+	chr14	61523	chrXIV	55052	30.2344	33.9975	39.9652	0.413508	0.261973	0.964411	16.0621	22.8681	38.9377	1.98725	1.00791	0.434151	30.1394	24.7469	32.9885	2.14359	0.884234	1.61394	28.1352	35.7324	41.0165	0.190498	1.09121	0.76686	34.7324	0.513297	25.956	1.10977	29.2916	1.54726	34.9614	0.682855	yes
YNL297C	-	chr14	80797	chrXIV	74310	23.7774	28.9041	30.1831	1.38447	1.54303	1.41769	19.8396	29.1878	39.3638	0.730914	1.1	1.89849	5.36196	5.52768	4.27764	0.375592	0.379508	0.292331	2.38502	2.59018	3.10613	1	1	1	27.6215	1.41507	29.4637	1.2098	5.05576	0.349144	2.69378	1	no
YNL294C	-	chr14	86203	chrXIV	79724	26.6783	27.2114	24.92	1.17976	1.62961	1.88154	19.2196	24.515	19.6778	2.49149	1.96278	1.0353	10.6744	12.4313	13.9773	1.1276	2.03596	3.74813	16.8838	22.905	20.1888	0.985629	1.67602	1.86043	26.2699	1.5303	21.1375	1.79652	12.361	2.30389	19.9926	1.50736	yes
YNL293W	+	chr14	89730	chrXIV	83241	6.44484	8.93766	7.06501	0.266492	0.380656	0.668627	5.65826	5.32678	6.45524	0.202963	0.394655	0.24847	3.72216	2.048	1.48433	0.118987	1.38111	0.591616	2.78105	3.13707	3.71455	0.97906	0.503825	0.909554	7.4825	0.405258	5.81343	0.248696	2.41817	0.697238	3.21089	0.79748	yes
YNL290W	+	chr14	94526	chrXIV	88068	5.50493	4.27081	4.61508	1.03175	1.65079	1.15786	6.65287	5.00902	4.93573	1.3004	1.79372	0.977637	2.10469	1.8326	2.15241	1.32401	2.07324	0.77526	2.64747	2.3964	2.5578	1.19276	1.17599	1.34189	4.79694	1.2468	5.53254	1.32392	2.0299	1.39084	2.53389	1.23688	no
YNL288W	+	chr14	98531	chrXIV	92193	3.69345	2.6845	3.71796	1.4514	0.738157	0.97892	2.65985	3.00657	6.51851	0.237771	1.79082	1.7283	0.97273	1.13264	1.08542	0.152365	0.595755	0.331947	1.01087	1.36192	1.00662	0.236493	0.227483	0.707765	3.3653	1.02283	4.06164	1.21896	1.0636	0.360022	1.12647	0.39058	yes
YNL287W	+	chr14	101146	chrXIV	94809	6.94162	4.95107	5.72837	0.368735	1.34193	0.403365	2.54064	4.43424	7.28746	0.400882	2.44184	0.776758	1.26846	1.38955	1.72158	1.44475	0.236842	0.686479	3.22349	3.19059	1.67173	0.576029	0.534221	0.366324	5.87369	0.671344	4.75411	1.17316	1.45986	0.789355	2.69527	0.492191	yes
YNL279W	+	chr14	130297	chrXIV	108384	8.84265	5.53055	11.7439	0.473165	0.488989	1.18605	10.7464	8.52489	4.8827	0.475777	0.789331	0.734786	2.55072	2.79278	2.88153	0.1107	0.652812	0.754031	2.36043	3.81764	3.568	0.292896	0.328866	1.03035	8.70571	0.682734	8.05132	0.633298	2.74168	0.505847	3.24869	0.550703	yes
YNL275W	+	chr14	138597	chrXIV	116074	11.363	11.2101	15.0126	0.349954	0.628406	0.465348	10.9387	12.9868	10.1761	0.394885	0.543606	0.66787	0.147304	0.275829	0.226531	1.37199	0.108667	0.128241	0.109599	0.355698	0.150955	0.194167	0.542436	0.177419	12.5286	0.447902	11.3672	0.50212	0.216555	0.5363	0.205417	0.304674	no
YNL274C	-	chr14	139579	chrXIV	117057	6.63807	7.21257	7.5092	1.15534	0.545422	1.22005	5.5726	6.12336	5.52945	0.106414	0.787073	1.64956	0.180907	0.190352	0.182961	0.306177	0.139831	0.794738	0.213664	0.263324	0.298221	0.0755684	0.466364	0.34726	7.11995	0.940269	5.7418	0.814351	0.18474	0.413582	0.258403	0.296398	no
YNL272C	-	chr14	145801	chrXIV	123309	8.18226	6.92234	10.1563	0.739678	0.646884	0.726337	6.27422	8.70915	5.69893	0.588643	1.21558	1.06612	1.67365	2.27089	3.86574	0.778587	0.222951	0.743236	3.19441	3.2093	6.80827	0.980033	0.819311	1.08772	8.42029	0.670966	6.8941	0.923447	2.60342	0.581592	4.40399	0.962353	yes
YNL271C	-	chr14	151879	chrXIV	129379	15.8549	21.4052	19.634	1	1.1	1	5.94042	5.48749	3.91287	1	1.1	1	4.09697	7.55104	1	1	1.07678	1	1.2517	4.03361	1.77716	1	1	1	18.9647	1	5.11359	1	4.216	1.02559	2.35416	1	yes
YNL268W	+	chr14	158577	chrXIV	136103	27.9355	25.3316	25.1157	1.84599	1.32752	1.35292	17.8096	17.7694	15.0321	4.09842	2.20407	1.47621	9.22265	9.42678	7.88423	2.61873	1.98723	1.07234	8.1493	10.1883	9.99088	2.18486	0.724688	1.44672	26.1276	1.47548	16.8704	2.55957	8.84455	1.89277	9.44284	1.45209	yes
YNL267W	+	chr14	160095	chrXIV	137616	26.2981	15.7713	19.0962	1.68955	1.00496	0.654004	7.39218	19.7032	6.38079	3.51991	0.80055	1.11378	3.6378	4.83691	6.12732	0.42037	0.521603	0.437724	6.99978	4.3137	12.3752	0.817339	0.526364	0.591087	20.3885	1.08284	11.1587	1.77808	4.86734	0.459899	7.89622	0.64493	no
YNL267W	+	chr14	160086	chrXIV	137607	27.6872	15.3855	18.7917	1.63877	1.1	0.648622	7.62959	20.1049	6.64752	3.51991	0.892237	1.04944	3.75094	4.81457	5.98732	0.438659	0.585611	0.456814	6.44016	4.44017	12.5142	0.82011	0.554226	0.582311	20.6215	1.0958	11.4607	1.7872	4.85094	0.493695	7.79817	0.652216	yes
YNL267W	+	chr14	162030	chrXIV	139551	19.4253	16.4624	15.6521	0.665916	0.480443	0.937766	14.7261	14.9571	10.4462	1.36571	0.769999	1.08779	4.55565	5.40531	4.01021	0.698714	1.2916	1.14931	6.84884	5.13853	4.40599	1.57806	1.25282	0.522525	17.1799	0.661375	13.3765	1.04116	4.65705	1.04654	5.46445	1.1178	no
YNL261W	+	chr14	173860	chrXIV	151383	15.1334	25.1259	23.9279	0.721828	0.632689	0.856604	13.921	12.4365	6.10712	1	1.1	1	0.6204	0.906837	1.06455	0.346359	0.506296	0.322958	0.527835	1	1	1	1	1	21.3957	0.703707	10.8215	1	0.86393	0.391871	0.842612	1	yes
YNL257C	-	chr14	178957	chrXIV	156488	40.8156	34.2486	34.1579	1.24639	0.660252	1.29068	26.7878	32.78	17.5466	0.299792	0.813068	1.24203	0.236521	0.175854	0.388451	0.324255	0.163954	0.594004	0.577931	0.617877	0.477222	0.469772	0.586976	0.602105	36.4074	1.03244	25.7048	0.751632	0.266942	0.360738	0.557677	0.552951	no
YNL256W	+	chr14	184272	chrXIV	161810	5.3257	4.41108	5.73155	0.275821	0.308003	0.54656	2.45989	3.35236	4.36885	0.486785	0.533248	0.425344	0.771641	1	1	0.699098	1	0.449961	0.886913	1	1	1	0.752241	1	5.15611	0.343461	3.3937	0.448459	0.92388	0.716353	0.962304	0.917414	no
YNL256W	+	chr14	185043	chrXIV	162581	7.7394	7.25333	8.0582	0.505801	0.404564	0.517804	8.2204	10.6298	8.84074	0.132638	0.853309	0.529784	1.16106	2.06303	2.63315	0.288581	0.2284	0.162944	2.50483	2.10808	1.11736	0.447608	2.10318	1.66747	7.68364	0.442723	9.23032	0.47191	1.95241	0.226642	1.91009	1.40609	no
YNL255C	-	chr14	185372	chrXIV	162914	14.5952	10.2952	14.1364	0.968211	0.634347	0.562078	11.051	9.96245	10.0084	1.54282	1.19985	1.30954	7.96114	6.29708	7.32732	1.18881	1.50664	1.40164	8.51357	6.14601	6.89135	2.90176	2.48177	1.30507	13.0089	0.688212	10.3406	1.3174	7.19518	1.3657	7.18364	2.22953	yes
YNL252C	-	chr14	190058	chrXIV	167609	23.6072	16.2953	18.3138	2.41455	2.0536	2.63119	16.0468	14.8234	13.9881	0.604076	4.92928	6.27172	1.84182	2.32919	2.94722	9.14452	18.8547	11.411	5.50425	4.24483	4.56405	9.54943	6.83897	11.5772	19.4054	2.33311	14.9528	3.90169	2.37274	13.1367	4.77104	9.32188	no
YNL249C	-	chr14	198536	chrXIV	176120	6.09481	10.3588	8.20507	0.757275	0.657588	0.731177	11.3272	11.4751	8.1099	1	0.913874	1	3.76858	10.8092	4.97762	0.548231	0.474184	0.393394	6.60538	6.11697	2.42021	1	1	1	8.21956	0.682014	10.3041	0.937958	6.51845	0.471936	5.04752	1	yes
YNL242W	+	chr14	214085	chrXIV	191668	16.9649	12.5616	13.191	0.997312	1.03376	0.710932	16.0938	17.8258	12.2508	2.17818	0.975593	0.770074	10.0604	7.87579	9.16185	1.93553	0.354353	0.474875	10.3935	10.8007	9.05435	0.190648	0.341334	0.632777	14.2392	0.880668	15.3901	1.27462	9.0327	0.921587	10.0829	0.388253	yes
YNL241C	-	chr14	215068	chrXIV	192640	8.52541	7.93842	7.65743	0.177654	0.75529	0.390587	7.54387	7.79121	7.33272	1.34004	0.775648	1.12247	7.13656	6.80108	7.01506	0.531429	0.606613	0.885505	9.65756	8.87099	9.29689	1.12604	0.671761	0.901829	8.04042	0.407844	7.55594	1.04605	6.98423	0.674516	9.27515	0.899876	yes
YNL240C	-	chr14	216489	chrXIV	194072	15.4519	17.6881	19.8769	0.568573	0.732428	0.549825	16.7751	12.5776	12.1304	0.0840773	0.938083	0.669795	0.797723	1.19987	0.955984	0.556265	0.5751	0.28292	1.89483	0.834503	2.31385	0.537031	0.815587	0.440229	17.6723	0.583609	13.8277	0.530652	0.984526	0.471429	1.68106	0.597616	no
YNL238W	+	chr14	222923	chrXIV	200534	5.97431	6.26331	11.3553	1.03561	1.17829	1.01953	18.084	11.0187	11.1542	2.78497	1.01585	2.0801	1.60923	2.08375	3.25579	0.190288	0.370013	0.114644	5.08398	5.25601	2.19443	0.416049	0.298462	0.8943	7.86431	1.04448	13.419	1.92698	2.31625	0.224982	4.17814	0.53627	no
YNL233W	+	chr14	232709	chrXIV	210338	7.64233	5.31173	8.7856	0.742005	0.873614	0.450822	3.02508	6.71756	7.61911	3.88004	4.09027	1.01934	9.10442	6.08918	5.99456	0.42723	0.522922	1.8529	8.06604	7.71349	8.44021	1.62333	0.554536	0.390832	7.24655	0.65548	5.78725	2.96322	7.06272	0.934352	8.07325	0.856232	yes
YNL231C	-	chr14	234504	chrXIV	212148	4.4108	5.99886	4.61751	0.587394	0.744362	0.833586	7.1691	9.52332	4.55939	0.611713	0.443443	0.417581	1.44231	0.829732	1.14842	0.183211	0.660515	0.302167	1.72036	1.02884	1.26002	0.218252	1.07843	0.533638	5.00906	0.688447	7.08393	0.457579	1.14015	0.381964	1.33641	0.610107	no
YNL222W	+	chr14	247674	chrXIV	225339	13.6553	11.0407	13.7802	1.53148	0.990454	1.20323	12.9345	13.5069	17.2969	0.282962	1.7009	0.979091	1.61306	1.98591	2.16066	0.142036	0.212798	0.164044	2.0417	2.14472	2.59938	0.350373	2.14758	0.57413	12.8254	1.20839	14.5794	0.954316	1.91988	0.172959	2.26193	1.02403	yes
YNL220W	+	chr14	253785	chrXIV	231460	1.63432	2.0556	1.26031	0.256582	0.552711	0.723166	2.81074	4.12883	5.78539	0.180952	0.925635	0.186562	0.9794	0.864383	1.32575	0.806605	0.40349	0.577488	0.915467	1.04047	1.88573	0.132748	1.24976	0.964459	1.65007	0.477487	4.24165	0.397716	1.05651	0.595861	1.28056	0.782323	yes
YNL220W	+	chr14	253776	chrXIV	231451	1.49818	1.80989	1.17734	0.28461	0.601548	0.758444	2.53711	3.76993	5.01799	0.166334	1.03657	0.211502	0.884182	0.801193	1.23285	0.749635	0.460941	0.561905	0.849878	0.992447	1.70624	0.124355	1.29201	0.996117	1.49514	0.514867	3.77501	0.438135	0.972743	0.590827	1.18286	0.804162	no
YNL218W	+	chr14	258175	chrXIV	235854	3.41833	5.15153	8.3118	0.117798	0.186785	0.127186	2.92642	3.81454	4.29575	0.606347	0.557924	0.331794	2.46092	2.36627	2.8425	0.291397	0.464166	0.205504	4.03653	3.19474	3.18448	0.259584	0.682796	0.3511	5.62722	0.11059	3.6789	0.465355	2.55656	0.320356	3.47191	0.43116	yes
YNL216W	+	chr14	262105	chrXIV	239784	6.07927	4.61648	6.62152	0.73993	0.887593	0.678317	6.42849	3.75276	5.80394	0.817653	0.558566	0.672122	1.47086	0.991897	1.07418	0.89932	0.197264	0.608008	2.12094	2.31543	1.48574	0.80897	0.282765	0.393979	5.77242	0.73528	5.3284	0.649447	1.17898	0.568197	1.97404	0.495238	yes
YNL208W	+	chr14	272813	chrXIV	250877	2.92587	2.73563	4.23042	0.410238	0.460686	0.502597	2.67122	3.23706	2.79587	0.57229	0.690659	0.442338	1.38233	1.41179	1.51409	1.3213	0.964579	0.799864	1.97081	1.81755	1.92009	1.67443	1.37562	1.1026	3.29731	0.424507	2.90138	0.535096	1.43607	1.02858	1.90282	1.38421	no
YNL204C	-	chr14	276433	chrXIV	254516	4.02168	4.60963	6.11592	0.579931	0.81566	0.456733	7.15776	6.8325	5.29802	0.652989	1.13816	0.92276	2.86772	1.93212	4.48244	0.757356	1	1	3.787	4.99874	5.19378	1	1	1	4.91574	0.584108	6.42943	0.871303	3.09409	0.919119	4.65984	1	no
YNL197C	-	chr14	286287	chrXIV	264412	5.29259	7.99783	5.76189	0.423531	1.23578	1.11593	5.19686	7.46188	4.90173	0.845917	3.2817	1.34839	1.13687	1.65765	1.75348	0.925403	1.50478	2.21517	2.01336	3.40531	2.72629	0.430102	2.68821	0.668941	6.35077	0.89175	5.85349	1.792	1.516	1.54845	2.71499	1.26242	yes
YNL193W	+	chr14	293710	chrXIV	271868	10.1456	10.5631	11.2352	0.904914	0.380116	0.210013	13.7402	12.496	8.73422	0.485321	0.636571	0.39907	0.319174	0.765647	0.469482	0.332612	0.28755	0.324991	0.824776	0.508896	0.618654	1	0.933504	0.361977	10.6479	0.465015	11.6568	0.473654	0.518101	0.315051	0.650775	0.76516	no
YNL193W	+	chr14	293717	chrXIV	271875	10.1088	10.4109	11.2554	0.97242	0.422642	0.203703	13.5522	12.9279	8.65927	0.474843	0.65502	0.414066	0.324741	0.742345	0.487788	0.334856	0.292424	0.313402	0.840942	0.499924	0.699266	1	0.935759	0.361739	10.5917	0.499588	11.7131	0.48131	0.518291	0.313561	0.680044	0.765832	yes
YNL192W	+	chr14	295971	chrXIV	274130	12.9783	13.4952	15.1628	3.16236	4.02393	1.18279	17.1172	18.9452	14.3628	1	2.4435	0.731978	17.4258	17.3404	16.3945	0.225809	0.704578	1.22606	38.1407	27.8378	36.8436	4.08507	0.977691	0.668842	13.8788	2.75636	16.8084	1.35849	17.0536	0.718814	34.2741	1.91053	no
YNL182C	-	chr14	313837	chrXIV	292360	4.01741	4.69012	3.54749	2.93857	1.34482	1.16925	4.6591	4.84139	2.77836	0.614822	1.1	0.737073	0.926232	0.874084	0.527737	0.476564	0.302684	1.61769	2.12347	2.19385	0.556012	0.351136	1.83288	0.537299	4.08501	1.78421	4.09295	0.783965	0.776018	0.798979	1.62445	0.907106	yes
YNL178W	+	chr14	321189	chrXIV	299791	4.51637	3.64011	4.98237	0.356236	0.633503	0.447894	6.54981	4.45889	6.5549	0.143282	1.36248	2.12573	3.04812	2.22764	2.42513	0.494837	0.358863	0.1606	4.67947	3.68939	6.9155	0.0910547	0.457851	0.430457	4.37962	0.445878	5.85453	1.17716	2.56696	0.3381	5.09479	0.326454	yes
YNL176C	-	chr14	322773	chrXIV	301357	21.2948	16.108	15.5138	1.68619	1.37707	0.882513	10.9668	14.8441	10.4712	1.91217	1.03259	1.34522	7.61139	5.64601	7.80525	2.77751	0.370114	0.342726	5.23137	12.5896	12.8183	0.811754	0.592361	0.506847	17.6389	1.28193	12.094	1.39666	7.02088	1.16345	10.2131	0.636987	no
YNL167C	-	chr14	337507	chrXIV	316137	13.0689	10.9149	15.8271	0.690418	1.13364	1.03319	17.8898	10.1482	8.01907	0.90028	2.26031	1.3412	7.5505	7.18611	7.31258	2.63728	2.63925	4.01369	6.62577	8.89448	10.6161	6.12817	2.55472	3.31948	13.2703	0.919085	12.019	1.46726	7.34973	3.09674	8.71211	4.00079	yes
YNL166C	-	chr14	340008	chrXIV	318643	87.2343	66.0811	33.4677	3.00046	3.17721	2.4748	29.7496	23.7338	29.4362	3.59566	4.4722	2.89142	26.2901	25.8897	19.1669	5.7808	4.37891	5.85823	41.0785	27.3988	34.5351	6.59254	3.42614	4.01108	62.2611	2.85082	27.6399	3.61976	23.7822	5.33931	34.3375	4.67659	yes
YNL165W	+	chr14	342639	chrXIV	321281	3.11703	2.50898	4.51288	0.516586	0.275999	0.44922	2.85793	1.54109	3.14781	0.236797	1.05769	0.518441	4.16672	4.27293	3.57874	0.291931	0.0777163	0.719991	5.46096	5.65633	4.26142	0.216011	0.778066	0.686178	3.37963	0.380602	2.51561	0.570975	4.00613	0.363213	5.12623	0.560085	yes
YNL164C	-	chr14	343059	chrXIV	321686	14.3547	13.6935	14.5452	1.97124	1.00444	1.62946	8.60662	11.9277	11.8615	1.13189	2.96312	1.21474	11.6334	12.6428	13.5366	4.07586	3.13934	2.97797	15.7974	17.6993	26.3156	4.73721	3.32715	2.34363	14.1978	1.50171	10.7986	1.73658	12.6042	3.39772	19.9375	3.46933	yes
YNL163C	-	chr14	345515	chrXIV	324159	14.8567	10.2146	12.2262	0.619029	0.480099	0.760629	10.1725	6.63218	4.70084	0.338604	1.37344	0.373043	4.94983	5.44842	6.96683	0.355519	0.832268	0.253725	6.59699	5.1911	3.6067	0.809138	1.40903	0.744065	12.4325	0.586586	7.16852	0.661695	5.78836	0.480504	5.1316	0.987413	yes
YNL161W	+	chr14	352706	chrXIV	331336	22.5783	25.8027	27.3972	0.190942	0.534591	0.496573	24.2903	20.8438	20.4083	1.87904	1.18524	0.859993	2.28981	2.12035	2.68086	1.33625	0.89264	0.960702	1.43263	1.58633	2.09967	1.37625	1.47518	0.783882	25.2594	0.374035	21.8475	1.27476	2.36367	1.0632	1.70621	1.21177	no
YNL141W	+	chr14	378394	chrXIV	357003	8.22353	7.29121	9.49307	0.838532	1.00581	0.306951	10.7605	10.0359	10.2888	0.534657	0.590385	0.36928	3.45395	3.17814	1.75025	0.202278	0.179145	0.442419	3.92082	3.27861	3.55302	0.238005	0.398974	0.405853	8.33593	0.683764	10.3617	0.464774	2.79412	0.274614	3.58415	0.347611	yes
YNL138W	+	chr14	386207	chrXIV	364828	6.20136	7.29201	6.32631	0.820588	0.560172	1.0562	6.13243	5.31222	6.8443	0.256613	1.52791	0.887048	2.86253	2.9363	3.68572	0.617789	0.305533	0.33599	2.40759	2.27448	3.68233	0.932771	0.504071	0.812717	6.60656	0.778986	6.09632	0.857192	3.16152	0.419771	2.78813	0.749853	yes
YNL131W	+	chr14	396951	chrXIV	375553	13.6395	10.7818	12.8761	0.782335	0.565926	1.14306	12.0434	12.0387	8.27052	1.22021	0.84579	0.45473	4.49859	3.66439	3.15822	1.19039	2.11779	1.44469	5.29256	4.27398	4.08195	0.111541	2.07694	0.765783	12.4325	0.797106	10.7842	0.80691	3.77373	1.58429	4.5495	0.984756	yes
YNL128W	+	chr14	401307	chrXIV	379909	8.04474	7.81505	7.13948	0.475422	0.526933	0.574014	9.154	11.7026	10.7544	0.274144	0.613643	0.227097	1.65866	3.39189	3.44246	0.338368	0.27862	0.697613	4.10581	4.23873	4.14151	1	1	0.488976	7.66642	0.492123	10.537	0.338295	2.83101	0.4382	4.16202	0.829659	yes
YNL125C	-	chr14	409720	chrXIV	388310	15.6507	20.6876	19.0578	1.82163	0.786649	2.97735	15.1202	20.2765	11.676	0.498316	3.83539	0.95744	3.16874	2.20633	2.99323	0.702141	1	1.18545	1.25426	1.57759	0.757274	1	1	1.17232	18.4653	1.82854	15.6909	1.73038	2.78943	0.962531	1.19638	1.05744	yes
YNL123W	+	chr14	413843	chrXIV	392465	5.53797	2.8555	5.43513	1.81171	0.60729	1	2.52305	3.15513	3.33303	1	0.751099	1	0.677741	0.783919	0.533801	2.52298	0.5751	0.219598	0.605084	0.720851	0.894585	1	1	0.977081	4.60953	1.10633	3.00374	0.8837	0.665154	1.10589	0.740173	0.99236	yes
YNL123W	+	chr14	413832	chrXIV	392454	6.03319	2.85744	5.6626	1.31622	0.636318	1	2.46629	3.59661	3.50495	1	0.858129	1	0.718643	0.832637	0.660919	2.27237	0.567821	0.243265	0.582392	0.809279	0.868417	1	1	1	4.85107	0.950844	3.18928	0.919376	0.7374	1.02782	0.753363	1	yes
YNL123W	+	chr14	415461	chrXIV	394083	4.38631	3.59774	3.38422	0.894904	0.691783	0.985	5.47052	4.20374	3.54356	0.362174	1.41808	1.12071	0.957607	0.97348	1.25747	0.418733	0.616179	0.412651	1.25089	1.40354	0.974437	0.64173	1	0.697905	3.78942	0.823896	4.40594	0.933655	1.06285	0.482521	1.20962	0.779879	yes
YNL121C	-	chr14	418178	chrXIV	396792	16.0477	11.4932	16.2738	5.7376	3.01645	3.02588	21.1667	9.0225	20.829	2.10443	2.28851	3.70681	0.756107	0.577702	0.803961	6.41376	16.4862	4.16991	0.873042	0.734693	0.896512	6.89561	3.887	4.58914	14.6049	3.89331	17.006	2.66658	0.71259	9.0233	0.834749	5.12392	no
YNL119W	+	chr14	419507	chrXIV	398109	10.5225	23.0991	17.4126	1	0.725741	0.478709	12.9647	10.6089	13.5145	0.987479	1.1	1	0.938073	0.876868	1	0.559157	0.915466	0.515685	1	1	1	1	0.671411	1	17.0114	0.701483	12.3627	0.995826	0.938314	0.663436	1	0.89047	no
YNL118C	-	chr14	420950	chrXIV	399582	43.4541	30.5409	24.9076	2.77622	1.80394	2.41884	22.992	25.9227	14.2514	5.14582	4.20942	1.8563	10.2628	8.36751	8.15496	0.604829	2.22619	0.900626	12.7254	10.2319	9.77399	2.25507	2.63943	1.00477	32.9675	2.29967	21.0554	3.70385	8.92842	1.24388	10.9105	1.96642	yes
YNL115C	-	chr14	428224	chrXIV	406892	9.77544	9.84826	13.2408	0.721113	0.703193	0.954698	6.20013	6.63585	4.96271	1.69726	1.18208	0.54362	0.164934	0.180778	0.17277	0.680285	0.172099	0.42238	0.148266	0.127742	0.222706	0.35229	0.391086	0.567118	10.9548	0.759668	5.9329	1.10765	0.172827	0.424921	0.166238	0.436831	yes
YNL108C	-	chr14	436873	chrXIV	415558	6.19794	4.2647	7.03031	1.81706	1.52469	0.876325	3.06565	2.99012	6.16242	0.531136	1.48721	1.45479	8.76218	6.02714	10.4636	0.463554	1	0.340531	19.1769	13.6783	5.77794	0.358418	2.60399	0.987705	5.83098	1.37269	4.07273	1.12438	8.41764	0.601362	12.8777	1.3167	yes
YNL106C	-	chr14	441579	chrXIV	420280	3.57812	4.96244	3.41816	0.354874	0.358305	0.362959	4.53209	3.19692	7.76433	1.15086	0.657419	1.05849	1.27631	2.4508	1	0.950321	1	0.808344	1	1.4705	1	1	1	1	3.98624	0.325379	5.16445	0.922255	1.5757	0.919555	1.15683	1	yes
YNL104C	-	chr14	442649	chrXIV	421334	7.59472	8.11471	11.7165	0.149935	0.234518	0.220518	5.45826	7.03472	12.8738	0.251769	0.332279	0.198944	3.77938	2.10949	2.62491	0.730452	0.209911	0.29509	2.06013	2.86822	2.27592	0.30631	0.219959	0.324787	9.14198	0.168324	8.4556	0.227664	2.83793	0.411818	2.40143	0.283686	no
YNL102W	+	chr14	451693	chrXIV	430387	3.71666	3.92374	5.85496	0.530824	1.04157	0.489399	5.04001	6.50331	2.84429	0.374798	1.06748	0.404686	0.341062	0.370807	0.322135	1.35702	2.20396	0.566472	0.819921	0.496766	1	0.611713	2.19126	1.25923	4.49845	0.65393	4.79587	0.58232	0.344668	1.37582	0.772229	1.35407	no
YNL101W	+	chr14	454976	chrXIV	433668	2.28804	1.92896	2.68801	0.62048	0.286573	0.400669	3.48931	3.55383	3.8546	0.091972	0.341984	0.493813	4.72502	5.93015	4.69984	0.329892	0.172768	0.130689	5.45908	6.6057	4.94612	0.159009	0.170888	0.463228	2.30167	0.402574	3.63258	0.275923	5.11834	0.211117	5.6703	0.264375	yes
YNL098C	-	chr14	457362	chrXIV	436045	29.0779	37.6283	36.2736	2.0584	1.76245	2.27451	16.4538	35.0639	23.1604	2.6999	2.94505	2.32792	25.3654	12.3321	14.7756	13.7269	11.6567	10.6327	28.6524	17.8909	17.2695	13.9109	5.63602	6.28429	34.3266	1.99846	24.8927	2.62429	17.491	12.0054	21.2709	8.6104	no
YNL091W	+	chr14	471235	chrXIV	450259	26.3672	18.581	21.9001	5.78655	2.633	0.973432	12.5708	22.8441	10.0425	6.41683	5.87173	5.00482	0.85938	1.29867	1.01192	0.557358	2.77652	1.71636	1.83062	0.570086	0.731951	0.837136	1.61337	1.55369	22.2828	3.09766	15.1525	5.73113	1.05666	1.68341	1.04422	1.33473	no
YNL091W	+	chr14	473965	chrXIV	452989	11.8354	13.9433	12.2425	0.798497	0.529175	0.49027	5.26454	6.49845	3.06456	0.4118	2.09958	0.849814	15.2082	11.5773	12.0458	3.82758	9.2162	7.85063	16.487	15.0449	15.6731	6.98851	4.43539	5.64216	12.6737	0.572647	4.94252	1.08706	12.9438	6.9648	15.735	5.68869	yes
YNL083W	+	chr14	489436	chrXIV	468507	7.73742	11.1403	10.1323	1.16904	1.0086	0.800881	9.80915	10.0917	7.99889	0.283625	1.0648	1.79911	6.25723	5.29607	8.39059	0.276464	0.737793	1.2266	7.64329	5.29311	1.97222	0.730914	0.922391	1.68587	9.67001	0.959508	9.2999	1.01585	6.64796	0.746952	4.96954	1.11306	no
YNL082W	+	chr14	493654	chrXIV	472731	5.30908	4.88736	5.61635	0.611737	0.381047	0.179165	2.71123	5.78579	2.21697	0.911536	1.28526	0.45073	4.12899	5.90194	3.44578	0.12319	0.599142	1.14648	4.97728	4.60757	5.44619	0.228994	0.855837	0.914113	5.27093	0.357316	3.57133	0.849176	4.49224	0.622939	5.01035	0.666315	yes
YNL078W	+	chr14	498773	chrXIV	477799	5.78757	9.38898	4.28002	1.0693	0.569564	0.415318	8.58998	10.3341	6.84206	0.19201	0.381983	1.27113	12.3088	11.5664	11.0498	2.54858	0.823857	1.54624	7.07683	8.85073	6.18758	0.414623	3.34689	2.69205	6.48553	0.651395	8.58871	0.581708	11.6417	1.63956	7.37171	2.15119	yes
YNL077W	+	chr14	499114	chrXIV	478156	2.31961	2.60312	3.00679	1.1387	0.669692	1.86998	3.20788	2.87361	3.11811	0.468861	0.558481	1.62707	0.466128	0.445741	0.82149	0.687186	1	0.66409	0.522861	0.542266	0.368203	0.550472	0.774808	0.707628	2.64317	1.19279	3.06653	0.85147	0.577786	0.783759	0.477777	0.677636	no
YNL076W	+	chr14	501757	chrXIV	480840	13.6334	9.45471	15.037	4.75862	0.83976	3.14262	22.0677	12.8268	7.1644	12.0062	4.54676	3.57438	7.32646	19.2205	9.93753	1.97535	12.9342	8.87154	14.6549	13.748	9.64034	14.0952	11.4639	13.5369	12.7084	2.88033	14.0196	6.67577	12.1615	7.92704	12.6811	13.032	yes
YNL075W	+	chr14	504144	chrXIV	483231	10.4998	10.0031	6.31202	0.544193	0.53588	0.628096	5.85704	5.50081	6.90468	0.575345	3.00672	0.773408	29.9865	27.9879	21.0602	0.33713	0.257508	2.57217	28.549	41.9173	38.2986	0.520285	3.84363	2.49874	8.93829	0.536056	6.08751	1.41849	26.3449	1.0556	36.2549	2.28755	yes
YNL074C	-	chr14	504391	chrXIV	483466	10.4874	12.1796	19.0188	2.17228	1.0709	1.53208	19.8104	11.15	13.0811	0.427207	4.11904	1.95161	12.2156	21.0338	13.9478	6.03739	2.04137	1.77742	9.73484	12.7272	14.1524	1.51226	1	1.6308	13.8953	1.55842	14.6805	2.13262	15.7324	3.2854	12.2048	1.38102	yes
YNL074C	-	chr14	504874	chrXIV	483956	22.2227	21.4897	33.1657	6.4968	3.07616	3.49736	18.8224	14.1288	15.916	5.37108	4.55334	5.27469	5.29285	5.75057	3.60744	3.12829	3.79473	4.80978	5.67973	3.29165	5.04764	4.12636	4.04897	2.34373	25.626	4.32344	16.2891	5.03303	4.88362	3.91093	4.67301	3.50635	yes
YNL071W	+	chr14	509614	chrXIV	488688	3.49402	2.90143	3.35867	0.215752	0.36305	0.208663	3.47542	4.1629	3.2116	1.32137	0.553848	0.478725	1.09145	1.51415	1.10399	0.78334	0.797237	0.595278	1.11845	1.39373	1.39941	0.574882	0.773991	0.600442	3.25137	0.229155	3.61664	0.751313	1.23653	0.725285	1.30386	0.649771	yes
YNL068C	-	chr14	513573	chrXIV	492645	16.842	14.9393	20.5933	1.76328	2.2311	2.69018	9.65436	15.6223	12.2481	1.43777	1.93791	2.62686	2.38506	2.58443	2.29428	2.56239	3.05294	5.8348	3.68988	3.35737	4.78631	7.51739	2.01499	3.58163	17.4582	2.19485	12.5083	1.96751	2.42126	3.81671	3.94452	4.37134	no
YNL068C	-	chr14	515575	chrXIV	494632	15.7045	17.32	14.2017	3.63366	1.81085	1.93162	3.37433	10.9341	9.11834	7.31239	4.07768	1	1.68056	3.03778	1.08969	1	1	1	2.64126	2.7756	1.18997	1	1	1	15.7421	2.42538	7.80892	4.09669	1.93601	1	2.20228	1	yes
YNL053W	+	chr14	542678	chrXIV	521549	9.06244	6.90194	6.82166	0.231893	0.324306	0.883806	7.12647	3.98375	8.15153	0.624342	0.562848	0.56552	2.79953	2.69507	4.0339	0.254931	0.713568	0.210639	3.79236	3.15306	3.72641	0.330735	0.426656	0.589184	7.59535	0.446668	6.42058	0.550903	3.17617	0.393046	3.55727	0.448858	no
YNL039W	+	chr14	568342	chrXIV	547235	83.9153	80.8824	122.42	7.10964	6.70971	4.81769	29.9825	59.7234	35.1753	9.61852	10.201	4.83672	52.3919	44.8017	56.8025	12.9323	18.6287	17.1664	69.0368	99.3152	93.1107	25.9153	12.4804	10.8084	95.7393	6.17901	41.6271	8.18542	51.332	16.2425	87.1543	16.4014	yes
YNL036W	+	chr14	572034	chrXIV	550924	26.514	26.6174	30.5917	0.957744	1.0171	1.06556	15.9375	18.9127	18.2731	0.798058	2.02547	1.2205	15.7306	9.46183	8.95057	2.84745	4.92725	2.6804	13.3109	10.2031	17.9077	3.77008	5.30236	3.00302	27.9077	0.980135	17.7078	1.31468	11.381	3.48504	13.8073	4.02516	yes
YNL012W	+	chr14	620692	chrXIV	596114	4.97571	4.462	5.54925	0.46035	0.437879	0.437821	4.88623	5.35019	5.95768	0.378896	0.521967	0.405071	23.0376	23.8778	22.422	1.71791	2.17667	2.80352	23.4426	21.4553	21.1785	3.74557	1.75224	1.6189	4.99566	0.412017	5.39803	0.401978	23.1124	2.2327	22.0255	2.37224	yes
YNL010W	+	chr14	623464	chrXIV	598888	9.1934	7.80007	10.6907	0.293548	0.431691	0.332112	14.8855	11.1531	10.6567	0.149618	0.49599	0.22	32.1776	22.1664	25.9266	0.0935035	0.0904027	1.4048	40.5017	26.2414	25.131	0.116735	0.113012	0.659026	9.22807	0.319117	12.2318	0.255203	26.7569	0.52957	30.6247	0.296257	yes
YNL008C	-	chr14	625543	chrXIV	600941	13.5106	15.513	10.5172	0.414093	0.434778	0.32501	7.82674	9.39491	5.21347	0.78248	0.906907	0.259649	6.89127	8.54456	6.67782	0.634813	1.27145	2.01601	7.43072	8.69636	12.9107	0.15985	0.982844	0.946541	13.1802	0.35796	7.47837	0.616345	7.37122	1.30742	9.67925	0.696411	yes
YNL007C	-	chr14	627659	chrXIV	603050	26.5019	31.3557	30.8582	1.60363	0.888272	1.33161	23.1124	23.6374	32.8025	1.75807	1.40999	1.14722	27.5903	16.6522	19.6028	0.983049	1.38155	1.56795	16.8361	19.4251	22.8758	3.00868	1.43483	0.802541	29.5719	1.24117	26.5174	1.40509	21.2818	1.31085	19.7123	1.74868	yes
YNL006W	+	chr14	630128	chrXIV	605539	11.0321	12.2591	13.9269	0.590468	1.13686	0.355804	12.7596	20.0917	13.3113	0.232739	1.17757	1.063	0.369461	0.289163	0.354034	0.385601	0.505987	0.313574	0.159248	0.496128	0.376595	0.135347	0.946324	0.412829	12.406	0.661043	15.3875	0.791101	0.337553	0.401721	0.34399	0.498167	no
YNL005C	-	chr14	630627	chrXIV	606038	8.96184	8.46997	7.29823	1.34423	0.809355	1.14225	8.21312	6.28625	5.17489	5.95756	1.37746	2.1611	3.19403	2.98363	2.52891	0.254443	0.302684	0.150369	2.68079	2.26083	3.69721	0.1911	1.08387	1.84125	8.24335	1.06528	6.55809	3.13204	2.90219	0.235832	2.87961	1.03874	yes
YNL003C	-	chr14	633897	chrXIV	609313	13.0522	18.9763	21.9821	0.191176	0.225649	0.148678	25.9138	41.9028	23.6674	0.264407	0.381748	0.317044	9.99198	9.43866	7.84673	0.96022	1	0.766352	5.89924	5.63963	6.64097	0.977505	1	0.888865	18.0035	0.155168	30.4947	0.287733	9.09246	0.908857	6.05995	0.955457	no
YNR001C	-	chr14	639397	chrXIV	614865	4.51945	5.04282	5.88784	0.198296	0.376771	0.251525	8.86027	12.7191	9.10228	0.357087	0.301276	0.271726	6.09157	5.95097	5.37359	0.462229	0.187423	0.279009	5.83263	7.78522	6.51943	0.352288	0.282215	0.30148	5.15004	0.242197	10.2272	0.276697	5.80538	0.309553	6.71243	0.311994	yes
YNR003C	-	chr14	647285	chrXIV	619694	16.6016	8.86128	7.4326	1.57904	1.44608	2.48339	7.52754	10.4739	6.77671	0.598843	1.1	1.48561	0.624269	0.978456	0.894539	0.985142	0.700904	0.567395	0.708272	1	0.690381	0.997659	0.601559	0.924444	10.9652	1.80284	8.25937	1.02815	0.832422	0.751147	0.799551	0.841221	yes
YNR008W	+	chr14	654432	chrXIV	626933	5.59638	4.04571	5.66947	1.30674	1.11174	1.17252	4.48266	4.2615	6.45067	1.0401	2.74148	1.02494	0.872248	1.29214	1.1905	1.35876	1.86956	0.877077	1.78306	1.36801	0.860743	0.298866	0.734355	2.01529	5.10385	1.16367	5.06495	1.56884	1.1183	1.36846	1.33727	1.01617	yes
YNR016C	-	chr14	666859	chrXIV	639391	23.5343	25.9928	30.5516	2.09548	1.92078	1.94826	25.1635	19.5308	22.0646	3.09896	2.15661	2.3176	22.6896	23.9637	23.4181	2.19913	3.91967	4.81915	26.9417	30.3474	26.9963	6.26492	4.03636	3.12388	26.6929	1.95484	22.253	2.49106	23.3571	3.64598	28.0951	4.47505	yes
YNR020C	-	chr14	679437	chrXIV	651933	60.0622	50.1182	52.2883	2.21385	2.46664	2.97524	37.9462	41.3564	39.508	17.2447	5.61491	10.1009	40.0809	20.457	26.3306	1	1	6.21538	23.8512	30.1874	17.6924	0.623537	3.76547	2.90003	54.1562	2.51858	39.6035	10.9535	28.9562	2.73846	23.9103	2.42968	no
YNR021W	+	chr14	681681	chrXIV	654171	2.89465	3.88044	5.69634	0.440761	0.442894	0.337562	3.96321	5.96317	4.96888	0.120815	0.59387	0.213673	0.969639	1.33421	0.973347	2.17208	1.50693	0.986604	1.42451	1.63206	2.34265	1.81342	1.08646	2.93501	4.15714	0.373739	4.96509	0.276119	1.0924	1.5552	1.79974	1.94496	no
YNR023W	+	chr14	684171	chrXIV	656671	10.1532	7.09432	8.40489	2.15272	0.943002	1.21032	12.5672	12.5619	11.059	0.500895	1.29003	2.44288	13.5989	5.58203	8.86179	0.923544	3.22315	1.26575	16.5491	19.0037	8.31816	2.14235	0.924592	1.51702	8.5508	1.40201	12.0627	1.37793	9.34756	1.80415	14.6237	1.52799	no
YNR026C	-	chr14	685670	chrXIV	658161	2.48795	2.02776	2.30276	4.4685	1.39614	1.28217	4.23472	3.73479	5.32435	0.567916	1.82762	0.55437	2.04685	3.11632	2.65529	0.847732	0.564741	2.34367	4.22811	2.58843	4.47649	3.97632	0.622537	2.00774	2.27282	2.34893	4.43129	0.94997	2.60615	1.25205	3.76435	2.2022	no
YNR030W	+	chr14	692312	chrXIV	664778	8.02962	8.88103	8.85076	1.02931	1.51471	1.24361	5.32932	5.04773	5.45807	0.0879754	2.4097	1.92205	0.412046	0.520531	0.595827	0.408476	0.318528	0.0873329	0.675741	0.234613	0.843801	0.122281	0.179123	0.382738	8.58713	1.22921	5.27837	1.43991	0.509468	0.271445	0.584718	0.228047	yes
YNR045W	+	chr14	719571	chrXIV	692419	12.6915	7.49385	17.309	1.74039	1.31816	1.53248	7.90797	10.0289	6.39814	4.13512	1.8611	0.640444	0.204576	0.253451	0.187549	0.345248	0.321331	0.349758	0.592168	0.287768	0.317739	0.416407	0.356397	0.421571	12.4981	1.49701	8.11166	2.17889	0.215192	0.338779	0.399225	0.398125	no
YNR047W	+	chr14	723275	chrXIV	696105	6.85787	9.17315	12.1111	0.575715	0.289422	0.515078	6.20621	5.57235	3.83262	1.34305	0.416507	0.761679	4.17548	6.26636	4.30673	0.616242	0.798358	0.872992	8.88232	4.88031	5.81085	0.394669	0.762606	0.68367	9.3807	0.426738	5.20373	0.807077	4.91619	0.76253	6.52449	0.613649	yes
YNR048W	+	chr14	724866	chrXIV	697697	1.66186	1.21358	1.01064	0.434577	0.426308	0.253297	2.61057	3.07378	5.27402	0.179875	0.365709	0.27523	0.465716	0.767784	0.460932	0.869633	0.846374	0.988191	1	1	1	0.780427	1	1	1.29536	0.338061	3.65279	0.240271	0.564811	0.901399	1	0.926809	no
YNR049C	-	chr14	725010	chrXIV	697852	33.875	40.2466	27.3772	0.870571	0.842241	0.611807	29.6407	30.7262	25.3945	0.169777	1.27369	1.19066	11.9952	11.7381	9.476	0.122048	1.36533	1.69066	20.362	8.34312	11.8463	0.242782	0.688878	0.813188	33.833	0.74154	28.5871	0.844711	11.0698	1.05935	13.5172	0.581616	yes
YNR050C	-	chr14	726029	chrXIV	698883	15.5451	17.4965	11.6478	0.802664	0.736245	0.560095	14.3729	9.32237	7.53994	1	1.1	0.430682	24.6937	13.0387	14.6482	0.565033	0.57071	0.5019	5.42986	6.58005	6.76568	1	1	1	14.8965	0.666335	10.4117	0.810227	17.4602	0.545881	6.25853	1	no
YNR051C	-	chr14	728751	chrXIV	701614	66.0832	55.8113	65.5215	10.3483	6.20668	8.89163	48.8909	65.3595	45.3578	12.6064	23.6149	14.0157	22.2668	23.2287	17.7841	12.4519	33.6296	26.0413	31.8518	38.098	36.3694	10.6806	11.8291	12.2725	62.472	8.44888	53.2027	16.7123	21.0932	24.0409	35.4397	11.5941	yes
YNR055C	-	chr14	739780	chrXIV	712713	19.4747	14.9053	14.2492	0.101196	0.234921	0.337509	24.1207	35.1864	16.4808	0.204767	0.455743	0.290079	6.16953	6.34446	6.15599	0.0840302	0.762091	0.0852733	7.4692	11.8532	14.6573	0.195264	0.772404	0.71866	16.2098	0.191209	25.2627	0.28353	6.22333	0.310465	11.3266	0.56211	yes
YOL154W	+	chr15	39299	chrXV	22486	3.44453	4.19001	6.05563	0.221681	0.423788	0.489596	4.1944	3.82117	2.9463	0.0598324	0.289413	0.510696	2.93378	2.20587	1	0.696833	1	0.346821	1	1	1	1	1	1	4.56339	0.345022	3.65396	0.253314	2.04655	0.681218	1	1	yes
YOL140W	+	chr15	64212	chrXV	47277	11.0677	13.7031	12.0662	0.780133	0.18365	0.103626	8.47744	8.91969	19.4176	0.882965	0.818746	0.412252	2.4558	1.91248	3.33217	0.289228	0.277242	0.215925	3.9201	5.17723	4.77034	0.512569	0.485469	0.538353	12.279	0.32247	12.2716	0.671321	2.56682	0.260798	4.62256	0.51213	yes
YOL130W	+	chr15	81426	chrXV	64465	3.91425	3.46324	3.56461	0.117827	0.48599	0.100478	5.10139	4.10345	3.98728	0.184189	0.713922	0.447277	2.08943	2.14722	1.8685	0.359156	0.111361	0.119168	2.15462	1.64866	1.58637	0.0962915	0.529713	0.0984262	3.64737	0.201432	4.39737	0.415129	2.03505	0.196562	1.79655	0.241477	yes
YOL125W	+	chr15	88587	chrXV	71654	4.51168	5.65789	5.06983	0.183483	0.385584	1.0731	5.1959	7.45449	4.051	1.12644	0.725266	0.645459	0.677471	1.11751	1.00159	0.803571	0.996841	0.910162	0.552685	0.560261	1.26442	0.828536	1.66205	0.985852	5.0798	0.514056	5.56713	0.799054	0.932191	0.903525	0.792454	1.15881	no
YOL125W	+	chr15	88989	chrXV	72056	14.1374	13.0987	16.7436	1.02435	0.902131	1.40661	17.4998	26.516	16.9762	1.59127	1.84685	0.986587	2.90198	4.01382	3.56737	0.469286	0.860024	0.513241	1.12918	4.52893	2.41251	0.465702	0.456306	0.399941	14.6599	1.0777	20.3306	1.44157	3.49439	0.614184	2.69021	0.44065	no
YOL124C	-	chr15	89804	chrXV	72850	15.9369	19.4868	8.315	1.39782	0.854663	0.281959	4.16478	4.72204	4.04538	1	1.1	1	1.59047	2.07018	1.62173	0.768176	0.87613	1.12996	1.16825	0.801899	1.53381	1	0.626867	0.513196	14.5796	0.811481	4.31073	1	1.76079	0.924757	1.16799	0.713354	yes
YOL123W	+	chr15	93415	chrXV	76469	6.31478	7.42762	8.93986	0.982908	0.965513	1.22243	5.49882	7.85449	7.60077	1.11468	1.11705	1.24822	2.93154	3.77628	3.36694	1.94311	1.90982	2.29851	4.93657	6.18485	4.30552	2.57057	2.18634	2.63758	7.56075	1.02362	6.98469	1.12665	3.35825	2.05048	5.14232	2.46483	yes
YOL117W	+	chr15	103318	chrXV	86371	5.00444	9.30631	5.18036	1.03339	1.40412	0.442118	4.87503	5.91539	4.06003	0.607108	1.1	1	2.6595	2.9396	3.30586	0.910461	0.23004	0.403626	1.62839	1.98731	2.0687	0.388023	0.586976	1.20238	6.49704	0.926544	4.95015	0.869036	2.96832	0.514709	1.8948	0.725792	yes
YOL116W	+	chr15	105331	chrXV	88375	7.04488	13.3829	14.5732	0.135051	0.284124	0.46854	11.1407	9.40509	8.89292	0.652109	0.523392	0.869461	6.39115	7.11307	6.5352	0.775562	1	1	8.92761	11.6254	12.6272	1	0.587867	0.935468	11.667	0.262571	9.81291	0.648321	6.67981	0.925187	11.0601	0.841111	yes
YOL105C	-	chr15	120962	chrXV	103317	6.54126	6.175	4.81302	0.169622	0.487249	0.411791	7.59992	5.99599	4.92343	1.15666	1.30058	0.23029	0.803238	0.639286	0.611543	0.151775	0.204386	0.0593981	0.522188	0.530051	0.788804	0.580218	0.365278	0.555215	5.84309	0.322887	6.17311	0.86251	0.684689	0.13852	0.613681	0.500237	yes
YOL105C	-	chr15	119292	chrXV	101635	4.56028	5.06169	4.55521	0.226372	0.334419	0.448736	6.4731	5.33948	6.73695	0.837113	1.74108	0.417633	1.1615	0.991373	1.24294	0.780516	0.103786	0.154568	1.1378	1.07788	1.91166	0.653969	0.45675	0.20082	4.72573	0.303176	6.18317	0.965276	1.13194	0.34629	1.37578	0.43718	yes
YOL104C	-	chr15	121833	chrXV	104210	3.20965	3.06076	3.31055	0.416554	0.450159	0.178359	1.70802	3.09656	2.19607	0.488498	0.391013	0.330877	0.177085	0.0893041	0.160582	0.478566	0.299923	0.0910646	0.102292	0.138803	0.0982137	0.0877202	0.340456	0.223111	3.19365	0.315024	2.33355	0.370129	0.142324	0.289851	0.113103	0.217096	no
YOL103W	+	chr15	125149	chrXV	107506	43.2728	46.7648	51.7028	9.59851	5.60599	7.11048	27.4774	41.2233	31.605	11.4867	11.7826	8.5477	1.58016	1.37324	1.24698	4.43129	5.53491	4.53587	1.42669	1.7835	1.39903	1.95954	4.15013	3.31778	47.2468	7.40499	33.4352	10.5723	1.40013	4.83402	1.5364	3.14248	no
YOL087C	-	chr15	154468	chrXV	136896	8.07276	9.30393	11.6512	1.35839	1.94684	1.95815	5.93836	2.85647	4.48222	5.93401	1.75949	0.890842	5.57186	9.34661	5.88166	2.35554	1.46288	2.7161	5.69337	6.45358	6.93976	12.1984	3.94602	1.16625	9.67595	1.72113	4.42568	2.82811	6.93338	2.17817	6.36224	5.77023	no
YOL082W	+	chr15	169181	chrXV	151605	2.66773	3.02471	3.58501	0.733817	0.564084	0.885273	3.02019	3.06102	2.13208	0.699576	0.602113	1.23937	0.436925	0.491465	0.450751	0.217738	0.389475	0.476566	0.349137	0.521635	0.423664	0.12675	0.441468	0.397315	3.09249	0.694392	2.73776	0.813687	0.459714	0.36126	0.431479	0.321845	yes
YOL076W	+	chr15	188693	chrXV	171092	18.3567	16.1322	26.2844	1.09665	0.772817	0.821565	16.6647	14.9513	21.2969	0.478127	1.1	0.656593	16.8262	35.8799	29.8069	0.778945	1.02088	0.93887	31.124	44.1254	27.1877	2.77069	0.619558	0.393549	20.2578	0.863676	17.6376	0.711573	27.5043	0.912899	34.1457	1.26126	yes
YOL070C	-	chr15	196517	chrXV	178855	16.8237	18.55	21.1522	1.70738	2.07697	1.19402	23.0724	19.4991	15.2766	7.66866	3.00216	2.58047	2.83968	2.91894	3.06976	1.58194	2.25446	3.36429	4.24549	4.8694	4.0959	2.87047	3.02926	2.07937	18.842	1.62613	19.2827	4.38377	2.94279	2.40023	4.4036	2.6597	no
YOL064C	-	chr15	205734	chrXV	188061	4.05612	4.59558	4.14495	0.140306	0.815494	0.414598	5.11495	7.25438	5.61706	0.268814	1.35436	0.922429	2.08309	1.78998	1.70497	0.40452	0.361745	0.499955	1.78798	1.81811	1.59419	0.175759	0.952024	0.323246	4.26555	0.423466	5.99547	0.8152	1.85935	0.422073	1.73343	0.483676	yes
YOL060C	-	chr15	213149	chrXV	195469	11.6267	11.5557	7.88738	1.26827	0.934121	1.13955	7.47466	8.85511	7.18861	1.19856	0.920412	1.61793	1.81043	2.26926	1.80935	2.18611	0.686245	1.05258	1.97037	1.04653	2.50435	2.53997	1.02135	1.3248	10.3566	1.08065	7.83946	1.2123	1.96302	1.30831	1.84042	1.62871	no
YOL055C	-	chr15	223705	chrXV	205981	5.00983	4.64331	5.4597	0.487132	1.05603	1.49772	5.01643	5.00135	6.21024	2.38564	1.06822	1.08722	0.576107	0.931095	0.655849	1.11393	1.48623	0.58223	0.637098	0.792556	0.424714	0.694257	0.720737	1.1997	5.03761	0.980296	5.40934	1.48036	0.721017	1.0608	0.618123	0.871564	yes
YOL054W	+	chr15	230147	chrXV	211090	7.83834	4.75075	7.38119	1.33837	1.05951	0.585307	7.67181	9.28302	6.24327	2.16042	1.23184	1.3264	4.82125	5.08371	6.73644	2.34034	0.900516	1.70532	7.69082	4.68623	9.48104	1.20064	1.03661	1.15113	6.65676	0.961063	7.7327	1.53955	5.54713	1.64873	7.28603	1.12946	no
YOL049W	+	chr15	240901	chrXV	221360	3.15194	3.1544	6.46562	0.543237	0.537717	0.76746	4.90397	4.93771	3.68968	0.698604	0.587007	0.46356	9.50534	8.57425	9.03494	0.99502	0.660833	0.965171	9.64417	11.1453	8.82862	3.15442	0.607471	1.35831	4.25732	0.582805	4.51045	0.549724	9.03818	0.873675	9.8727	1.70673	yes
YOL043C	-	chr15	249234	chrXV	229707	4.85381	4.84089	3.8426	2.80651	2.13422	2.18997	3.35831	5.65509	2.55143	0.759599	1.29763	1.26922	9.60477	6.19624	6.97537	0.243681	0.81105	0.766324	7.72288	10.5995	12.9423	0.491732	1.48336	0.876521	4.51244	2.34357	3.85494	1.07548	7.59212	0.607019	10.4215	0.950537	no
YOL038W	+	chr15	256903	chrXV	237357	20.0202	19.8452	18.9472	6.20002	5.53486	7.19576	13.6168	15.0482	13.9253	6.79435	8.16459	6.53188	5.00973	3.88653	3.32636	15.4531	38.7748	19.0511	4.23805	5.24715	4.21781	22.0394	23.9298	19.6427	19.6042	6.27688	14.1968	7.13027	4.07421	24.4263	4.56767	21.8706	no
YOL032W	+	chr15	266961	chrXV	247414	12.8241	10.9109	15.8915	2.26382	1.34082	2.8258	9.73406	10.8334	13.2929	2.46585	2.99993	2.14074	8.28076	8.17603	11.2598	0.808605	1.16893	2.89952	10.0494	9.63731	11.5464	2.63483	1.6232	1.25195	13.2088	2.11015	11.2868	2.50217	9.23885	1.62568	10.411	1.83666	yes
YOL030W	+	chr15	269580	chrXV	250041	1.70598	1.70845	2.42903	0.467672	0.419634	0.574324	4.14	5.73696	5.05233	0.385841	0.371269	0.683872	0.66998	0.647995	0.631157	0.594615	0.370617	0.308183	0.422419	0.633214	0.291839	0.431912	0.738428	0.315654	1.94782	0.453876	4.97643	0.446994	0.649711	0.424472	0.449157	0.495331	yes
YOL025W	+	chr15	277036	chrXV	257464	15.0294	15.2673	19.2824	1.34111	1.5276	2.99843	14.7187	18.9786	18.4061	0.242053	1.64629	2.97371	17.1422	8.46618	9.51399	0.181714	3.48775	2.22013	21.3982	17.4982	14.54	0.481937	1.95421	1.05732	16.5264	1.92238	17.3678	1.58735	11.7075	1.9632	17.8121	1.16449	yes
YOL021C	-	chr15	283721	chrXV	264160	13.7627	14.6217	11.3054	0.445322	0.514579	0.603375	8.59089	8.94909	12.3773	0.498316	0.64296	1.03029	6.26563	6.69318	4.79122	2.50922	0.813674	1.41929	6.8819	7.5485	3.84163	1.93337	1.197	1.2794	13.2299	0.487759	9.97244	0.69052	5.91668	1.58073	6.09067	1.46992	no
YOL016C	-	chr15	295627	chrXV	276088	10.8523	9.82756	11.8233	1.87083	1.31346	1.43357	11.1348	13.5192	17.9257	3.02946	2.74601	2.40686	10.5945	12.7499	13.7224	2.10265	1.99164	2.63578	21.1696	21.6749	21.7709	2.66747	2.23651	2.13691	10.8344	1.50595	14.1932	2.69411	12.3556	2.24336	21.5385	2.34696	yes
YOL011W	+	chr15	306619	chrXV	286343	6.87585	7.87503	7.99227	0.401966	0.565316	1	5.26326	8.61822	3.90808	0.304126	0.559188	0.505634	0.815905	0.466813	1	0.814435	0.520796	0.256344	0.590925	0.644909	0.864778	0.347604	0.240288	0.519114	7.58105	0.622427	5.92985	0.422983	0.760906	0.530525	0.700204	0.369002	no
YOL002C	-	chr15	325025	chrXV	304762	9.26768	8.82044	9.58508	0.418125	0.650524	0.95818	13.7359	11.1636	7.54428	0.18682	2.29656	0.703716	0.540589	0.544441	0.580578	0.0675532	0.347156	0.948178	0.238854	0.411052	0.335739	0.363535	1.0795	0.817678	9.2244	0.642276	10.8146	1.02903	0.555203	0.454296	0.328548	0.753571	no
YOR003W	+	chr15	332808	chrXV	312641	12.6738	9.28755	12.2413	3.53271	1.91858	4.193	7.11093	8.23985	5.87083	3.53687	2.78566	2.87513	0.411697	0.436075	0.416294	1.02978	0.881017	1.03147	0.504163	0.383033	0.369362	2.13082	1.38071	1.07494	11.4009	3.18143	7.07387	3.03255	0.421356	0.980756	0.418853	1.52882	no
YOR003W	+	chr15	333747	chrXV	313588	20.5239	32.3467	10.69	0.527383	0.599664	0.379201	14.2338	16.5576	11.1688	1.83298	1.01306	0.723418	0.668487	0.865807	0.903947	0.285023	0.238725	0.3316	0.771192	1.05254	0.758818	0.361078	0.129292	0.331169	21.1869	0.468749	13.9867	1.15649	0.812747	0.285116	0.860851	0.273846	no
YOR007C	-	chr15	339714	chrXV	319532	21.7914	21.5424	21.4902	0.620838	0.530606	0.583	14.6252	20.75	16.8557	0.937719	0.909245	0.766871	3.23464	3.26524	3.31161	0.610623	0.608069	0.714141	2.77555	2.75238	2.24273	1.4149	0.982648	0.68277	21.608	0.544815	17.4103	0.837945	3.27049	0.644278	2.59022	1.02677	no
YOR022C	-	chr15	375657	chrXV	352736	8.15893	8.13917	7.25138	0.622127	0.37567	0.836192	5.48181	4.07362	4.99317	0.361633	0.780851	0.501479	1.38337	1.75473	1.93672	0.749224	0.146212	0.311383	0.682374	1.84873	0.974327	0.328044	0.736276	0.512152	7.84983	0.577997	4.84953	0.514654	1.69161	0.402273	1.16848	0.525491	no
YOR026W	+	chr15	382338	chrXV	359414	13.7431	13.2924	14.4812	0.504211	0.705785	0.77483	22.9486	25.0365	23.2854	0.392217	0.80432	0.331113	1.35972	1.47909	1.39215	0.755525	0.42877	0.605152	1.21498	1.42186	2.06748	0.234431	0.869359	0.478735	13.8389	0.628275	23.7568	0.475883	1.41032	0.596482	1.56811	0.527508	yes
YOR028C	-	chr15	385842	chrXV	362913	7.5095	8.24039	9.4003	1.23589	1.30532	1.93967	5.44185	22.0285	7.89733	2.05349	0.310373	0.97684	25.1926	23.1477	11.1947	1	1	1	14.41	18.4859	20.1347	3.03439	1	1	8.3834	1.4603	11.7892	1.08023	19.845	1	17.6769	1.67813	yes
YOR038C	-	chr15	404727	chrXV	381996	5.10937	5.70803	8.99238	0.736062	1.42377	0.569007	1.42587	4.60413	3.35426	1	1.1	0.846101	2.10352	3.30624	0.805209	1	0.69655	1	4.41158	1.76912	1.9718	1	0.73651	0.879999	6.60326	0.87628	3.12809	0.9487	2.07166	0.89885	2.7175	0.87217	yes
YOR038C	-	chr15	405575	chrXV	382844	9.527	12.4424	16.7143	1.85141	1.86689	0.675011	7.4896	10.8989	6.76568	1	1.1	1	0.885958	1	1	1	1	0.753766	1	1	1	1	2.81018	2.58406	12.8946	1.43111	8.38473	1	0.961986	0.917922	1	2.13141	no
YOR043W	+	chr15	413921	chrXV	391274	11.66	12.5582	13.2387	0.651543	0.706764	0.612979	12.3865	11.1892	12.7782	1.09241	0.916861	0.630358	12.1906	14.5519	11.3835	0.564991	0.687653	1.18535	21.0595	22.5414	24.1933	3.50566	1.41295	0.616734	12.4856	0.623762	12.118	0.846542	12.7087	0.812665	22.5981	1.84512	yes
YOR044W	+	chr15	414807	chrXV	392156	4.00215	5.15056	4.29059	0.507842	0.343059	0.547154	3.72844	3.8642	4.32707	0.185745	0.865519	0.322261	3.22199	3.50383	3.19494	0.792449	0.461212	0.64467	4.04941	3.51346	4.76524	1.48046	0.777627	0.472641	4.4811	0.432685	3.97324	0.424508	3.30692	0.632777	4.10937	0.910243	no
YOR048C	-	chr15	420326	chrXV	397693	49.5727	51.4193	45.0053	2.09862	0.96628	1.56199	42.8646	49.7366	38.9729	4.10402	2.1707	1.84442	3.46477	3.50215	3.21896	1.43913	1.21001	1.69875	4.5254	3.06322	2.49876	3.15374	2.05866	1.426	48.6658	1.50896	43.858	2.67305	3.39529	1.4493	3.36246	2.2128	no
YOR056C	-	chr15	432006	chrXV	409397	10.1747	6.48678	6.11617	2.30439	1.81432	2.02418	4.62639	5.07679	2.57111	3.07209	2.10279	1.73331	4.27023	4.48829	3.75491	2.40407	2.98233	4.12488	2.84778	5.33367	4.32178	6.58096	0.709887	3.40275	7.59254	2.0143	4.09143	2.2694	4.17114	3.17043	4.16774	3.56453	yes
YOR058C	-	chr15	435140	chrXV	412537	13.0969	18.9626	19.005	0.868394	0.608989	0.583109	9.60386	18.4898	18.6269	0.376548	0.962998	0.515014	2.38677	1.54371	1.20958	0.303085	0.436706	1.4083	2.89996	1.80655	2.36558	0.539426	1.04148	0.352	17.0215	0.653498	15.5735	0.584853	1.71335	0.71603	2.35736	0.644301	no
YOR058C	-	chr15	436667	chrXV	414037	7.78505	5.34264	9.42236	1.93826	1.18505	1.77326	1.5605	3.18353	3.26332	1	1.84771	3.83349	1	0.726094	1	0.913977	1	0.824479	1	1	1	1	1	1	7.51669	1.59886	2.66912	2.19373	0.908698	0.912819	1	1	no
YOR059C	-	chr15	440599	chrXV	416963	8.11553	6.45921	5.95122	0.66338	0.53832	0.769959	5.08297	6.62469	5.72398	0.0820388	0.784865	0.704114	3.02305	3.44508	4.15651	0.538744	0.643114	0.788044	3.67517	3.44237	4.75344	0.128346	0.707817	0.469145	6.84198	0.623886	5.81055	0.490339	3.54155	0.656634	3.95699	0.435103	no
YOR059C	-	chr15	441677	chrXV	418041	4.00583	4.34856	2.71252	0.366792	0.902592	1.16574	3.78887	3.0172	3.79098	0.231182	0.605502	1.19172	4.48077	3.94481	2.82824	1.06904	0.470726	1.33533	5.62262	5.14445	7.92906	0.448023	1.22764	0.82137	3.68897	0.778374	3.53235	0.642803	3.75127	0.958365	6.23204	0.832344	yes
YOR061W	+	chr15	444021	chrXV	420378	12.7822	12.2131	14.7708	0.646823	0.645015	0.374179	13.1945	17.3934	16.3655	0.387313	0.573651	0.307018	4.11043	4.52897	3.05699	0.496731	0.667705	0.25761	4.20773	3.62403	3.41406	0.250891	0.94244	0.504396	13.2554	0.522006	15.6511	0.389327	3.8988	0.474015	3.74861	0.565909	yes
YOR066W	+	chr15	452976	chrXV	429310	10.4877	8.08524	8.91257	0.505057	0.629438	1.02192	11.8062	9.8783	6.96575	1.34951	1.8672	0.901179	0.240955	0.162428	0.183266	0.636286	0.539285	0.789018	0.435191	0.209241	0.701831	0.422959	0.611686	0.371529	9.16183	0.685471	9.55008	1.3393	0.19555	0.654863	0.448754	0.468725	no
YOR070C	-	chr15	457516	chrXV	433842	8.81039	7.99095	12.2442	0.25831	0.224221	0.183025	10.8786	9.55124	6.61456	0.270014	1.12602	0.211688	1.8201	2.43768	2.83395	0.18862	0.165405	0.99089	2.24061	4.03909	2.95594	0.271377	2.57809	0.307802	9.68184	0.188519	9.01481	0.502575	2.36391	0.448305	3.07855	1.05242	yes
YOR074C	-	chr15	468554	chrXV	444785	10.4745	5.63518	10.5799	0.634812	0.473723	1.27198	5.88115	6.16071	8.81071	1.19222	1.39825	1.00058	20.8046	14.4524	19.6798	1.41025	2.63325	2.08554	17.9122	18.444	41.9012	4.56826	2.9193	2.04774	8.89654	0.760172	6.95086	1.16368	18.3123	2.04302	26.0858	3.17843	yes
YOR075W	+	chr15	470758	chrXV	446987	15.0752	16.6853	16.0806	6.83398	3.1584	4.58339	9.27973	9.17948	12.2045	6.93333	6.04864	6.01342	11.5102	12.7825	12.7391	4.00181	3.51612	2.89342	13.2117	17.2963	15.5972	6.02935	4.67163	2.6997	15.947	4.82525	10.2212	6.29846	12.344	3.47045	15.3684	4.46689	yes
YOR076C	-	chr15	472352	chrXV	448569	2.96087	5.80072	6.07585	1	1.1	1	2.69486	2.63582	2.21366	1	1.1	1	0.333497	0.317914	0.533395	1	2.1519	0.513496	1	0.982719	0.896599	1	1	1	4.94581	1	2.51478	1	0.394935	1.2218	0.959773	1	no
YOR094W	+	chr15	505143	chrXV	481423	4.94568	4.60425	6.08752	0.552645	0.282518	0.08872	8.58387	8.57118	7.85917	0.136917	0.650932	0.47692	1.21272	1.4763	1.67983	0.586626	0.189084	0.925391	1.72032	1.78371	1.89989	0.171888	0.393474	0.139603	5.21248	0.274628	8.33807	0.388256	1.45628	0.567034	1.80131	0.234988	no
YOR099W	+	chr15	514419	chrXV	490698	3.04793	3.22405	5.68895	0.148369	0.22941	0.0942514	5.04278	4.06524	5.92663	0.113053	0.209933	0.13477	0.21369	0.251284	0.140723	0.162734	0.0869628	0.146633	0.229447	0.155562	0.153964	0.0787028	0.107685	0.174744	3.98698	0.12401	5.01155	0.119252	0.201899	0.13211	0.179658	0.120377	yes
YOR099W	+	chr15	514441	chrXV	490720	2.84415	2.94212	5.27916	0.172396	0.212789	0.142218	4.7867	4.2151	5.12814	0.11032	0.211515	0.138667	0.1723	0.223262	0.123234	0.134657	0.0565305	0.130517	0.189248	0.128614	0.147531	0.0819971	0.113344	0.151774	3.68848	0.142467	4.70998	0.120168	0.172932	0.107235	0.155131	0.115705	no
YOR107W	+	chr15	524078	chrXV	500368	3.83156	3.89612	3.67186	1.37573	0.55728	1.05276	2.53701	8.21745	2.48749	0.670173	1.31092	3.69907	1.46847	1.42625	0.734829	0.796627	8.49653	11.5767	1.9389	1.93503	2.49426	10.7631	4.62638	7.91456	3.79985	0.961921	4.41398	1.86005	1.20985	6.95662	2.12273	7.76803	no
YOR111W	+	chr15	532913	chrXV	509267	6.25293	3.93558	6.91573	0.422769	0.410404	0.165215	5.90406	4.72962	7.65556	0.221753	0.443139	0.368537	1.56809	2.67031	1.78935	3.4425	1.70908	2.35547	2.98779	1.91404	1.97466	3.68584	1.20509	1.6427	5.70141	0.299463	6.09641	0.311143	2.00925	2.50235	2.29216	2.17788	yes
YOR114W	+	chr15	540276	chrXV	516601	17.3123	17.3008	24.6087	3.54855	3.91754	4.58072	11.5496	18.9392	12.1971	2.61357	4.92162	2.99307	6.88189	10.0776	10.9786	0.872906	1.068	1.49312	19.0495	17.6054	7.37358	1.04001	1.13795	1.03944	19.7406	3.98227	14.2286	3.47609	9.31271	1.14467	14.6762	1.07247	yes
YOR117W	+	chr15	547034	chrXV	523354	14.9301	17.7217	19.3378	2.8195	2.76174	1.49752	16.8361	13.2077	15.6008	2.97668	3.19511	2.41051	10.7518	8.05839	4.85546	1.37345	2.02464	1.68935	14.6748	14.6306	17.6115	2.30254	1.86483	1.38563	17.3299	2.32625	15.2149	2.82743	7.88855	1.69581	15.639	1.851	yes
YOR124C	-	chr15	558912	chrXV	535240	6.05345	5.66628	5.61779	1	1.1	1	2.85955	3.26854	1.95427	1	3.03517	1	1.15283	1.95682	1.34131	0.321029	1.59985	1.74933	1.45698	1.74394	4.80108	1	1.88746	2.09321	5.77917	1	2.69412	1.64506	1.48365	1.2234	2.66733	1.66022	yes
YOR124C	-	chr15	556646	chrXV	532971	10.2748	9.39159	11.8282	1.46847	1.069	1.83226	9.49495	8.30458	8.35959	2.33283	3.66724	2.76405	2.72201	2.44791	2.28082	0.697192	1.02951	0.618849	3.55154	2.53135	3.41896	1.47934	1.87894	0.879483	10.4982	1.42324	8.71971	2.88804	2.48358	0.781852	3.16728	1.41259	yes
YOR127W	+	chr15	566012	chrXV	542311	3.84861	3.7347	4.38706	0.309664	0.286659	0.187362	5.1236	10.3272	7.96346	0.525198	0.579425	0.324731	1.59926	1.39558	1.25317	0.731531	0.569004	0.192532	1.65362	2.42105	1.08513	1.72544	0.963247	1.53072	3.99012	0.227895	7.80475	0.443118	1.416	0.497689	1.71993	1.40647	no
YOR128C	-	chr15	567325	chrXV	543614	8.49447	7.18473	9.3661	1.02395	0.527344	1.0017	10.6287	12.5744	13.0547	0.610745	0.423945	0.349337	0.170088	0.145363	0.126684	0.41797	0.0689272	0.13183	0.107593	0.162122	0.166048	0.410011	0.495462	0.451599	8.34843	0.817667	12.0859	0.428009	0.147378	0.206243	0.145254	0.452357	no
YOR130C	-	chr15	571725	chrXV	547999	18.4449	10.9697	6.17522	0.173092	0.252758	0.144435	8.55807	14.3335	9.86792	0.521968	0.649509	0.458564	6.87491	5.01703	4.37316	1	1	0.442253	5.28266	4.37474	4.90408	1	1	0.894332	11.8633	0.156762	10.9198	0.510014	5.4217	0.814084	4.85383	0.964777	no
YOR132W	+	chr15	576945	chrXV	552282	6.92782	8.36179	8.24384	0.798354	0.507494	0.442609	4.98474	6.814	6.56913	1.0302	0.858767	1.09644	8.56769	2.46184	2.41059	1.50222	0.566052	0.705915	2.07855	1.54574	2.6652	1.61216	0.933567	1.30296	7.84448	0.549486	6.12262	0.961802	4.48004	0.924728	2.0965	1.2829	yes
YOR134W	+	chr15	581271	chrXV	556595	11.2263	20.8014	12.3638	3.84918	1.38269	5.91282	14.7239	13.3493	16.5699	1	2.38341	1.2363	2.24216	1.37648	1.23367	3.15245	3.40067	3.4511	0.760363	3.13428	0.869533	7.09548	2.45767	5.20797	14.7971	3.68156	14.8811	1.50657	1.61744	3.33474	1.58806	4.92037	no
YOR136W	+	chr15	583588	chrXV	558863	7.16153	6.71794	7.71778	0.689839	0.708761	0.62049	5.43974	9.15808	5.99856	0.593762	0.658309	0.642453	4.01576	3.67347	3.99624	2.31341	2.79339	1.41071	3.05314	4.10942	3.41421	1.85099	1.24884	1.30305	7.19908	0.639697	6.86546	0.598175	3.89516	2.1725	3.52559	1.46763	no
YOR140W	+	chr15	591227	chrXV	566507	8.1172	7.31874	7.20294	3.76916	1.45774	2.76916	9.49281	14.3132	5.66495	0.485808	4.67858	1.08583	2.52385	1.78929	2.39957	1.9937	3.7214	5.54742	3.38351	5.87196	3.10675	1.25523	4.43827	1.70495	7.54629	2.63202	9.82365	2.05007	2.23757	3.75417	4.12074	2.46615	yes
YOR148C	-	chr15	605058	chrXV	580355	12.93	13.2035	17.718	1.61364	0.449431	0.884485	11.2755	9.75754	7.2097	0.300537	1.97497	0.933096	2.74217	2.63115	2.13328	5.65906	8.3318	7.35877	3.19647	2.94396	3.05762	5.48954	4.97824	5.75229	14.6172	0.949187	9.41426	1.0362	2.5022	7.11654	3.06601	5.40669	no
YOR151C	-	chr15	611863	chrXV	587123	6.89444	6.15363	9.56965	1	0.72091	1	1.20744	1.20095	1.26272	1	1.1	1	2.67261	1.42406	1	1	1	0.48653	1.26714	1.3065	2.55792	1	1	1	7.53924	0.873637	1.2237	1	1.69889	0.828843	1.71052	1	yes
YOR152C	-	chr15	614026	chrXV	589356	2.32537	2.47288	2.84367	0.475749	0.394535	0.144817	4.03484	3.02506	3.86596	0.679016	0.302405	0.344571	1.79227	2.84489	2.80724	0.901429	0.523557	0.234117	3.20428	3.82684	5.78425	0.987803	0.826576	0.556642	2.54731	0.305034	3.64195	0.408664	2.48146	0.553035	4.27179	0.79034	no
YOR162C	-	chr15	636151	chrXV	611345	15.0824	11.5192	12.8355	1.9729	0.905563	0.623075	8.28499	8.35927	9.87187	1.6649	0.607374	1.34089	1.64033	2.38599	2.27736	1.86111	0.84534	1.07481	2.06079	3.01371	2.68941	2.80186	1.24738	1.32243	13.1457	1.13385	8.83871	1.17106	2.10123	1.26042	2.58797	1.79056	yes
YOR163W	+	chr15	639322	chrXV	614528	29.941	25.3731	24.5539	1.47089	1.46644	1.65353	23.2387	21.8719	23.6257	1.6565	2.39567	1.81667	4.30483	3.82385	3.75683	0.695613	1.02548	0.998881	7.15018	4.75545	5.27836	0.0932122	0.783095	0.962742	26.6227	1.49695	22.9121	1.92295	3.96184	0.906658	5.728	0.613016	yes
YOR164C	-	chr15	639951	chrXV	615158	4.76545	4.95047	6.60017	0.371976	0.271899	0.419345	7.59432	5.73246	6.8165	0.379697	0.720929	0.236424	0.179873	0.258636	0.341075	0.102505	0.181721	0.078589	0.179745	0.201085	0.524371	0.136531	0.869188	0.578875	5.4387	0.321074	6.71443	0.41235	0.259861	0.120938	0.301734	0.528198	no
YOR164C	-	chr15	640227	chrXV	615434	1.91236	2.98802	2.97749	0.114207	0.307902	0.135249	5.84995	5.75754	5.70079	1.02793	0.882851	0.567574	3.20949	2.51381	2.9851	0.611547	0.132309	0.0704647	2.0445	1.17806	2.14574	0.115398	0.546937	0.158412	2.62596	0.152453	5.76943	0.792784	2.9028	0.27144	1.78943	0.273582	yes
YOR165W	+	chr15	642383	chrXV	617595	43.0123	83.1499	55.3351	1.67322	1.35124	1.13075	29.5693	26.0095	30.5014	0.541842	1.84568	4.43766	3.00044	4.51963	4.90732	0.333472	0.386705	4.15153	9.38365	5.77413	5.29366	0.491233	2.10145	1.88373	60.4991	1.35174	28.6934	2.24173	4.14246	1.6239	6.81715	1.49214	yes
YOR166C	-	chr15	644204	chrXV	619412	17.8424	15.691	15.0829	1.32002	1.90748	1	11.7771	16.3045	17.221	0.571944	1.1	1	6.07419	3.1726	2.60667	0.215736	0.934402	0.275928	6.1597	5.50145	4.07266	1	1	0.405853	16.2054	1.37583	15.1009	0.857315	3.95115	0.475356	5.2446	0.801951	no
YOR168W	+	chr15	647967	chrXV	623175	6.64763	7.39329	3.69679	0.256178	0.605434	0.325164	5.65692	5.93841	4.84117	2.72616	0.766788	1.03982	14.3774	12.4145	11.3841	1	0.593358	0.468326	18.8033	18.0105	16.5846	1	1	0.652937	5.91257	0.362259	5.47883	1.47759	12.7253	0.687228	17.7995	0.884312	yes
YOR172W	+	chr15	651094	chrXV	626312	9.31043	17.1761	14.7347	0.670473	1.4159	1	9.15921	8.87113	8.17927	0.494244	1.54827	0.669658	1	0.558146	1	0.567518	1.13574	0.645163	1.29184	1.42991	0.869474	1	0.838537	0.904645	13.7404	0.995459	8.73654	0.870724	0.852715	0.782806	1.19708	0.914394	yes
YOR172W	+	chr15	652980	chrXV	628200	46.1178	41.9513	37.3447	1.22684	0.950681	1.11246	25.5608	25.8114	19.9946	0.279368	5.99594	2.37411	30.5985	39.5505	39.5903	1.79898	3.16119	3.92315	53.2758	38.9956	37.6719	5.39007	3.28822	2.36149	41.8046	1.06333	23.7889	2.84981	36.5798	2.96111	43.3145	3.67993	yes
YOR174W	+	chr15	655907	chrXV	631160	12.1167	13.4508	15.776	1.51122	1.02068	1.81874	9.98591	13.1855	5.27932	8.17147	2.90147	3.06638	5.92508	7.42298	7.2627	5.49707	8.80833	1.9186	10.6135	8.16644	11.7919	0.543668	1.44528	3.47854	13.7812	1.41688	9.48357	4.67977	6.87025	5.408	10.1906	1.82249	yes
YOR176W	+	chr15	658664	chrXV	633922	9.52686	8.99528	11.8693	0.481392	0.489079	0.762118	11.2641	14.8419	14.7563	0.509237	1.05242	0.908883	10.1967	10.5836	11.6573	0.952493	0.711778	0.664612	9.54507	9.42251	7.13246	2.03857	0.595528	0.397259	10.1305	0.544196	13.6208	0.79018	10.8126	0.776294	8.70001	1.01045	yes
YOR177C	-	chr15	663779	chrXV	636835	28.1455	26.1901	33.971	0.87949	0.958346	0.905023	20.2948	22.6442	22.955	1.16354	1.26826	1.10099	20.0014	20.9217	18.9522	1.01563	0.740436	0.715964	22.6213	18.551	30.9477	1.23974	0.899019	0.782662	29.4355	0.880953	21.9647	1.14426	19.9584	0.824009	24.04	0.973806	yes
YOR181W	+	chr15	675873	chrXV	648926	16.1715	27.8061	32.1336	1.36035	0.811858	1.08162	13.0462	17.3752	18.275	1.20203	0.86835	1.27862	14.2393	13.8811	9.64586	1.02641	1.99479	1.04784	18.978	18.2841	21.5678	1.03598	2.90508	1.30361	25.3704	1.05127	16.2322	1.083	12.5888	1.35635	19.61	1.74822	yes
YOR185C	-	chr15	679543	chrXV	652566	3.75467	3.18413	4.38761	0.364329	0.319924	0.325214	3.26562	2.90454	3.04977	0.221992	0.77611	0.353283	1.99535	1.58402	1.72651	0.371782	0.41198	0.410895	1.16747	1.23972	1.33837	0.533718	0.345874	0.565349	3.77547	0.303156	3.07331	0.417128	1.76863	0.398219	1.24852	0.481647	yes
YOR195W	+	chr15	724051	chrXV	680604	67.4728	55.2004	63.6497	19.262	5.64867	5.12775	26.1811	32.9834	34.9544	21.7962	12.2962	10.6597	6.30144	6.70467	6.8422	2.28196	5.4187	1.98105	4.04624	4.87311	4.49159	7.68873	3.30665	3.00396	62.1076	9.97948	31.3729	14.884	6.61611	3.22724	4.47032	4.66645	no
YOR198C	-	chr15	727961	chrXV	684475	14.1689	14.0801	15.8304	4.46616	2.62694	3.7527	17.2528	19.9714	12.9456	3.56409	3.0808	4.04255	4.04404	5.00722	4.25778	1.85385	0.538046	1.32264	3.55228	3.08597	2.55449	2.19436	0.898561	0.853465	14.6931	3.58194	16.7233	3.52914	4.43635	1.23818	3.06424	1.31546	yes
[truncated: 1,027 more rows]

## Sheet: legend_tableS4
column name	Description
hg19_chr	human allele. hg19 annotation. site chromosome
[truncated: 21 more rows]

## Sheet: tableS4_m6Apeaks_miceHumanHyb
hg19_chr	hg19_geneSymbol	hg19_strand	hg19_m6A	mm9_chr	mm9_geneSymbol	mm9_strand	mm9_m6A	mm9_Rep1	mm9_Rep2	score2_meanMM9	hg19_Rep1	hg19_Rep2	score2_meanHG19	score2_mm9_HybridRep1	score2_mm9_HybridRep2	score2_HybridMeanMM9	score2_hg19_HybridRep1	score2_hg19_HybridRep2	score2_HybridMeanHG19	similarMotif
[truncated: 2,016 more rows]

[truncated: 2 more sheets: legend_tableS5, tableS5_m6Apeaks_miceMiveHyb]
