# Supplementary material for: Dissecting the sequence and structural determinants guiding m6A deposition and evolution via inter- and intra-species hybrids
Source: Genome Biol. 2024 Feb 15;25:48. doi: 10.1186/s13059-024-03182-1 (PMC10870504; doi:10.1186/s13059-024-03182-1)
Supplement: Supplementary file 4 — Additional file 4. The gene annotation files used in the saccharomyces species (Table S6), and the different mammals species (Tables S7-S8). [file 13059_2024_3182_MOESM4_ESM.xlsx]

## Sheet: tableS6_Yeasts_BED
chr01	152489	156855	YAL002W__SK1	0	+	152747	156571	0	1	4366	0
chr01	148290	150782	YAL005C__SK1	0	-	148540	150468	0	1	2492	0
chr01	146390	147708	YAL007C__SK1	0	-	146737	147384	0	1	1318	0
chr01	145683	146805	YAL008W__SK1	0	+	145953	146549	0	1	1122	0
chr01	144617	145969	YAL009W__SK1	0	+	144893	145672	0	1	1352	0
chr01	142898	144978	YAL010C__SK1	0	-	143223	144704	0	1	2080	0
chr01	140988	143424	YAL011W__SK1	0	+	141238	143115	0	1	2436	0
chr01	139589	141335	YAL012W__SK1	0	+	139839	141023	0	1	1746	0
chr01	138060	139827	YAL013W__SK1	0	+	138310	139570	0	1	1767	0
chr01	136945	138336	YAL014C__SK1	0	-	137292	138059	0	1	1391	0
chr01	135668	137394	YAL015C__SK1	0	-	135944	137143	0	1	1726	0
chr01	133600	136078	YAL016W__SK1	0	+	133920	135827	0	1	2478	0
chr01	128670	133746	YAL017W__SK1	0	+	129266	133336	0	1	5076	0
chr01	127303	128859	YAL018C__SK1	0	-	127605	128582	0	1	1556	0
chr01	123710	127606	YAL019W__SK1	0	+	123960	127355	0	1	3896	0
chr01	122386	123907	YAL020C__SK1	0	-	122655	123656	0	1	1521	0
chr01	119443	122670	YAL021C__SK1	0	-	119887	122400	0	1	3227	0
chr01	117671	119725	YAL022C__SK1	0	-	117921	119474	0	1	2054	0
chr01	115031	117924	YAL023C__SK1	0	-	115317	117596	0	1	2893	0
chr01	110360	115269	YAL024C__SK1	0	-	110610	114917	0	1	4909	0
chr01	108901	110441	YAL025C__SK1	0	-	109270	110190	0	1	1540	0
chr01	104380	109021	YAL026C__SK1	0	-	104676	108743	0	1	4641	0
chr01	103420	104821	YAL027W__SK1	0	+	103733	104518	0	1	1401	0
chr01	101696	103798	YAL028W__SK1	0	+	101946	103532	0	1	2102	0
chr01	96630	101567	YAL029C__SK1	0	-	96901	101316	0	1	4937	0
chr01	93488	96340	YAL031C__SK1	0	-	93796	96078	0	1	2852	0
chr01	92088	93792	YAL032C__SK1	0	-	92381	93520	0	1	1704	0
chr01	91502	92524	YAL033W__SK1	0	+	91752	92273	0	1	1022	0
chr01	89423	91285	YAL034C__SK1	0	-	89756	90997	0	1	1862	0
chr01	88476	89952	YAL034W-A__SK1	0	+	88764	89633	0	1	1476	0
chr01	85207	88816	YAL035W__SK1	0	+	85475	88480	0	1	3609	0
chr01	83825	85483	YAL036C__SK1	0	-	84091	85200	0	1	1658	0
chr01	82822	84150	YAL037W__SK1	0	+	83072	83875	0	1	1328	0
chr01	80588	82605	YAL038W__SK1	0	+	80838	82340	0	1	2017	0
chr01	77483	78850	YAL039C__SK1	0	-	77780	78589	0	1	1367	0
chr01	74571	76836	YAL040C__SK1	0	-	74843	76585	0	1	2265	0
chr01	71615	74753	YAL041W__SK1	0	+	71904	74468	0	1	3138	0
chr01	70119	71913	YAL042W__SK1	0	+	70382	71629	0	1	1794	0
chr01	67508	70381	YAL043C__SK1	0	-	67761	70118	0	1	2873	0
chr01	66759	67787	YAL044C__SK1	0	-	67016	67528	0	1	1028	0
chr01	66334	67198	YAL044W-A__SK1	0	+	66584	66916	0	1	864	0
chr01	65845	66702	YAL046C__SK1	0	-	66095	66451	0	1	857	0
chr01	63791	66193	YAL047C__SK1	0	-	64055	65923	0	1	2402	0
chr01	61448	64106	YAL048C__SK1	0	-	61867	63855	0	1	2658	0
chr01	60662	61933	YAL049C__SK1	0	-	60921	61661	0	1	1271	0
chr01	57380	61068	YAL051W__SK1	0	+	57630	60773	0	1	3688	0
chr01	54677	57572	YAL053W__SK1	0	+	54965	57316	0	1	2895	0
chr01	51591	54362	YAL054C__SK1	0	-	51946	54087	0	1	2771	0
chr01	50992	52076	YAL055W__SK1	0	+	51242	51784	0	1	1084	0
chr01	48056	51269	YAL056W__SK1	0	+	48324	50966	0	1	3213	0
chr01	46275	48344	YAL058W__SK1	0	+	46529	48037	0	1	2069	0
chr01	45324	46573	YAL059W__SK1	0	+	45574	46212	0	1	1249	0
chr01	43971	45634	YAL060W__SK1	0	+	44221	45369	0	1	1663	0
chr01	42264	44204	YAL061W__SK1	0	+	42514	43767	0	1	1940	0
chr01	40383	42304	YAL062W__SK1	0	+	40633	42006	0	1	1921	0
chr01	29712	37309	YAL063C__SK1	0	-	29962	37058	0	1	7597	0
chr01	7674	10044	YAL067C__SK1	0	-	8012	9793	0	1	2370	0
chr01	162848	164031	YAR002C-A__SK1	0	-	163106	163765	0	1	1183	0
chr01	161039	163240	YAR002W__SK1	0	+	161298	162917	0	1	2201	0
chr01	163748	165577	YAR003W__SK1	0	+	164046	165326	0	1	1829	0
chr01	165509	167955	YAR007C__SK1	0	-	165795	167660	0	1	2446	0
chr01	167672	169114	YAR008W__SK1	0	+	168007	168834	0	1	1442	0
chr01	174646	177513	YAR014C__SK1	0	-	174982	177111	0	1	2867	0
chr01	177281	178875	YAR015W__SK1	0	+	177615	178535	0	1	1594	0
chr01	178386	180194	YAR018C__SK1	0	-	178636	179943	0	1	1808	0
chr01	180156	183627	YAR019C__SK1	0	-	180452	183376	0	1	3471	0
chr01	187223	188495	YAR023C__SK1	0	-	187525	188064	0	1	1272	0
chr01	200268	201704	YAR027W__SK1	0	+	200595	201302	0	1	1436	0
chr01	201467	202832	YAR028W__SK1	0	+	201717	202421	0	1	1365	0
chr01	202896	203622	YAR029W__SK1	0	+	203146	203371	0	1	726	0
chr01	206742	209341	YAR035W__SK1	0	+	206992	209055	0	1	2599	0
chr01	209171	213326	YAR042W__SK1	0	+	209430	212993	0	1	4155	0
chr01	222973	233877	YAR050W__SK1	0	+	223223	233626	0	1	10904	0
chr10	447283	449289	YJL002C__SK1	0	-	447580	449010	0	1	2006	0
chr10	446734	447730	YJL003W__SK1	0	+	447003	447359	0	1	996	0
chr10	445628	446816	YJL004C__SK1	0	-	445948	446559	0	1	1188	0
chr10	439242	445847	YJL005W__SK1	0	+	439492	445596	0	1	6605	0
chr10	437227	438742	YJL006C__SK1	0	-	437477	438447	0	1	1515	0
chr10	433936	436253	YJL008C__SK1	0	-	434296	436002	0	1	2317	0
chr10	431651	434152	YJL010C__SK1	0	-	431901	433901	0	1	2501	0
chr10	427875	428861	YJL011C__SK1	0	-	428125	428610	0	1	986	0
chr10	424791	427506	YJL012C__SK1	0	-	425074	427239	0	1	2715	0
chr10	422982	425131	YJL013C__SK1	0	-	423333	424880	0	1	2149	0
chr10	421148	423318	YJL014W__SK1	0	+	421398	423002	0	1	2170	0
chr10	419180	421446	YJL016W__SK1	0	+	419430	421115	0	1	2266	0
chr10	416408	419134	YJL019W__SK1	0	+	416738	418786	0	1	2726	0
chr10	410749	412394	YJL023C__SK1	0	-	411100	412143	0	1	1645	0
chr10	407466	409511	YJL025W__SK1	0	+	407716	409260	0	1	2045	0
chr10	405855	407657	YJL026W__SK1	0	+	406131	407330	0	1	1802	0
chr10	401805	404936	YJL029C__SK1	0	-	402138	404606	0	1	3131	0
chr10	401160	402251	YJL030W__SK1	0	+	401410	402000	0	1	1091	0
chr10	397338	400151	YJL033W__SK1	0	+	397588	399900	0	1	2813	0
chr10	394818	397530	YJL034W__SK1	0	+	395083	397131	0	1	2712	0
chr10	393755	395008	YJL035C__SK1	0	-	394005	394757	0	1	1253	0
chr10	392227	394182	YJL036W__SK1	0	+	392581	393852	0	1	1955	0
chr10	386584	387759	YJL037W__SK1	0	+	386834	387508	0	1	1175	0
chr10	385039	386199	YJL038C__SK1	0	-	385289	385948	0	1	1160	0
chr10	378375	384274	YJL039C__SK1	0	-	378923	383974	0	1	5899	0
chr10	370057	371331	YJL043W__SK1	0	+	370307	371080	0	1	1274	0
chr10	367987	370142	YJL044C__SK1	0	-	368477	369853	0	1	2155	0
chr10	365956	368365	YJL045W__SK1	0	+	366206	368110	0	1	2409	0
chr10	362572	364462	YJL046W__SK1	0	+	362822	364051	0	1	1890	0
chr10	359684	362836	YJL047C__SK1	0	-	360016	362544	0	1	3152	0
chr10	357628	359335	YJL048C__SK1	0	-	357881	359071	0	1	1707	0
chr10	356161	358022	YJL049W__SK1	0	+	356411	357760	0	1	1861	0
chr10	352710	356455	YJL050W__SK1	0	+	352960	356181	0	1	3745	0
chr10	349974	353025	YJL051W__SK1	0	+	350231	352699	0	1	3051	0
chr10	348451	350007	YJL052W__SK1	0	+	348715	349713	0	1	1556	0
chr10	346075	347864	YJL053W__SK1	0	+	346344	347483	0	1	1789	0
chr10	344461	346484	YJL054W__SK1	0	+	344711	346147	0	1	2023	0
chr10	343553	344836	YJL055W__SK1	0	+	343803	344540	0	1	1283	0
chr10	340573	343770	YJL056C__SK1	0	-	340892	343519	0	1	3197	0
chr10	338307	340833	YJL057C__SK1	0	-	338579	340582	0	1	2526	0
chr10	336452	338584	YJL058C__SK1	0	-	336702	338333	0	1	2132	0
chr10	335174	336937	YJL059W__SK1	0	+	335424	336650	0	1	1763	0
chr10	333596	335431	YJL060W__SK1	0	+	333846	335180	0	1	1835	0
chr10	330222	333093	YJL061W__SK1	0	+	330475	332616	0	1	2871	0
chr10	327464	330510	YJL062W__SK1	0	+	327744	330236	0	1	3046	0
chr10	326939	327789	YJL062W-A__SK1	0	+	327189	327446	0	1	850	0
chr10	325975	327216	YJL063C__SK1	0	-	326225	326941	0	1	1241	0
chr10	325210	326310	YJL065C__SK1	0	-	325521	326024	0	1	1100	0
chr10	324188	325611	YJL066C__SK1	0	-	324585	325343	0	1	1423	0
chr10	323193	324633	YJL068C__SK1	0	-	323483	324382	0	1	1440	0
chr10	321137	323422	YJL069C__SK1	0	-	321387	323171	0	1	2285	0
chr10	318186	321372	YJL070C__SK1	0	-	318440	321103	0	1	3186	0
chr10	316302	318644	YJL071W__SK1	0	+	316601	318325	0	1	2342	0
chr10	315321	316598	YJL072C__SK1	0	-	315690	316331	0	1	1277	0
chr10	313348	315928	YJL073W__SK1	0	+	313650	315587	0	1	2580	0
chr10	309311	313577	YJL074C__SK1	0	-	309625	313317	0	1	4266	0
chr10	305440	309579	YJL076W__SK1	0	+	305715	309283	0	1	4139	0
chr10	299885	301429	YJL079C__SK1	0	-	300279	301178	0	1	1544	0
chr10	295628	300063	YJL080C__SK1	0	-	295962	299630	0	1	4435	0
chr10	293857	295967	YJL081C__SK1	0	-	294223	295692	0	1	2110	0
chr10	291356	294250	YJL082W__SK1	0	+	291606	293801	0	1	2894	0
chr10	289006	291327	YJL083W__SK1	0	+	289262	291076	0	1	2321	0
chr10	285018	288911	YJL084C__SK1	0	-	285281	288421	0	1	3893	0
chr10	282996	285405	YJL085W__SK1	0	+	283246	285117	0	1	2409	0
chr10	280127	283176	YJL087C__SK1	0	-	280421	282904	0	1	3049	0
chr10	278924	280527	YJL088W__SK1	0	+	279219	280235	0	1	1603	0
chr10	276098	279122	YJL089W__SK1	0	+	276348	278837	0	1	3024	0
chr10	272929	275726	YJL090C__SK1	0	-	273181	275475	0	1	2797	0
chr10	271254	273227	YJL091C__SK1	0	-	271504	272976	0	1	1973	0
chr10	267409	271760	YJL092W__SK1	0	+	267847	271371	0	1	4351	0
chr10	264868	267487	YJL093C__SK1	0	-	265161	267236	0	1	2619	0
chr10	261891	265117	YJL094C__SK1	0	-	262245	264866	0	1	3226	0
chr10	257440	262415	YJL095W__SK1	0	+	257690	262123	0	1	4975	0
chr10	256635	257666	YJL096W__SK1	0	+	256923	257408	0	1	1031	0
chr10	255749	256928	YJL097W__SK1	0	+	256024	256677	0	1	1179	0
chr10	252206	255947	YJL098W__SK1	0	+	252519	255695	0	1	3741	0
chr10	249558	252376	YJL099W__SK1	0	+	249851	252091	0	1	2818	0
chr10	247421	249775	YJL100W__SK1	0	+	247700	249523	0	1	2354	0
chr10	244399	247185	YJL101C__SK1	0	-	244756	246792	0	1	2786	0
chr10	241458	244503	YJL102W__SK1	0	+	241737	244196	0	1	3045	0
chr10	239062	241567	YJL103C__SK1	0	-	239460	241316	0	1	2505	0
chr10	237488	238626	YJL104W__SK1	0	+	237763	238212	0	1	1138	0
chr10	235208	237426	YJL105W__SK1	0	+	235493	237175	0	1	2218	0
chr10	231328	234095	YJL106W__SK1	0	+	231828	233765	0	1	2767	0
chr10	229040	230705	YJL107C__SK1	0	-	229290	230454	0	1	1665	0
chr10	222190	228000	YJL109C__SK1	0	-	222440	227749	0	1	5810	0
chr10	220113	222322	YJL110C__SK1	0	-	220363	222018	0	1	2209	0
chr10	218030	220270	YJL111W__SK1	0	+	218319	219971	0	1	2240	0
chr10	215501	218182	YJL112W__SK1	0	+	215754	217898	0	1	2681	0
chr10	200136	201548	YJL115W__SK1	0	+	200444	201283	0	1	1412	0
chr10	197500	199329	YJL116C__SK1	0	-	198018	199031	0	1	1829	0
chr10	196419	197931	YJL117W__SK1	0	+	196690	197625	0	1	1512	0
chr10	195548	196828	YJL118W__SK1	0	+	195798	196457	0	1	1280	0
chr10	194280	195502	YJL121C__SK1	0	-	194535	195251	0	1	1222	0
chr10	193627	194750	YJL122W__SK1	0	+	193877	194404	0	1	1123	0
chr10	191879	193860	YJL123C__SK1	0	-	192165	193601	0	1	1981	0
chr10	191033	192172	YJL124C__SK1	0	-	191287	191805	0	1	1139	0
chr10	189439	191091	YJL125C__SK1	0	-	189689	190840	0	1	1652	0
chr10	188412	189836	YJL126W__SK1	0	+	188662	189585	0	1	1424	0
chr10	186208	188709	YJL127C__SK1	0	-	186458	188380	0	1	2501	0
chr10	185274	186254	YJL127C-B__SK1	0	-	185711	185869	0	1	980	0
chr10	181906	184512	YJL128C__SK1	0	-	182255	184261	0	1	2606	0
chr10	177453	181712	YJL129C__SK1	0	-	177748	181461	0	1	4259	0
chr10	169624	176779	YJL130C__SK1	0	-	169874	176518	0	1	7155	0
chr10	168162	169778	YJL131C__SK1	0	-	168430	169500	0	1	1616	0
chr10	165815	168639	YJL132W__SK1	0	+	166065	168317	0	1	2824	0
chr10	163421	164254	YJL133C-A__SK1	0	-	163772	163996	0	1	833	0
chr10	164519	166056	YJL133W__SK1	0	+	164769	165713	0	1	1537	0
chr10	162085	163815	YJL134W__SK1	0	+	162335	163564	0	1	1730	0
chr10	158774	160543	YJL137C__SK1	0	-	159132	160274	0	1	1769	0
chr10	157401	159089	YJL138C__SK1	0	-	157651	158838	0	1	1688	0
chr10	155528	157437	YJL139C__SK1	0	-	155860	157146	0	1	1909	0
chr10	154858	156024	YJL140W__SK1	0	+	155108	155773	0	1	1166	0
chr10	151755	154850	YJL141C__SK1	0	-	152102	154537	0	1	3095	0
chr10	150972	152085	YJL143W__SK1	0	+	151237	151713	0	1	1113	0
chr10	150246	151235	YJL144W__SK1	0	+	150496	150810	0	1	989	0
chr10	149011	150480	YJL145W__SK1	0	+	149297	150181	0	1	1469	0
chr10	147177	149188	YJL146W__SK1	0	+	147427	148836	0	1	2011	0
chr10	145196	147007	YJL147C__SK1	0	-	145554	146702	0	1	1811	0
chr10	144284	145699	YJL148W__SK1	0	+	144572	145273	0	1	1415	0
chr10	141219	143774	YJL149W__SK1	0	+	141515	143506	0	1	2555	0
chr10	140221	141165	YJL151C__SK1	0	-	140513	140914	0	1	944	0
chr10	138121	140326	YJL153C__SK1	0	-	138474	140075	0	1	2205	0
chr10	134939	138403	YJL154C__SK1	0	-	135249	138083	0	1	3464	0
chr10	133034	135143	YJL155C__SK1	0	-	133434	134792	0	1	2109	0
chr10	130599	133410	YJL156C__SK1	0	-	131041	133102	0	1	2811	0
chr10	127710	130732	YJL157C__SK1	0	-	127989	130481	0	1	3022	0
chr10	126139	127360	YJL158C__SK1	0	-	126419	127102	0	1	1221	0
chr10	124355	126343	YJL159W__SK1	0	+	124605	125845	0	1	1988	0
chr10	121834	123252	YJL160C__SK1	0	-	122118	122981	0	1	1418	0
chr10	121146	122194	YJL161W__SK1	0	+	121401	121943	0	1	1048	0
chr10	117784	120036	YJL162C__SK1	0	-	118034	119785	0	1	2252	0
chr10	115549	117748	YJL163C__SK1	0	-	115823	117490	0	1	2199	0
chr10	113786	115740	YJL164C__SK1	0	-	114122	115315	0	1	1954	0
chr10	110782	113868	YJL165C__SK1	0	-	111051	113617	0	1	3086	0
chr10	110317	111191	YJL166W__SK1	0	+	110591	110875	0	1	874	0
chr10	108922	110510	YJL167W__SK1	0	+	109172	110230	0	1	1588	0
chr10	106041	108888	YJL168C__SK1	0	-	106385	108586	0	1	2847	0
chr10	105059	106189	YJL170C__SK1	0	-	105309	105938	0	1	1130	0
chr10	103594	105306	YJL171C__SK1	0	-	103864	105054	0	1	1712	0
chr10	101651	103915	YJL172W__SK1	0	+	101908	103638	0	1	2264	0
chr10	99061	99999	YJL173C__SK1	0	-	99377	99745	0	1	938	0
chr10	97967	99446	YJL174W__SK1	0	+	98308	99138	0	1	1479	0
chr10	94923	98040	YJL176C__SK1	0	-	95269	97746	0	1	3117	0
chr10	92192	93578	YJL178C__SK1	0	-	92495	93310	0	1	1386	0
chr10	91681	92580	YJL179W__SK1	0	+	92000	92329	0	1	899	0
chr10	90509	92042	YJL180C__SK1	0	-	90796	91773	0	1	1533	0
chr10	88623	90959	YJL181W__SK1	0	+	88873	90708	0	1	2336	0
chr10	86971	88829	YJL183W__SK1	0	+	87283	88551	0	1	1858	0
chr10	86413	87318	YJL184W__SK1	0	+	86663	87034	0	1	905	0
chr10	84987	86442	YJL185C__SK1	0	-	85310	86191	0	1	1455	0
chr10	83106	85385	YJL186W__SK1	0	+	83371	85130	0	1	2279	0
chr10	79659	82875	YJL187C__SK1	0	-	80021	82479	0	1	3216	0
chr10	77873	78796	YJL190C__SK1	0	-	78133	78525	0	1	923	0
chr10	75654	76908	YJL192C__SK1	0	-	75935	76639	0	1	1254	0
chr10	74341	76050	YJL193W__SK1	0	+	74591	75799	0	1	1709	0
chr10	72309	74351	YJL194W__SK1	0	+	72559	74100	0	1	2042	0
chr10	70726	72254	YJL196C__SK1	0	-	71071	72003	0	1	1528	0
chr10	66777	71062	YJL197W__SK1	0	+	67027	70791	0	1	4285	0
chr10	63816	67028	YJL198W__SK1	0	+	64066	66711	0	1	3212	0
chr10	58633	61612	YJL200C__SK1	0	-	58992	61361	0	1	2979	0
chr10	56677	59012	YJL201W__SK1	0	+	56927	58726	0	1	2335	0
chr10	55638	56982	YJL203W__SK1	0	+	55889	56731	0	1	1344	0
chr10	52860	55950	YJL204C__SK1	0	-	53177	55699	0	1	3090	0
chr10	49904	52734	YJL206C__SK1	0	-	50207	52483	0	1	2830	0
chr10	43641	50233	YJL207C__SK1	0	-	43938	49982	0	1	6592	0
chr10	42466	43984	YJL208C__SK1	0	-	42744	43733	0	1	1518	0
chr10	40280	42772	YJL209W__SK1	0	+	40555	42519	0	1	2492	0
chr10	38943	40589	YJL210W__SK1	0	+	39469	40282	0	1	1646	0
chr10	36151	39051	YJL212C__SK1	0	-	36401	38800	0	1	2900	0
chr10	34261	36019	YJL213W__SK1	0	+	34718	35713	0	1	1758	0
chr10	14492	19751	YJL222W__SK1	0	+	14848	19500	0	1	5259	0
chr10	450877	453262	YJR001W__SK1	0	+	451163	452971	0	1	2385	0
chr10	452962	455583	YJR002W__SK1	0	+	453225	455006	0	1	2621	0
chr10	455104	457176	YJR003C__SK1	0	-	455354	456913	0	1	2072	0
chr10	456945	459571	YJR004C__SK1	0	-	457269	459221	0	1	2626	0
chr10	462303	463412	YJR005C-A__SK1	0	-	462837	463118	0	1	1109	0
chr10	459996	462707	YJR005W__SK1	0	+	460283	462385	0	1	2711	0
chr10	463312	465299	YJR006W__SK1	0	+	463562	465025	0	1	1987	0
chr10	465051	466638	YJR007W__SK1	0	+	465380	466294	0	1	1587	0
chr10	466476	468164	YJR008W__SK1	0	+	466790	467806	0	1	1688	0
chr10	467793	469292	YJR009C__SK1	0	-	468043	469041	0	1	1499	0
chr10	471995	472954	YJR010C-A__SK1	0	-	472396	472680	0	1	959	0
chr10	470327	472439	YJR010W__SK1	0	+	470577	472112	0	1	2112	0
chr10	472675	473998	YJR011C__SK1	0	-	472958	473743	0	1	1323	0
chr10	473849	474987	YJR012C__SK1	0	-	474113	474736	0	1	1138	0
chr10	474436	476219	YJR013W__SK1	0	+	474700	475911	0	1	1783	0
chr10	475851	477165	YJR014W__SK1	0	+	476147	476743	0	1	1314	0
chr10	476761	478837	YJR015W__SK1	0	+	477039	478570	0	1	2076	0
chr10	478446	480772	YJR016C__SK1	0	-	478764	480521	0	1	2326	0
chr10	480410	481609	YJR017C__SK1	0	-	480834	481346	0	1	1199	0
chr10	481266	482845	YJR019C__SK1	0	-	481545	482594	0	1	1579	0
chr10	483831	484677	YJR022W__SK1	0	+	484097	484426	0	1	846	0
chr10	484264	485526	YJR024C__SK1	0	-	484540	485274	0	1	1262	0
chr10	485127	486232	YJR025C__SK1	0	-	485448	485981	0	1	1105	0
chr10	498556	501893	YJR030C__SK1	0	-	498806	501619	0	1	3337	0
chr10	501670	506512	YJR031C__SK1	0	-	502013	506239	0	1	4842	0
chr10	506239	507972	YJR032W__SK1	0	+	506507	507688	0	1	1733	0
chr10	507554	512129	YJR033C__SK1	0	-	507804	511877	0	1	4575	0
chr10	511817	512699	YJR034W__SK1	0	+	512109	512435	0	1	882	0
chr10	512565	516360	YJR035W__SK1	0	+	512815	516072	0	1	3795	0
chr10	515855	519214	YJR036C__SK1	0	-	516173	518851	0	1	3359	0
chr10	518931	523012	YJR039W__SK1	0	+	519396	522761	0	1	4081	0
chr10	522956	525844	YJR040W__SK1	0	+	523206	525545	0	1	2888	0
chr10	525449	529474	YJR041C__SK1	0	-	525699	529223	0	1	4025	0
chr10	529246	532014	YJR042W__SK1	0	+	529515	531749	0	1	2768	0
chr10	531667	533224	YJR043C__SK1	0	-	531921	532973	0	1	1557	0
chr10	533844	534910	YJR044C__SK1	0	-	534224	534646	0	1	1066	0
chr10	534784	537438	YJR045C__SK1	0	-	535083	537047	0	1	2654	0
chr10	537233	539556	YJR046W__SK1	0	+	537491	539305	0	1	2323	0
chr10	540099	541073	YJR047C__SK1	0	-	540349	540822	0	1	974	0
chr10	541523	542507	YJR048W__SK1	0	+	541777	542106	0	1	984	0
chr10	542034	544167	YJR049C__SK1	0	-	542324	543916	0	1	2133	0
chr10	543864	545107	YJR050W__SK1	0	+	544137	544844	0	1	1243	0
chr10	545050	547075	YJR051W__SK1	0	+	545300	546805	0	1	2025	0
chr10	547251	549464	YJR052W__SK1	0	+	547501	549198	0	1	2213	0
chr10	549206	551461	YJR053W__SK1	0	+	549465	551189	0	1	2255	0
chr10	551244	553277	YJR054W__SK1	0	+	551494	552987	0	1	2033	0
chr10	553623	554618	YJR055W__SK1	0	+	553873	554367	0	1	995	0
chr10	556236	557706	YJR056C__SK1	0	-	556555	557265	0	1	1470	0
chr10	558463	559664	YJR057W__SK1	0	+	558721	559371	0	1	1201	0
chr10	559141	560128	YJR058C__SK1	0	-	559391	559834	0	1	987	0
chr10	560117	563282	YJR059W__SK1	0	+	560446	562902	0	1	3165	0
chr10	563149	564964	YJR060W__SK1	0	+	563418	564473	0	1	1815	0
chr10	564892	568224	YJR061W__SK1	0	+	565166	567973	0	1	3332	0
chr10	567865	569755	YJR062C__SK1	0	-	568131	569504	0	1	1890	0
chr10	569601	570479	YJR063W__SK1	0	+	569851	570228	0	1	878	0
chr10	570305	572509	YJR064W__SK1	0	+	570570	572258	0	1	2204	0
chr10	572167	574086	YJR065C__SK1	0	-	572465	573814	0	1	1919	0
chr10	573822	581735	YJR066W__SK1	0	+	574072	581484	0	1	7913	0
chr10	581393	582360	YJR067C__SK1	0	-	581675	582100	0	1	967	0
chr10	582017	583656	YJR068W__SK1	0	+	582299	583360	0	1	1639	0
chr10	583178	584313	YJR069C__SK1	0	-	583461	584054	0	1	1135	0
chr10	584018	585512	YJR070C__SK1	0	-	584276	585253	0	1	1494	0
chr10	585321	587035	YJR072C__SK1	0	-	585622	586779	0	1	1714	0
chr10	586716	587853	YJR073C__SK1	0	-	586970	587590	0	1	1137	0
chr10	587500	588696	YJR074W__SK1	0	+	587750	588406	0	1	1196	0
chr10	588325	590085	YJR075W__SK1	0	+	588636	589825	0	1	1760	0
chr10	589717	591553	YJR076C__SK1	0	-	590008	591255	0	1	1836	0
chr10	591586	593108	YJR077C__SK1	0	-	591912	592847	0	1	1522	0
chr10	593267	595317	YJR078W__SK1	0	+	593517	594878	0	1	2050	0
chr10	594761	596540	YJR080C__SK1	0	-	595089	596273	0	1	1779	0
chr10	596188	597248	YJR082C__SK1	0	-	596575	596916	0	1	1060	0
chr10	596952	598471	YJR083C__SK1	0	-	597267	598196	0	1	1519	0
chr10	598139	599938	YJR084W__SK1	0	+	598392	599663	0	1	1799	0
chr10	599510	600382	YJR085C__SK1	0	-	599779	600096	0	1	872	0
chr10	600467	601326	YJR086W__SK1	0	+	600727	601059	0	1	859	0
chr10	600877	602285	YJR088C__SK1	0	-	601156	602034	0	1	1408	0
chr10	602043	605518	YJR089W__SK1	0	+	602379	605243	0	1	3475	0
chr10	605200	609467	YJR090C__SK1	0	-	605533	608987	0	1	4267	0
chr10	609471	613247	YJR091C__SK1	0	-	609721	612996	0	1	3776	0
chr10	613145	617989	YJR092W__SK1	0	+	613395	617738	0	1	4844	0
chr10	617545	619175	YJR093C__SK1	0	-	617880	618863	0	1	1630	0
chr10	618875	620682	YJR094C__SK1	0	-	619229	620311	0	1	1807	0
chr10	624135	625670	YJR095W__SK1	0	+	624433	625401	0	1	1535	0
chr10	625573	626986	YJR096W__SK1	0	+	625855	626703	0	1	1413	0
chr10	626820	627839	YJR097W__SK1	0	+	627070	627588	0	1	1019	0
chr10	627494	630096	YJR098C__SK1	0	-	627842	629812	0	1	2602	0
chr10	629947	631228	YJR099W__SK1	0	+	630232	630942	0	1	1281	0
chr10	630750	632242	YJR100C__SK1	0	-	631007	631990	0	1	1492	0
chr10	632607	634024	YJR101W__SK1	0	+	632893	633693	0	1	1417	0
chr10	633539	634775	YJR102C__SK1	0	-	633816	634424	0	1	1236	0
chr10	635163	637418	YJR103W__SK1	0	+	635413	637108	0	1	2255	0
chr10	636959	637924	YJR104C__SK1	0	-	637209	637673	0	1	965	0
chr10	637990	639513	YJR105W__SK1	0	+	638240	639262	0	1	1523	0
chr10	639247	642149	YJR106W__SK1	0	+	639497	641674	0	1	2902	0
chr10	641665	643315	YJR107W__SK1	0	+	641999	642985	0	1	1650	0
chr10	643930	647852	YJR109C__SK1	0	-	644244	647600	0	1	3922	0
chr10	648024	650625	YJR110W__SK1	0	+	648274	650340	0	1	2601	0
chr10	650231	651649	YJR111C__SK1	0	-	650532	651383	0	1	1418	0
chr10	651459	652580	YJR112W__SK1	0	+	651709	652314	0	1	1121	0
chr10	652661	653921	YJR113C__SK1	0	-	652911	653654	0	1	1260	0
chr10	655209	656633	YJR116W__SK1	0	+	655467	656306	0	1	1424	0
chr10	656384	658339	YJR117W__SK1	0	+	656648	658009	0	1	1955	0
chr10	657794	659000	YJR118C__SK1	0	-	658131	658742	0	1	1206	0
chr10	658695	661382	YJR119C__SK1	0	-	658945	661131	0	1	2687	0
chr10	661999	664092	YJR121W__SK1	0	+	662249	663783	0	1	2093	0
chr10	664111	666162	YJR122W__SK1	0	+	664416	665909	0	1	2051	0
chr10	666272	667499	YJR123W__SK1	0	+	666540	667217	0	1	1227	0
chr10	667282	669129	YJR124C__SK1	0	-	667532	668878	0	1	1847	0
chr10	669131	670914	YJR125C__SK1	0	-	669381	670607	0	1	1783	0
chr10	670607	673582	YJR126C__SK1	0	-	670898	673331	0	1	2975	0
chr10	673230	677952	YJR127C__SK1	0	-	673559	677701	0	1	4722	0
chr10	678391	679951	YJR129C__SK1	0	-	678641	679660	0	1	1560	0
chr10	679599	682063	YJR130C__SK1	0	-	679859	681778	0	1	2464	0
chr10	682040	684274	YJR131W__SK1	0	+	682291	683940	0	1	2234	0
chr10	683919	687637	YJR132W__SK1	0	+	684169	687315	0	1	3718	0
chr10	687381	688555	YJR133W__SK1	0	+	687637	688266	0	1	1174	0
chr10	688125	690748	YJR134C__SK1	0	-	688375	690498	0	1	2623	0
chr10	690166	691728	YJR135C__SK1	0	-	690705	691424	0	1	1562	0
chr10	691363	692179	YJR135W-A__SK1	0	+	691617	691880	0	1	816	0
chr10	691814	693603	YJR136C__SK1	0	-	692087	693352	0	1	1789	0
chr10	693278	698182	YJR137C__SK1	0	-	693603	697931	0	1	4904	0
chr10	698942	704298	YJR138W__SK1	0	+	699213	703967	0	1	5356	0
chr10	703823	705454	YJR139C__SK1	0	-	704091	705170	0	1	1631	0
chr10	705146	710618	YJR140C__SK1	0	-	705396	710341	0	1	5472	0
chr10	710286	711845	YJR141W__SK1	0	+	710551	711594	0	1	1559	0
chr10	711535	713103	YJR142W__SK1	0	+	711785	712812	0	1	1568	0
chr10	712626	715529	YJR143C__SK1	0	-	712969	715257	0	1	2903	0
chr10	715252	716584	YJR144W__SK1	0	+	715524	716333	0	1	1332	0
chr10	718533	720463	YJR147W__SK1	0	+	718824	719900	0	1	1930	0
chr10	720097	721781	YJR148W__SK1	0	+	720372	721502	0	1	1684	0
chr10	721538	723253	YJR149W__SK1	0	+	721788	723002	0	1	1715	0
chr10	723188	724585	YJR150C__SK1	0	-	723438	724334	0	1	1397	0
chr10	734534	736678	YJR152W__SK1	0	+	734784	736415	0	1	2144	0
chr10	737668	739254	YJR153W__SK1	0	+	737918	739003	0	1	1586	0
chr10	740635	742176	YJR154W__SK1	0	+	740885	741925	0	1	1541	0
chr11	444122	445254	YKL001C__SK1	0	-	444372	444980	0	1	1132	0
chr11	442347	443363	YKL003C__SK1	0	-	442693	443088	0	1	1016	0
chr11	440581	442683	YKL004W__SK1	0	+	441176	442381	0	1	2102	0
chr11	438430	440724	YKL005C__SK1	0	-	438690	440473	0	1	2294	0
chr11	434666	436040	YKL007W__SK1	0	+	434916	435722	0	1	1374	0
chr11	432554	434420	YKL008C__SK1	0	-	432906	434162	0	1	1866	0
chr11	431606	432826	YKL009W__SK1	0	+	431856	432566	0	1	1220	0
chr11	426738	431749	YKL010C__SK1	0	-	427038	431489	0	1	5011	0
chr11	425519	427081	YKL011C__SK1	0	-	425769	426830	0	1	1562	0
chr11	423620	425954	YKL012W__SK1	0	+	423924	425675	0	1	2334	0
chr11	422742	423918	YKL013C__SK1	0	-	423122	423637	0	1	1176	0
chr11	416984	422779	YKL014C__SK1	0	-	417234	422528	0	1	5795	0
chr11	413887	417421	YKL015W__SK1	0	+	414159	417098	0	1	3534	0
chr11	412794	413891	YKL016C__SK1	0	-	413080	413604	0	1	1097	0
chr11	410506	413107	YKL017C__SK1	0	-	410805	412856	0	1	2601	0
chr11	408923	409780	YKL018C-A__SK1	0	-	409194	409493	0	1	857	0
chr11	409466	410999	YKL018W__SK1	0	+	409716	410706	0	1	1533	0
chr11	407932	409383	YKL019W__SK1	0	+	408182	409132	0	1	1451	0
chr11	404175	407946	YKL020C__SK1	0	-	404446	407694	0	1	3771	0
chr11	402668	404615	YKL021C__SK1	0	-	402958	404364	0	1	1947	0
chr11	400021	403113	YKL022C__SK1	0	-	400340	402862	0	1	3092	0
chr11	398380	399239	YKL023C-A__SK1	0	-	398761	398988	0	1	859	0
chr11	399071	400512	YKL023W__SK1	0	+	399335	400168	0	1	1441	0
chr11	397891	399006	YKL024C__SK1	0	-	398141	398755	0	1	1115	0
chr11	395566	398166	YKL025C__SK1	0	-	395856	397894	0	1	2600	0
chr11	394580	395848	YKL026C__SK1	0	-	394996	395499	0	1	1268	0
chr11	392928	394862	YKL027W__SK1	0	+	393178	394521	0	1	1934	0
chr11	391090	393163	YKL028W__SK1	0	+	391370	392821	0	1	2073	0
chr11	388031	390600	YKL029C__SK1	0	-	388330	390339	0	1	2569	0
chr11	385425	387816	YKL032C__SK1	0	-	385677	387470	0	1	2391	0
chr11	380818	384448	YKL033W__SK1	0	+	381068	384184	0	1	3630	0
chr11	379852	381097	YKL033W-A__SK1	0	+	380117	380827	0	1	1245	0
chr11	377132	380038	YKL034W__SK1	0	+	377441	379717	0	1	2906	0
chr11	375245	377352	YKL035W__SK1	0	+	375501	377000	0	1	2107	0
chr11	370740	374978	YKL038W__SK1	0	+	371215	374727	0	1	4238	0
chr11	367916	370149	YKL039W__SK1	0	+	368223	369794	0	1	2233	0
chr11	366149	367682	YKL040C__SK1	0	-	366654	367424	0	1	1533	0
chr11	365411	366703	YKL041W__SK1	0	+	365739	366413	0	1	1292	0
chr11	363820	365591	YKL042W__SK1	0	+	364070	365161	0	1	1771	0
chr11	362099	363700	YKL043W__SK1	0	+	362349	363449	0	1	1601	0
chr11	358763	360990	YKL045W__SK1	0	+	359081	360667	0	1	2227	0
chr11	356572	358467	YKL046C__SK1	0	-	356867	358216	0	1	1895	0
chr11	354807	356898	YKL047W__SK1	0	+	355057	356607	0	1	2091	0
chr11	352559	354998	YKL048C__SK1	0	-	352809	354731	0	1	2439	0
chr11	351352	352610	YKL049C__SK1	0	-	351670	352359	0	1	1258	0
chr11	348092	351457	YKL050C__SK1	0	-	348438	351206	0	1	3365	0
chr11	346647	348209	YKL051W__SK1	0	+	346897	347958	0	1	1562	0
chr11	345001	346380	YKL052C__SK1	0	-	345251	346129	0	1	1379	0
chr11	344513	345277	YKL053C-A__SK1	0	-	344766	345026	0	1	764	0
chr11	341276	344681	YKL054C__SK1	0	-	341571	344329	0	1	3405	0
chr11	339940	341476	YKL055C__SK1	0	-	340357	341193	0	1	1536	0
chr11	339146	340207	YKL056C__SK1	0	-	339453	339956	0	1	1061	0
chr11	335645	339289	YKL057C__SK1	0	-	335897	339010	0	1	3644	0
chr11	334947	335971	YKL058W__SK1	0	+	335207	335575	0	1	1024	0
chr11	332884	334798	YKL059C__SK1	0	-	333159	334484	0	1	1914	0
chr11	331198	332778	YKL060C__SK1	0	-	331448	332527	0	1	1580	0
chr11	330561	331439	YKL061W__SK1	0	+	330811	331152	0	1	878	0
chr11	328020	330544	YKL062W__SK1	0	+	328270	330162	0	1	2524	0
chr11	325630	326938	YKL063C__SK1	0	-	326069	326572	0	1	1308	0
chr11	322567	326106	YKL064W__SK1	0	+	322817	325726	0	1	3539	0
chr11	321237	322370	YKL065C__SK1	0	-	321487	322107	0	1	1133	0
chr11	320742	321478	YKL065W-A__SK1	0	+	321006	321227	0	1	736	0
chr11	319603	320673	YKL067W__SK1	0	+	319864	320325	0	1	1070	0
chr11	313566	317115	YKL068W__SK1	0	+	313816	316809	0	1	3549	0
chr11	312561	313343	YKL068W-A__SK1	0	+	312825	313061	0	1	782	0
chr11	310659	311702	YKL069W__SK1	0	+	310909	311451	0	1	1043	0
chr11	308367	309843	YKL071W__SK1	0	+	308739	309509	0	1	1476	0
chr11	301152	303953	YKL072W__SK1	0	+	301402	303702	0	1	2801	0
chr11	297996	301155	YKL073W__SK1	0	+	298250	300895	0	1	3159	0
chr11	296145	298264	YKL074C__SK1	0	-	296430	298013	0	1	2119	0
chr11	294407	296379	YKL075C__SK1	0	-	294776	296128	0	1	1972	0
chr11	292970	294874	YKL077W__SK1	0	+	293273	294451	0	1	1904	0
chr11	290415	293123	YKL078W__SK1	0	+	290665	292872	0	1	2708	0
chr11	288173	290696	YKL079W__SK1	0	+	288423	290393	0	1	2523	0
chr11	286599	288281	YKL080W__SK1	0	+	286852	288030	0	1	1682	0
chr11	282598	284433	YKL082C__SK1	0	-	282848	284152	0	1	1835	0
chr11	282024	283003	YKL084W__SK1	0	+	282338	282688	0	1	979	0
chr11	280679	282218	YKL085W__SK1	0	+	280950	281954	0	1	1539	0
chr11	279858	280764	YKL086W__SK1	0	+	280108	280491	0	1	906	0
chr11	278700	280011	YKL087C__SK1	0	-	279015	279689	0	1	1311	0
chr11	276831	279197	YKL088W__SK1	0	+	277109	278824	0	1	2366	0
chr11	274970	277191	YKL089W__SK1	0	+	275220	276869	0	1	2221	0
chr11	273454	275286	YKL090W__SK1	0	+	273704	275035	0	1	1832	0
chr11	271231	272754	YKL091C__SK1	0	-	271545	272477	0	1	1523	0
chr11	267616	271614	YKL092C__SK1	0	-	267972	271286	0	1	3998	0
chr11	266331	267977	YKL093W__SK1	0	+	266617	267636	0	1	1646	0
chr11	264896	266396	YKL094W__SK1	0	+	265177	266118	0	1	1500	0
chr11	263724	265226	YKL095W__SK1	0	+	264105	264941	0	1	1502	0
chr11	262706	263975	YKL096W__SK1	0	+	262956	263675	0	1	1269	0
chr11	260822	261626	YKL096W-A__SK1	0	+	261077	261355	0	1	804	0
chr11	258342	259976	YKL098W__SK1	0	+	258593	259666	0	1	1634	0
chr11	257293	258613	YKL099C__SK1	0	-	257543	258295	0	1	1320	0
chr11	255070	257541	YKL100C__SK1	0	-	255520	257283	0	1	2471	0
chr11	250486	255571	YKL101W__SK1	0	+	250743	255299	0	1	5085	0
chr11	247641	249749	YKL103C__SK1	0	-	247954	249498	0	1	2108	0
chr11	244740	247441	YKL104C__SK1	0	-	245037	247190	0	1	2701	0
chr11	240569	244754	YKL105C__SK1	0	-	240990	244400	0	1	4185	0
chr11	238988	241004	YKL106W__SK1	0	+	239341	240696	0	1	2016	0
chr11	237690	239150	YKL107W__SK1	0	+	237946	238875	0	1	1460	0
chr11	235965	237953	YKL108W__SK1	0	+	236231	237592	0	1	1988	0
chr11	233785	235982	YKL109W__SK1	0	+	234035	235696	0	1	2197	0
chr11	230490	231958	YKL110C__SK1	0	-	230748	231689	0	1	1468	0
chr11	228111	230909	YKL112W__SK1	0	+	228379	230574	0	1	2798	0
chr11	226206	227983	YKL113C__SK1	0	-	226545	227693	0	1	1777	0
chr11	224861	226554	YKL114C__SK1	0	-	225170	226273	0	1	1693	0
chr11	222818	225006	YKL116C__SK1	0	-	223162	224718	0	1	2188	0
chr11	221860	223159	YKL117W__SK1	0	+	222142	222792	0	1	1299	0
chr11	220127	221322	YKL119C__SK1	0	-	220386	221033	0	1	1195	0
chr11	218910	220519	YKL120W__SK1	0	+	219160	220134	0	1	1609	0
chr11	215509	218869	YKL121W__SK1	0	+	215960	218518	0	1	3360	0
chr11	214044	215063	YKL122C__SK1	0	-	214310	214813	0	1	1019	0
chr11	212136	214472	YKL124W__SK1	0	+	212406	214145	0	1	2336	0
chr11	209726	212282	YKL125W__SK1	0	+	210060	211943	0	1	2556	0
chr11	207270	209851	YKL126W__SK1	0	+	207520	209562	0	1	2581	0
chr11	205104	207387	YKL127W__SK1	0	+	205354	207066	0	1	2283	0
chr11	202787	204175	YKL128C__SK1	0	-	203037	203924	0	1	1388	0
chr11	198254	202567	YKL129C__SK1	0	-	198504	202316	0	1	4313	0
chr11	197152	198457	YKL130C__SK1	0	-	197440	198180	0	1	1305	0
chr11	195328	197269	YKL132C__SK1	0	-	195726	197018	0	1	1941	0
chr11	193581	195473	YKL133C__SK1	0	-	193831	195222	0	1	1892	0
chr11	190854	193889	YKL134C__SK1	0	-	191276	193594	0	1	3035	0
chr11	188305	191149	YKL135C__SK1	0	-	188613	190793	0	1	2844	0
chr11	187844	188696	YKL137W__SK1	0	+	188110	188445	0	1	852	0
chr11	187189	188154	YKL138C__SK1	0	-	187439	187834	0	1	965	0
chr11	186489	187430	YKL138C-A__SK1	0	-	186956	187165	0	1	941	0
chr11	184846	186948	YKL139W__SK1	0	+	185096	186697	0	1	2102	0
chr11	182633	184917	YKL140W__SK1	0	+	182917	184563	0	1	2284	0
chr11	181550	182700	YKL141W__SK1	0	+	181807	182403	0	1	1150	0
chr11	180384	181578	YKL142W__SK1	0	+	180644	181303	0	1	1194	0
chr11	178660	180559	YKL143W__SK1	0	+	178910	180301	0	1	1899	0
chr11	177687	178885	YKL144C__SK1	0	-	177972	178610	0	1	1198	0
chr11	176068	178003	YKL145W__SK1	0	+	176342	177745	0	1	1935	0
chr11	173656	176277	YKL146W__SK1	0	+	173910	175988	0	1	2621	0
chr11	170983	173506	YKL148C__SK1	0	-	171330	173252	0	1	2523	0
chr11	169408	171203	YKL149C__SK1	0	-	169735	170952	0	1	1795	0
chr11	168415	169841	YKL150W__SK1	0	+	168667	169575	0	1	1426	0
chr11	166754	168321	YKL151C__SK1	0	-	167043	168053	0	1	1567	0
chr11	165506	166780	YKL152C__SK1	0	-	165786	166529	0	1	1274	0
chr11	163452	164730	YKL154W__SK1	0	+	163745	164479	0	1	1278	0
chr11	161350	163758	YKL155C__SK1	0	-	161600	163486	0	1	2408	0
chr11	155648	156848	YKL159C__SK1	0	-	155962	156597	0	1	1200	0
chr11	155165	156124	YKL160W__SK1	0	+	155415	155852	0	1	959	0
chr11	151024	153095	YKL161C__SK1	0	-	151532	152833	0	1	2071	0
chr11	149390	151235	YKL162C__SK1	0	-	149776	150984	0	1	1845	0
chr11	146297	147989	YKL163W__SK1	0	+	146547	147524	0	1	1692	0
chr11	143502	145216	YKL164C__SK1	0	-	143940	144965	0	1	1714	0
chr11	139798	143113	YKL165C__SK1	0	-	140078	142837	0	1	3315	0
chr11	136400	138148	YKL166C__SK1	0	-	136671	137867	0	1	1748	0
chr11	135550	136557	YKL167C__SK1	0	-	135883	136296	0	1	1007	0
chr11	133067	135875	YKL168C__SK1	0	-	133450	135624	0	1	2808	0
chr11	132466	133469	YKL170W__SK1	0	+	132796	133212	0	1	1003	0
chr11	129318	132706	YKL171W__SK1	0	+	129637	132423	0	1	3388	0
chr11	127627	129533	YKL172W__SK1	0	+	127897	129204	0	1	1906	0
chr11	124379	128041	YKL173W__SK1	0	+	124655	127681	0	1	3662	0
chr11	122266	124625	YKL174C__SK1	0	-	122518	124374	0	1	2359	0
chr11	120681	122739	YKL175W__SK1	0	+	120931	122442	0	1	2058	0
chr11	117328	120703	YKL176C__SK1	0	-	117638	120124	0	1	3375	0
chr11	115055	117031	YKL178C__SK1	0	-	115355	116767	0	1	1976	0
chr11	112197	114899	YKL179C__SK1	0	-	112605	114644	0	1	2702	0
chr11	109073	111044	YKL181W__SK1	0	+	109457	110740	0	1	1971	0
chr11	102515	109282	YKL182W__SK1	0	+	102812	108967	0	1	6767	0
chr11	100612	102133	YKL183W__SK1	0	+	100862	101782	0	1	1521	0
chr11	98506	100769	YKL184W__SK1	0	+	98900	100300	0	1	2263	0
chr11	96391	98685	YKL185W__SK1	0	+	96641	98407	0	1	2294	0
chr11	94636	95748	YKL186C__SK1	0	-	94886	95440	0	1	1112	0
chr11	91084	93928	YKL187C__SK1	0	-	91425	93677	0	1	2844	0
chr11	88089	91174	YKL188C__SK1	0	-	88362	90923	0	1	3085	0
chr11	86491	88375	YKL189W__SK1	0	+	86841	88040	0	1	1884	0
chr11	82586	84748	YKL191W__SK1	0	+	82837	84441	0	1	2162	0
chr11	81644	82610	YKL192C__SK1	0	-	81962	82339	0	1	966	0
chr11	80396	81957	YKL193C__SK1	0	-	80664	81680	0	1	1561	0
chr11	78807	80696	YKL194C__SK1	0	-	79057	80445	0	1	1889	0
chr11	77335	79122	YKL195W__SK1	0	+	77620	78831	0	1	1787	0
chr11	76390	77639	YKL196C__SK1	0	-	76731	77333	0	1	1249	0
chr11	72278	75910	YKL197C__SK1	0	-	72528	75659	0	1	3632	0
chr11	69694	72280	YKL198C__SK1	0	-	70072	72014	0	1	2586	0
chr11	65274	69521	YKL201C__SK1	0	-	65731	69270	0	1	4247	0
chr11	57412	65443	YKL203C__SK1	0	-	57736	65160	0	1	8031	0
chr11	55255	57708	YKL204W__SK1	0	+	55505	57403	0	1	2453	0
chr11	51583	55405	YKL205W__SK1	0	+	51852	55154	0	1	3822	0
chr11	50539	51864	YKL206C__SK1	0	-	50807	51610	0	1	1325	0
chr11	49713	51037	YKL207W__SK1	0	+	49995	50756	0	1	1324	0
chr11	48645	50084	YKL208W__SK1	0	+	48958	49773	0	1	1439	0
chr11	43953	48347	YKL209C__SK1	0	-	44224	48096	0	1	4394	0
chr11	40710	44299	YKL210W__SK1	0	+	40964	44038	0	1	3589	0
chr11	38184	40218	YKL211C__SK1	0	-	38495	39949	0	1	2034	0
chr11	36074	38462	YKL212W__SK1	0	+	36340	38211	0	1	2388	0
chr11	33463	36178	YKL213C__SK1	0	-	33757	35904	0	1	2715	0
chr11	32601	33798	YKL214C__SK1	0	-	32879	33490	0	1	1197	0
chr11	28195	32735	YKL215C__SK1	0	-	28624	32484	0	1	4540	0
chr11	26762	28424	YKL216W__SK1	0	+	27012	27956	0	1	1662	0
chr11	23781	26216	YKL217W__SK1	0	+	24031	25881	0	1	2435	0
chr11	18812	20391	YKL218C__SK1	0	-	19160	20140	0	1	1579	0
chr11	16037	17834	YKL219W__SK1	0	+	16287	17510	0	1	1797	0
chr11	10643	13299	YKL220C__SK1	0	-	10893	13028	0	1	2656	0
chr11	7661	9673	YKL221W__SK1	0	+	7911	9332	0	1	2012	0
chr11	5036	7680	YKL222C__SK1	0	-	5307	7424	0	1	2644	0
chr11	445842	448578	YKR001C__SK1	0	-	446202	448315	0	1	2736	0
chr11	448562	450798	YKR002W__SK1	0	+	448825	450531	0	1	2236	0
chr11	450662	452571	YKR003W__SK1	0	+	450974	452320	0	1	1909	0
chr11	455764	457072	YKR006C__SK1	0	-	456014	456808	0	1	1308	0
chr11	456760	457824	YKR007W__SK1	0	+	457025	457573	0	1	1064	0
chr11	457534	460003	YKR008W__SK1	0	+	457786	459663	0	1	2469	0
chr11	459685	462907	YKR009C__SK1	0	-	459939	462641	0	1	3222	0
chr11	463784	466819	YKR010C__SK1	0	-	464174	466489	0	1	3035	0
chr11	466568	468287	YKR011C__SK1	0	-	466885	467946	0	1	1719	0
chr11	468958	470707	YKR013W__SK1	0	+	469208	470218	0	1	1749	0
chr11	470334	471745	YKR014C__SK1	0	-	470646	471350	0	1	1411	0
chr11	471993	474200	YKR015C__SK1	0	-	472243	473949	0	1	2207	0
chr11	474737	477021	YKR016W__SK1	0	+	474998	476620	0	1	2284	0
chr11	476588	479095	YKR017C__SK1	0	-	476975	478630	0	1	2507	0
chr11	478619	481453	YKR018C__SK1	0	-	479005	481182	0	1	2834	0
chr11	481198	483671	YKR019C__SK1	0	-	481496	483343	0	1	2473	0
chr11	483302	484587	YKR020W__SK1	0	+	483618	484112	0	1	1285	0
chr11	484220	487668	YKR021W__SK1	0	+	484514	487261	0	1	3448	0
chr11	487196	488720	YKR022C__SK1	0	-	487451	488419	0	1	1524	0
chr11	488414	490572	YKR023W__SK1	0	+	488699	490291	0	1	2158	0
chr11	490173	492902	YKR024C__SK1	0	-	490423	492651	0	1	2729	0
chr11	492799	494163	YKR025W__SK1	0	+	493049	493897	0	1	1364	0
chr11	493616	495216	YKR026C__SK1	0	-	494017	494934	0	1	1600	0
chr11	496713	499595	YKR027W__SK1	0	+	496963	499260	0	1	2882	0
chr11	499611	503412	YKR028W__SK1	0	+	499861	503161	0	1	3801	0
chr11	502935	505695	YKR029C__SK1	0	-	503185	505440	0	1	2760	0
chr11	505620	506980	YKR030W__SK1	0	+	505889	506710	0	1	1360	0
chr11	506634	512343	YKR031C__SK1	0	-	506951	512002	0	1	5709	0
chr11	512256	513625	YKR034W__SK1	0	+	512512	513321	0	1	1369	0
chr11	513285	514500	YKR035W-A__SK1	0	+	513553	514167	0	1	1215	0
chr11	514041	516495	YKR036C__SK1	0	-	514316	516244	0	1	2454	0
chr11	516196	517670	YKR037C__SK1	0	-	516521	517408	0	1	1474	0
chr11	517320	519021	YKR038C__SK1	0	-	517610	518770	0	1	1701	0
chr11	521984	524299	YKR039W__SK1	0	+	522234	524042	0	1	2315	0
chr11	524776	526029	YKR041W__SK1	0	+	525026	525778	0	1	1253	0
chr11	526108	527803	YKR042W__SK1	0	+	526358	527452	0	1	1695	0
chr11	527448	528800	YKR043C__SK1	0	-	527725	528540	0	1	1352	0
chr11	528593	530450	YKR044W__SK1	0	+	528843	530174	0	1	1857	0
chr11	529968	531057	YKR045C__SK1	0	-	530246	530806	0	1	1089	0
chr11	530739	532167	YKR046C__SK1	0	-	531065	531916	0	1	1428	0
chr11	531941	533738	YKR048C__SK1	0	-	532234	533487	0	1	1797	0
chr11	533422	534337	YKR049C__SK1	0	-	533677	534078	0	1	915	0
chr11	534405	537663	YKR050W__SK1	0	+	534662	537331	0	1	3258	0
chr11	537426	539351	YKR051W__SK1	0	+	537792	539048	0	1	1925	0
chr11	538895	540544	YKR052C__SK1	0	-	539375	540289	0	1	1649	0
chr11	540609	542357	YKR053C__SK1	0	-	540892	542106	0	1	1748	0
chr11	554762	556173	YKR055W__SK1	0	+	555041	555916	0	1	1411	0
chr11	556023	558482	YKR056W__SK1	0	+	556273	558191	0	1	2459	0
chr11	559215	561770	YKR058W__SK1	0	+	559593	561443	0	1	2555	0
chr11	561560	563248	YKR059W__SK1	0	+	561810	562997	0	1	1688	0
chr11	563090	564415	YKR060W__SK1	0	+	563340	564164	0	1	1325	0
chr11	564247	566056	YKR061W__SK1	0	+	564497	565774	0	1	1809	0
chr11	566203	568001	YKR062W__SK1	0	+	566486	567472	0	1	1798	0
chr11	567269	569377	YKR063C__SK1	0	-	567609	569120	0	1	2108	0
chr11	569085	572344	YKR064W__SK1	0	+	569370	571961	0	1	3259	0
chr11	571831	572986	YKR065C__SK1	0	-	572125	572718	0	1	1155	0
chr11	572682	574277	YKR066C__SK1	0	-	572939	574024	0	1	1595	0
chr11	574438	577240	YKR067W__SK1	0	+	574744	576975	0	1	2802	0
chr11	576812	578011	YKR068C__SK1	0	-	577152	577733	0	1	1199	0
chr11	578185	580467	YKR069W__SK1	0	+	578435	580216	0	1	2282	0
chr11	580128	581764	YKR070W__SK1	0	+	580397	581455	0	1	1636	0
chr11	581290	583068	YKR071C__SK1	0	-	581756	582802	0	1	1778	0
chr11	582995	585183	YKR072C__SK1	0	-	583256	584932	0	1	2188	0
chr11	587261	588270	YKR074W__SK1	0	+	587511	587978	0	1	1009	0
chr11	587797	589303	YKR075C__SK1	0	-	588129	589052	0	1	1506	0
chr11	590312	591968	YKR076W__SK1	0	+	590588	591700	0	1	1656	0
chr11	591686	593336	YKR077W__SK1	0	+	591958	593049	0	1	1650	0
chr11	593005	595267	YKR078W__SK1	0	+	593257	595014	0	1	2262	0
chr11	594844	597861	YKR079C__SK1	0	-	595094	597610	0	1	3017	0
chr11	598352	599922	YKR080W__SK1	0	+	598701	599663	0	1	1570	0
chr11	599562	601097	YKR081C__SK1	0	-	599812	600846	0	1	1535	0
chr11	600881	604855	YKR082W__SK1	0	+	601131	604604	0	1	3974	0
chr11	604409	605383	YKR083C__SK1	0	-	604727	605128	0	1	974	0
chr11	605063	607475	YKR084C__SK1	0	-	605361	607196	0	1	2412	0
chr11	607117	608241	YKR085C__SK1	0	-	607400	607987	0	1	1124	0
chr11	607898	611628	YKR086W__SK1	0	+	608163	611377	0	1	3730	0
chr11	611179	612788	YKR087C__SK1	0	-	611500	612537	0	1	1609	0
chr11	612402	613974	YKR088C__SK1	0	-	612710	613723	0	1	1572	0
chr11	613626	616962	YKR089C__SK1	0	-	613938	616670	0	1	3336	0
chr11	616897	619685	YKR090W__SK1	0	+	617249	619369	0	1	2788	0
chr11	619578	620900	YKR091W__SK1	0	+	619828	620568	0	1	1322	0
chr11	620719	622449	YKR092C__SK1	0	-	620969	622198	0	1	1730	0
chr11	623792	626245	YKR093W__SK1	0	+	624042	625847	0	1	2453	0
chr11	627559	634160	YKR095W__SK1	0	+	628111	633738	0	1	6601	0
chr11	634627	638993	YKR096W__SK1	0	+	635101	638668	0	1	4366	0
chr11	639189	641376	YKR097W__SK1	0	+	639439	641088	0	1	2187	0
chr11	641058	643793	YKR098C__SK1	0	-	641315	643468	0	1	2735	0
chr11	643705	646912	YKR099W__SK1	0	+	644142	646577	0	1	3207	0
chr11	646938	648865	YKR100C__SK1	0	-	647192	648259	0	1	1927	0
chr11	648509	651081	YKR101W__SK1	0	+	648759	650795	0	1	2572	0
chr11	654384	658253	YKR102W__SK1	0	+	654634	657900	0	1	3869	0
chr11	660863	665020	YKR103W__SK1	0	+	661113	664769	0	1	4157	0
chr11	666501	668750	YKR105C__SK1	0	-	666751	668499	0	1	2249	0
chr11	669253	671600	YKR106W__SK1	0	+	669503	671349	0	1	2347	0
chr12	151298	154250	YLL001W__SK1	0	+	151583	153856	0	1	2952	0
chr12	149728	151545	YLL002W__SK1	0	+	149984	151294	0	1	1817	0
chr12	146634	150027	YLL003W__SK1	0	+	146895	149734	0	1	3393	0
chr12	144514	146881	YLL004W__SK1	0	+	144764	146614	0	1	2367	0
chr12	141381	144488	YLL005C__SK1	0	-	141631	144237	0	1	3107	0
chr12	140004	141812	YLL006W__SK1	0	+	140281	141558	0	1	1808	0
chr12	137748	140261	YLL007C__SK1	0	-	137998	139995	0	1	2513	0
chr12	135184	137934	YLL008W__SK1	0	+	135434	137683	0	1	2750	0
chr12	134630	135408	YLL009C__SK1	0	-	134910	135119	0	1	778	0
chr12	132708	134790	YLL010C__SK1	0	-	133024	134319	0	1	2082	0
chr12	130967	132937	YLL011W__SK1	0	+	131217	132686	0	1	1970	0
chr12	128977	131249	YLL012W__SK1	0	+	129227	130948	0	1	2272	0
chr12	125229	128659	YLL013C__SK1	0	-	125763	128408	0	1	3430	0
chr12	124767	125610	YLL014W__SK1	0	+	125021	125347	0	1	843	0
chr12	119881	125090	YLL015W__SK1	0	+	120131	124810	0	1	5209	0
chr12	113297	115529	YLL018C__SK1	0	-	113605	115278	0	1	2232	0
chr12	111666	112949	YLL018C-A__SK1	0	-	112380	112676	0	1	1283	0
chr12	109039	112222	YLL019C__SK1	0	-	109389	111602	0	1	3183	0
chr12	104272	109363	YLL021W__SK1	0	+	104648	109048	0	1	5091	0
chr12	102476	104155	YLL022C__SK1	0	-	102747	103904	0	1	1679	0
chr12	101420	102789	YLL023C__SK1	0	-	101699	102538	0	1	1369	0
chr12	99019	101439	YLL024C__SK1	0	-	99269	101188	0	1	2420	0
chr12	98201	99128	YLL025W__SK1	0	+	98451	98825	0	1	927	0
chr12	92094	95345	YLL026W__SK1	0	+	92344	95070	0	1	3251	0
chr12	90791	92152	YLL027W__SK1	0	+	91124	91876	0	1	1361	0
chr12	88281	90574	YLL028W__SK1	0	+	88531	90291	0	1	2293	0
chr12	84862	87714	YLL029W__SK1	0	+	85156	87404	0	1	2852	0
chr12	80587	84247	YLL031C__SK1	0	-	80849	83902	0	1	3660	0
chr12	77419	80756	YLL032C__SK1	0	-	77955	80432	0	1	3337	0
chr12	76844	78083	YLL033W__SK1	0	+	77094	77786	0	1	1239	0
chr12	74068	77082	YLL034C__SK1	0	-	74318	76831	0	1	3014	0
chr12	72015	74414	YLL035W__SK1	0	+	72265	74163	0	1	2399	0
chr12	70119	72192	YLL036C__SK1	0	-	70430	71941	0	1	2073	0
chr12	69210	70454	YLL038C__SK1	0	-	69460	70203	0	1	1244	0
chr12	57644	67580	YLL040C__SK1	0	-	57895	67329	0	1	9936	0
chr12	56260	57895	YLL041C__SK1	0	-	56815	57615	0	1	1635	0
chr12	55526	56530	YLL042C__SK1	0	-	55776	56279	0	1	1004	0
chr12	53298	55934	YLL043W__SK1	0	+	53635	55638	0	1	2636	0
chr12	51307	52580	YLL045C__SK1	0	-	51557	52327	0	1	1273	0
chr12	50169	51457	YLL046C__SK1	0	-	50419	51167	0	1	1288	0
chr12	44712	50383	YLL048C__SK1	0	-	44975	49961	0	1	5671	0
chr12	44119	45181	YLL049W__SK1	0	+	44385	44924	0	1	1062	0
chr12	40653	43441	YLL051C__SK1	0	-	41052	43190	0	1	2788	0
chr12	35865	39196	YLL054C__SK1	0	-	36578	38888	0	1	3331	0
chr12	33360	35500	YLL055W__SK1	0	+	33610	35205	0	1	2140	0
chr12	30551	32057	YLL056C__SK1	0	-	30910	31806	0	1	1506	0
chr12	29007	30746	YLL057C__SK1	0	-	29257	30495	0	1	1739	0
chr12	26805	29051	YLL058W__SK1	0	+	27070	28797	0	1	2246	0
chr12	24229	25599	YLL060C__SK1	0	-	24647	25348	0	1	1370	0
chr12	21213	23465	YLL061W__SK1	0	+	21463	23214	0	1	2252	0
chr12	19896	21371	YLL062C__SK1	0	-	20146	21120	0	1	1475	0
chr12	155022	158144	YLR001C__SK1	0	-	155305	157893	0	1	3122	0
chr12	157960	160536	YLR002C__SK1	0	-	158258	160249	0	1	2576	0
chr12	160470	161909	YLR003C__SK1	0	-	160770	161639	0	1	1439	0
chr12	161593	163665	YLR004C__SK1	0	-	161843	163414	0	1	2072	0
chr12	163672	165682	YLR005W__SK1	0	+	163958	165343	0	1	2010	0
chr12	165376	168215	YLR006C__SK1	0	-	165662	167800	0	1	2839	0
chr12	168049	169563	YLR007W__SK1	0	+	168299	169309	0	1	1514	0
chr12	169092	170314	YLR008C__SK1	0	-	169484	169990	0	1	1222	0
chr12	170048	171297	YLR009W__SK1	0	+	170444	171043	0	1	1249	0
chr12	170951	171972	YLR010C__SK1	0	-	171227	171709	0	1	1021	0
chr12	172715	173875	YLR011W__SK1	0	+	173010	173582	0	1	1160	0
chr12	173627	174427	YLR012C__SK1	0	-	173877	174176	0	1	800	0
chr12	174984	176025	YLR013W__SK1	0	+	175234	175659	0	1	1041	0
chr12	175879	179107	YLR014C__SK1	0	-	176142	178856	0	1	3228	0
chr12	178851	180897	YLR015W__SK1	0	+	179101	180618	0	1	2046	0
chr12	180426	181551	YLR016C__SK1	0	-	180676	181290	0	1	1125	0
chr12	181232	182777	YLR017W__SK1	0	+	181482	182495	0	1	1545	0
chr12	182330	183746	YLR018C__SK1	0	-	182581	183480	0	1	1416	0
chr12	183691	185721	YLR019W__SK1	0	+	184162	185355	0	1	2030	0
chr12	185406	187537	YLR020C__SK1	0	-	185662	187278	0	1	2131	0
chr12	187239	188288	YLR021W__SK1	0	+	187496	188035	0	1	1049	0
chr12	187797	189050	YLR022C__SK1	0	-	188047	188799	0	1	1253	0
chr12	188997	191263	YLR023C__SK1	0	-	189370	191001	0	1	2266	0
chr12	191284	197470	YLR024C__SK1	0	-	191534	197152	0	1	6186	0
chr12	198008	199376	YLR025W__SK1	0	+	198324	199046	0	1	1368	0
chr12	199069	200699	YLR026C__SK1	0	-	199319	200341	0	1	1630	0
chr12	200438	202222	YLR027C__SK1	0	-	200696	201952	0	1	1784	0
chr12	203101	205431	YLR028C__SK1	0	-	203405	205180	0	1	2330	0
chr12	205570	206714	YLR029C__SK1	0	-	205839	206453	0	1	1144	0
chr12	206853	208189	YLR030W__SK1	0	+	207147	207939	0	1	1336	0
chr12	208598	212642	YLR032W__SK1	0	+	208848	212354	0	1	4044	0
chr12	212369	214460	YLR033W__SK1	0	+	212619	214127	0	1	2091	0
chr12	213984	216108	YLR034C__SK1	0	-	214370	215791	0	1	2124	0
chr12	215906	218585	YLR035C__SK1	0	-	216227	218314	0	1	2679	0
chr12	220299	221352	YLR037C__SK1	0	-	220605	220979	0	1	1053	0
chr12	222560	223361	YLR038C__SK1	0	-	222841	223092	0	1	801	0
chr12	223097	226768	YLR039C__SK1	0	-	223347	226517	0	1	3671	0
chr12	226496	227793	YLR040C__SK1	0	-	226829	227503	0	1	1297	0
chr12	227636	228622	YLR042C__SK1	0	-	227886	228371	0	1	986	0
chr12	229324	230216	YLR043C__SK1	0	-	229622	229933	0	1	892	0
chr12	230052	232248	YLR044C__SK1	0	-	230306	231997	0	1	2196	0
chr12	232668	235879	YLR045C__SK1	0	-	232953	235619	0	1	3211	0
chr12	235670	237101	YLR046C__SK1	0	-	235920	236732	0	1	1431	0
chr12	236763	239577	YLR047C__SK1	0	-	237266	239326	0	1	2814	0
chr12	241500	243520	YLR049C__SK1	0	-	241794	243080	0	1	2020	0
chr12	243200	244265	YLR050C__SK1	0	-	243489	243974	0	1	1065	0
chr12	243914	245130	YLR051C__SK1	0	-	244226	244879	0	1	1216	0
chr12	244853	246190	YLR052W__SK1	0	+	245103	245855	0	1	1337	0
chr12	245686	246592	YLR053C__SK1	0	-	246002	246328	0	1	906	0
chr12	248909	251216	YLR055C__SK1	0	-	249169	250965	0	1	2307	0
chr12	251495	253171	YLR056W__SK1	0	+	251745	252842	0	1	1676	0
chr12	252891	256044	YLR057W__SK1	0	+	253190	255738	0	1	3153	0
chr12	255553	257578	YLR058C__SK1	0	-	255875	257284	0	1	2025	0
chr12	257366	258681	YLR059C__SK1	0	-	257621	258430	0	1	1315	0
chr12	258583	260923	YLR060W__SK1	0	+	258863	260650	0	1	2340	0
chr12	261785	263383	YLR063W__SK1	0	+	262035	263132	0	1	1598	0
chr12	263081	264437	YLR064W__SK1	0	+	263334	264155	0	1	1356	0
chr12	263940	265082	YLR065C__SK1	0	-	264251	264796	0	1	1142	0
chr12	264767	265896	YLR066W__SK1	0	+	265047	265601	0	1	1129	0
chr12	265441	268839	YLR067C__SK1	0	-	265691	268588	0	1	3398	0
chr12	268636	269592	YLR068W__SK1	0	+	268886	269341	0	1	956	0
chr12	269214	272051	YLR069C__SK1	0	-	269508	271793	0	1	2837	0
chr12	271722	273343	YLR070C__SK1	0	-	272019	273089	0	1	1621	0
chr12	273000	276755	YLR071C__SK1	0	-	273256	276504	0	1	3755	0
chr12	276485	279101	YLR072W__SK1	0	+	276740	278821	0	1	2616	0
chr12	278647	279750	YLR073C__SK1	0	-	278897	279499	0	1	1103	0
chr12	279572	280601	YLR074C__SK1	0	-	279834	280334	0	1	1029	0
chr12	280556	281722	YLR075W__SK1	0	+	280806	281471	0	1	1166	0
chr12	281484	283823	YLR077W__SK1	0	+	281751	283502	0	1	2339	0
chr12	284401	285821	YLR079W__SK1	0	+	284699	285553	0	1	1420	0
chr12	285545	287385	YLR080W__SK1	0	+	285795	287129	0	1	1840	0
chr12	287840	290144	YLR081W__SK1	0	+	288090	289813	0	1	2304	0
chr12	289848	291720	YLR082C__SK1	0	-	290270	291448	0	1	1872	0
chr12	291611	294221	YLR083C__SK1	0	-	291967	293970	0	1	2610	0
chr12	294195	298378	YLR084C__SK1	0	-	294465	298127	0	1	4183	0
chr12	298248	300124	YLR085C__SK1	0	-	298549	299865	0	1	1876	0
chr12	299811	304753	YLR086W__SK1	0	+	300118	304374	0	1	4942	0
chr12	304479	313856	YLR087C__SK1	0	-	304729	313605	0	1	9377	0
chr12	313705	316188	YLR088W__SK1	0	+	313982	315826	0	1	2483	0
chr12	315721	318408	YLR089C__SK1	0	-	316112	317890	0	1	2687	0
chr12	318295	320211	YLR090W__SK1	0	+	318576	319955	0	1	1916	0
chr12	319896	321537	YLR091W__SK1	0	+	320171	321052	0	1	1641	0
chr12	321168	324350	YLR092W__SK1	0	+	321418	324099	0	1	3182	0
chr12	325309	327373	YLR094C__SK1	0	-	325605	327113	0	1	2064	0
chr12	327279	330285	YLR095C__SK1	0	-	327552	330019	0	1	3006	0
chr12	330083	334214	YLR096W__SK1	0	+	330492	333935	0	1	4131	0
chr12	333846	335481	YLR097C__SK1	0	-	334133	335167	0	1	1635	0
chr12	335070	337625	YLR098C__SK1	0	-	335429	337374	0	1	2555	0
chr12	337381	339106	YLR099C__SK1	0	-	337645	338829	0	1	1725	0
chr12	338946	339744	YLR099W-A__SK1	0	+	339230	339493	0	1	798	0
chr12	339465	341024	YLR100W__SK1	0	+	339715	340758	0	1	1559	0
chr12	340546	341923	YLR102C__SK1	0	-	340875	341672	0	1	1377	0
chr12	341638	344101	YLR103C__SK1	0	-	341895	343850	0	1	2463	0
chr12	344235	345140	YLR104W__SK1	0	+	344494	344889	0	1	905	0
chr12	344673	346341	YLR105C__SK1	0	-	344956	346089	0	1	1668	0
chr12	346660	361893	YLR106C__SK1	0	-	346910	361642	0	1	15233	0
chr12	361756	363516	YLR107W__SK1	0	+	362020	363234	0	1	1760	0
chr12	364381	366400	YLR108C__SK1	0	-	364631	366088	0	1	2019	0
chr12	366495	367551	YLR109W__SK1	0	+	366745	367275	0	1	1056	0
chr12	367406	368332	YLR110C__SK1	0	-	367661	368062	0	1	926	0
chr12	369331	371203	YLR113W__SK1	0	+	369581	370888	0	1	1872	0
chr12	372120	375415	YLR114C__SK1	0	-	372565	374856	0	1	3295	0
chr12	379750	382417	YLR117C__SK1	0	-	380090	382153	0	1	2667	0
chr12	382057	383294	YLR118C__SK1	0	-	382344	383027	0	1	1237	0
chr12	382774	384064	YLR119W__SK1	0	+	383153	383793	0	1	1290	0
chr12	383790	386088	YLR120C__SK1	0	-	384128	385837	0	1	2298	0
chr12	386030	388138	YLR121C__SK1	0	-	386361	387887	0	1	2108	0
chr12	390846	391846	YLR125W__SK1	0	+	391096	391506	0	1	1000	0
chr12	392089	393383	YLR126C__SK1	0	-	392377	393132	0	1	1294	0
chr12	392977	396227	YLR127C__SK1	0	-	393371	395932	0	1	3250	0
chr12	397021	400357	YLR129W__SK1	0	+	397272	400103	0	1	3336	0
chr12	400128	402039	YLR130C__SK1	0	-	400407	401675	0	1	1911	0
chr12	401846	404688	YLR131C__SK1	0	-	402125	404437	0	1	2842	0
chr12	404350	406074	YLR132C__SK1	0	-	404898	405770	0	1	1724	0
chr12	405783	408335	YLR133W__SK1	0	+	406062	407810	0	1	2552	0
chr12	408090	410282	YLR134W__SK1	0	+	408340	410031	0	1	2192	0
chr12	410652	413530	YLR135W__SK1	0	+	410914	413160	0	1	2878	0
chr12	413184	414576	YLR136C__SK1	0	-	413434	414291	0	1	1392	0
chr12	414389	416029	YLR137W__SK1	0	+	414639	415742	0	1	1640	0
chr12	415821	419285	YLR138W__SK1	0	+	416071	419028	0	1	3464	0
chr12	418915	421347	YLR139C__SK1	0	-	419165	421096	0	1	2432	0
chr12	421025	423067	YLR141W__SK1	0	+	421308	422390	0	1	2042	0
chr12	422545	424520	YLR142W__SK1	0	+	422802	424235	0	1	1975	0
chr12	425821	428379	YLR143W__SK1	0	+	426071	428128	0	1	2558	0
chr12	428100	431009	YLR144C__SK1	0	-	428419	430758	0	1	2909	0
chr12	430662	431768	YLR145W__SK1	0	+	430912	431517	0	1	1106	0
chr12	431316	432720	YLR146C__SK1	0	-	431567	432469	0	1	1404	0
chr12	432363	433056	YLR146W-A__SK1	0	+	432613	432801	0	1	693	0
chr12	432608	433457	YLR147C__SK1	0	-	432901	433206	0	1	849	0
chr12	433126	436442	YLR148W__SK1	0	+	433384	436140	0	1	3316	0
chr12	435967	438835	YLR149C__SK1	0	-	436374	438566	0	1	2868	0
chr12	438940	440309	YLR150W__SK1	0	+	439207	440028	0	1	1369	0
chr12	440022	441729	YLR151C__SK1	0	-	440456	441478	0	1	1707	0
chr12	441388	443678	YLR152C__SK1	0	-	441697	443427	0	1	2290	0
chr12	443889	446565	YLR153C__SK1	0	-	444263	446314	0	1	2676	0
chr12	446468	447317	YLR154C__SK1	0	-	446724	447056	0	1	849	0
chr12	494957	496958	YLR163C__SK1	0	-	495293	496681	0	1	2001	0
chr12	497056	498136	YLR164W__SK1	0	+	497311	497817	0	1	1080	0
chr12	497639	498937	YLR165C__SK1	0	-	497922	498686	0	1	1298	0
chr12	498558	501740	YLR166C__SK1	0	-	498856	501471	0	1	3182	0
chr12	502096	503085	YLR167W__SK1	0	+	502373	502831	0	1	989	0
chr12	502660	503947	YLR168C__SK1	0	-	503004	503696	0	1	1287	0
chr12	503556	504754	YLR170C__SK1	0	-	504005	504475	0	1	1198	0
chr12	504401	505846	YLR172C__SK1	0	-	504686	505588	0	1	1445	0
chr12	505555	508331	YLR173W__SK1	0	+	505848	507674	0	1	2776	0
chr12	507696	509514	YLR174W__SK1	0	+	508018	509256	0	1	1818	0
chr12	509291	511321	YLR175W__SK1	0	+	509562	511013	0	1	2030	0
chr12	510944	513910	YLR176C__SK1	0	-	511226	513659	0	1	2966	0
chr12	514233	516642	YLR177W__SK1	0	+	514483	516369	0	1	2409	0
chr12	516341	517501	YLR178C__SK1	0	-	516591	517250	0	1	1160	0
chr12	517285	518391	YLR179C__SK1	0	-	517535	518140	0	1	1106	0
chr12	518433	520280	YLR180W__SK1	0	+	518683	519831	0	1	1847	0
chr12	519805	521342	YLR181C__SK1	0	-	520099	521091	0	1	1537	0
chr12	521078	524112	YLR182W__SK1	0	+	521361	523772	0	1	3034	0
chr12	523631	525734	YLR183C__SK1	0	-	523964	525433	0	1	2103	0
chr12	526761	528061	YLR186W__SK1	0	+	527052	527810	0	1	1300	0
chr12	528035	531616	YLR187W__SK1	0	+	528285	531365	0	1	3581	0
chr12	531414	534154	YLR188W__SK1	0	+	531721	533808	0	1	2740	0
chr12	533913	538064	YLR189C__SK1	0	-	534217	537813	0	1	4151	0
chr12	538384	540682	YLR190W__SK1	0	+	538634	540109	0	1	2298	0
chr12	540420	542203	YLR191W__SK1	0	+	540689	541849	0	1	1783	0
chr12	541751	543261	YLR192C__SK1	0	-	542209	543006	0	1	1510	0
chr12	543056	544218	YLR193C__SK1	0	-	543423	543950	0	1	1162	0
chr12	543946	545237	YLR194C__SK1	0	-	544222	544986	0	1	1291	0
chr12	545007	546968	YLR195C__SK1	0	-	545350	546717	0	1	1961	0
chr12	547129	549373	YLR196W__SK1	0	+	547379	549109	0	1	2244	0
chr12	549259	551274	YLR197W__SK1	0	+	549509	551023	0	1	2015	0
chr12	552153	553087	YLR200W__SK1	0	+	552422	552766	0	1	934	0
chr12	552594	553971	YLR201C__SK1	0	-	552938	553720	0	1	1377	0
chr12	553770	555695	YLR203C__SK1	0	-	554077	555387	0	1	1925	0
chr12	555421	556357	YLR204W__SK1	0	+	555696	556034	0	1	936	0
chr12	555892	557359	YLR205C__SK1	0	-	556152	557108	0	1	1467	0
chr12	557624	560136	YLR206W__SK1	0	+	558017	559861	0	1	2512	0
chr12	559954	563037	YLR207W__SK1	0	+	560231	562735	0	1	3083	0
chr12	562742	564176	YLR208W__SK1	0	+	562997	563890	0	1	1434	0
chr12	563983	565429	YLR209C__SK1	0	-	564243	565178	0	1	1446	0
chr12	565156	567162	YLR210W__SK1	0	+	565454	566836	0	1	2006	0
chr12	567982	569968	YLR212C__SK1	0	-	568296	569717	0	1	1986	0
chr12	569734	571605	YLR213C__SK1	0	-	570086	571354	0	1	1871	0
chr12	571621	574372	YLR214W__SK1	0	+	571999	574059	0	1	2751	0
chr12	573935	575578	YLR215C__SK1	0	-	574208	575290	0	1	1643	0
chr12	575204	576894	YLR216C__SK1	0	-	575528	576643	0	1	1690	0
chr12	576627	577601	YLR218C__SK1	0	-	576898	577350	0	1	974	0
chr12	577332	580125	YLR219W__SK1	0	+	577584	579770	0	1	2793	0
chr12	579946	581595	YLR220W__SK1	0	+	580257	581225	0	1	1649	0
chr12	581350	582738	YLR221C__SK1	0	-	581793	582455	0	1	1388	0
chr12	582502	585456	YLR222C__SK1	0	-	582752	585205	0	1	2954	0
chr12	585280	589173	YLR223C__SK1	0	-	585666	588922	0	1	3893	0
chr12	589540	591265	YLR224W__SK1	0	+	589900	591009	0	1	1725	0
chr12	590796	592605	YLR225C__SK1	0	-	591131	592354	0	1	1809	0
chr12	592527	594228	YLR226W__SK1	0	+	592790	593977	0	1	1701	0
chr12	593748	595758	YLR227C__SK1	0	-	593998	595479	0	1	2010	0
chr12	597184	600235	YLR228C__SK1	0	-	597537	599984	0	1	3051	0
chr12	601488	602595	YLR229C__SK1	0	-	601738	602313	0	1	1107	0
chr12	604667	606573	YLR231C__SK1	0	-	604961	606322	0	1	1906	0
chr12	606151	608990	YLR233C__SK1	0	-	606628	608727	0	1	2839	0
chr12	608726	611207	YLR234W__SK1	0	+	608986	610956	0	1	2481	0
chr12	611262	613615	YLR237W__SK1	0	+	611568	613364	0	1	2353	0
chr12	613707	615644	YLR238W__SK1	0	+	613957	615393	0	1	1937	0
chr12	615276	616769	YLR239C__SK1	0	-	615533	616518	0	1	1493	0
chr12	616482	619699	YLR240W__SK1	0	+	616732	619359	0	1	3217	0
chr12	619413	622298	YLR241W__SK1	0	+	619672	622020	0	1	2885	0
chr12	621861	623385	YLR242C__SK1	0	-	622118	623083	0	1	1524	0
chr12	623132	624479	YLR243W__SK1	0	+	623403	624221	0	1	1347	0
chr12	624103	625788	YLR244C__SK1	0	-	624367	625530	0	1	1685	0
chr12	625407	626378	YLR245C__SK1	0	-	625699	626127	0	1	971	0
chr12	626065	627645	YLR246W__SK1	0	+	626315	627394	0	1	1580	0
chr12	627602	632812	YLR247C__SK1	0	-	627880	632550	0	1	5210	0
chr12	633195	635574	YLR248W__SK1	0	+	633445	635277	0	1	2379	0
chr12	635717	639386	YLR249W__SK1	0	+	635971	639105	0	1	3669	0
chr12	639253	640497	YLR250W__SK1	0	+	639510	640214	0	1	1244	0
chr12	640401	641704	YLR251W__SK1	0	+	640657	641250	0	1	1303	0
chr12	641570	643796	YLR253W__SK1	0	+	641820	643529	0	1	2226	0
chr12	643321	644500	YLR254C__SK1	0	-	643598	644167	0	1	1179	0
chr12	645368	650362	YLR256W__SK1	0	+	645618	650025	0	1	4994	0
chr12	651679	653330	YLR257W__SK1	0	+	652107	653072	0	1	1651	0
chr12	653707	656666	YLR258W__SK1	0	+	653997	656114	0	1	2959	0
chr12	656279	658540	YLR259C__SK1	0	-	656565	658283	0	1	2261	0
chr12	658854	661462	YLR260W__SK1	0	+	659125	661161	0	1	2608	0
chr12	661191	662437	YLR262C__SK1	0	-	661499	662146	0	1	1246	0
chr12	662450	663205	YLR262C-A__SK1	0	-	662723	662917	0	1	755	0
chr12	663307	666343	YLR263W__SK1	0	+	663590	666073	0	1	3036	0
chr12	666127	666836	YLR264W__SK1	0	+	666380	666583	0	1	709	0
chr12	667425	668954	YLR265C__SK1	0	-	667675	668703	0	1	1529	0
chr12	668617	671223	YLR266C__SK1	0	-	668867	670972	0	1	2606	0
chr12	671161	673471	YLR267W__SK1	0	+	671460	673172	0	1	2310	0
chr12	673158	674427	YLR268W__SK1	0	+	673448	674092	0	1	1269	0
chr12	674170	675861	YLR270W__SK1	0	+	674434	675486	0	1	1691	0
chr12	675642	677100	YLR271W__SK1	0	+	675986	676810	0	1	1458	0
chr12	676630	680772	YLR272C__SK1	0	-	676921	680454	0	1	4142	0
chr12	683055	685765	YLR273C__SK1	0	-	683356	685302	0	1	2710	0
chr12	685573	688477	YLR274W__SK1	0	+	685828	688155	0	1	2904	0
chr12	689069	691383	YLR276C__SK1	0	-	689319	691103	0	1	2314	0
chr12	691178	693964	YLR277C__SK1	0	-	691428	693713	0	1	2786	0
chr12	693917	698489	YLR278C__SK1	0	-	694213	698238	0	1	4572	0
chr12	698430	699435	YLR281C__SK1	0	-	698702	699169	0	1	1005	0
chr12	699126	700598	YLR283W__SK1	0	+	699395	700339	0	1	1472	0
chr12	700096	701520	YLR284C__SK1	0	-	700407	701249	0	1	1424	0
chr12	701293	702678	YLR285W__SK1	0	+	701569	702354	0	1	1385	0
chr12	702407	704565	YLR286C__SK1	0	-	702657	704314	0	1	2158	0
chr12	704920	706548	YLR287C__SK1	0	-	705170	706237	0	1	1628	0
chr12	707307	709307	YLR288C__SK1	0	-	707632	709056	0	1	2000	0
chr12	708991	711451	YLR289W__SK1	0	+	709241	711178	0	1	2460	0
chr12	711047	712381	YLR290C__SK1	0	-	711297	712130	0	1	1334	0
chr12	712188	713876	YLR291C__SK1	0	-	712472	713617	0	1	1688	0
chr12	713606	714776	YLR292C__SK1	0	-	713944	714525	0	1	1170	0
chr12	714582	715836	YLR293C__SK1	0	-	714926	715585	0	1	1254	0
chr12	715777	716821	YLR295C__SK1	0	-	716154	716528	0	1	1044	0
chr12	717816	719077	YLR297W__SK1	0	+	718194	718583	0	1	1261	0
chr12	718598	719889	YLR298C__SK1	0	-	718871	719566	0	1	1291	0
chr12	719969	722554	YLR299W__SK1	0	+	720219	722201	0	1	2585	0
chr12	722821	724819	YLR300W__SK1	0	+	723105	724451	0	1	1998	0
chr12	724725	725985	YLR301W__SK1	0	+	724975	725709	0	1	1260	0
chr12	726091	727983	YLR303W__SK1	0	+	726355	727689	0	1	1892	0
chr12	728775	731619	YLR304C__SK1	0	-	729025	731361	0	1	2844	0
chr12	731613	737961	YLR305C__SK1	0	-	731974	737676	0	1	6348	0
chr12	740230	741175	YLR307C-A__SK1	0	-	740661	740924	0	1	945	0
chr12	739183	740667	YLR307W__SK1	0	+	739433	740338	0	1	1484	0
chr12	741477	742941	YLR308W__SK1	0	+	741752	742690	0	1	1464	0
chr12	742538	745834	YLR309C__SK1	0	-	742848	745583	0	1	3296	0
chr12	745684	751058	YLR310C__SK1	0	-	746038	750807	0	1	5374	0
chr12	751157	752988	YLR312C__SK1	0	-	751440	752636	0	1	1831	0
chr12	753032	754294	YLR312W-A__SK1	0	+	753282	754043	0	1	1262	0
chr12	753884	756393	YLR313C__SK1	0	-	754157	756142	0	1	2509	0
chr12	756108	758229	YLR314C__SK1	0	-	756375	757937	0	1	2121	0
chr12	758343	759319	YLR315W__SK1	0	+	758608	759069	0	1	976	0
chr12	760087	763238	YLR318W__SK1	0	+	760337	762987	0	1	3151	0
chr12	762732	765751	YLR319C__SK1	0	-	763109	765475	0	1	3019	0
chr12	765485	770350	YLR320W__SK1	0	+	765735	770099	0	1	4865	0
chr12	770129	771910	YLR321C__SK1	0	-	770379	771659	0	1	1781	0
chr12	771574	772998	YLR323C__SK1	0	-	771968	772747	0	1	1424	0
chr12	772706	774875	YLR324W__SK1	0	+	773010	774581	0	1	2169	0
chr12	774509	775447	YLR325C__SK1	0	-	774938	775174	0	1	938	0
chr12	775616	776993	YLR326W__SK1	0	+	775969	776691	0	1	1377	0
chr12	776572	777444	YLR327C__SK1	0	-	776922	777182	0	1	872	0
chr12	778459	780312	YLR328W__SK1	0	+	778709	779914	0	1	1853	0
chr12	781196	783778	YLR330W__SK1	0	+	781459	783453	0	1	2582	0
chr12	784061	785831	YLR332W__SK1	0	+	784450	785580	0	1	1770	0
chr12	794106	794953	YLR333C__SK1	0	-	794367	794693	0	1	847	0
chr12	795968	798655	YLR335W__SK1	0	+	796224	798386	0	1	2687	0
chr12	798215	801472	YLR336C__SK1	0	-	798491	801190	0	1	3257	0
chr12	804431	805881	YLR340W__SK1	0	+	804681	805619	0	1	1450	0
chr12	805929	807863	YLR341W__SK1	0	+	806179	807612	0	1	1934	0
chr12	808502	814871	YLR342W__SK1	0	+	808792	814422	0	1	6369	0
chr12	814639	816807	YLR343W__SK1	0	+	814889	816556	0	1	2168	0
chr12	819043	821130	YLR345W__SK1	0	+	819304	820833	0	1	2087	0
chr12	820726	821650	YLR346C__SK1	0	-	821081	821386	0	1	924	0
chr12	822120	825479	YLR347C__SK1	0	-	822619	825204	0	1	3359	0
chr12	825515	826930	YLR348C__SK1	0	-	825768	826664	0	1	1415	0
chr12	827225	828433	YLR350W__SK1	0	+	827524	828174	0	1	1208	0
chr12	828019	829415	YLR351C__SK1	0	-	828289	829164	0	1	1396	0
chr12	829488	832652	YLR352W__SK1	0	+	829915	832337	0	1	3164	0
chr12	832900	835247	YLR353W__SK1	0	+	833150	834958	0	1	2347	0
chr12	834815	836431	YLR354C__SK1	0	-	835145	836152	0	1	1616	0
chr12	836610	838298	YLR355C__SK1	0	-	836860	838047	0	1	1688	0
chr12	838865	840054	YLR356W__SK1	0	+	839115	839708	0	1	1189	0
chr12	839838	843045	YLR357W__SK1	0	+	840125	842794	0	1	3207	0
chr12	842825	844775	YLR359W__SK1	0	+	843076	844524	0	1	1950	0
chr12	845623	848188	YLR361C__SK1	0	-	846182	847918	0	1	2565	0
chr12	847811	848724	YLR361C-A__SK1	0	-	848177	848473	0	1	913	0
chr12	848379	851111	YLR362W__SK1	0	+	848660	850813	0	1	2732	0
chr12	850858	852261	YLR363C__SK1	0	-	851289	851945	0	1	1403	0
chr12	852005	852763	YLR363W-A__SK1	0	+	852255	852512	0	1	758	0
chr12	852606	853447	YLR364W__SK1	0	+	852856	853185	0	1	841	0
chr12	856017	858394	YLR368W__SK1	0	+	856334	858130	0	1	2377	0
chr12	858096	860570	YLR369W__SK1	0	+	858346	860319	0	1	2474	0
chr12	860248	861335	YLR370C__SK1	0	-	860513	861049	0	1	1087	0
chr12	861140	865867	YLR371W__SK1	0	+	861509	865588	0	1	4727	0
chr12	865748	867489	YLR372W__SK1	0	+	866157	867194	0	1	1741	0
chr12	867161	870441	YLR373C__SK1	0	-	867465	870170	0	1	3280	0
chr12	870220	871840	YLR375W__SK1	0	+	870500	871531	0	1	1620	0
chr12	871356	872635	YLR376C__SK1	0	-	871630	872358	0	1	1279	0
chr12	872276	873887	YLR377C__SK1	0	-	872585	873631	0	1	1611	0
chr12	874317	876271	YLR378C__SK1	0	-	874576	876018	0	1	1954	0
chr12	876820	878585	YLR380W__SK1	0	+	877070	878296	0	1	1765	0
chr12	878213	880970	YLR381W__SK1	0	+	878511	880712	0	1	2757	0
chr12	880607	883796	YLR382C__SK1	0	-	880857	883541	0	1	3189	0
chr12	883819	887672	YLR383W__SK1	0	+	884077	887421	0	1	3853	0
chr12	887333	892058	YLR384C__SK1	0	-	887640	891689	0	1	4725	0
chr12	891396	892438	YLR385C__SK1	0	-	891781	892179	0	1	1042	0
chr12	892152	895429	YLR386W__SK1	0	+	892417	895059	0	1	3277	0
chr12	894830	896757	YLR387C__SK1	0	-	895163	896461	0	1	1927	0
chr12	897190	897861	YLR388W__SK1	0	+	897440	897610	0	1	671	0
chr12	898009	901700	YLR389C__SK1	0	-	898366	901449	0	1	3691	0
chr12	901605	902465	YLR390W__SK1	0	+	901855	902193	0	1	860	0
chr12	902255	903492	YLR390W-A__SK1	0	+	902513	903229	0	1	1237	0
chr12	903220	905401	YLR392C__SK1	0	-	903538	905094	0	1	2181	0
chr12	905618	906958	YLR393W__SK1	0	+	905868	906707	0	1	1340	0
chr12	906489	908510	YLR394W__SK1	0	+	906739	908187	0	1	2021	0
chr12	908058	909027	YLR395C__SK1	0	-	908518	908754	0	1	969	0
chr12	908774	911350	YLR396C__SK1	0	-	909024	911099	0	1	2576	0
chr12	911038	913932	YLR397C__SK1	0	-	911339	913681	0	1	2894	0
chr12	913593	918059	YLR398C__SK1	0	-	913945	917808	0	1	4466	0
chr12	917845	920636	YLR399C__SK1	0	-	918325	920385	0	1	2791	0
chr12	920981	923488	YLR401C__SK1	0	-	921231	923237	0	1	2507	0
chr12	924094	926847	YLR403W__SK1	0	+	924357	926408	0	1	2753	0
chr12	927282	928694	YLR404W__SK1	0	+	927532	928389	0	1	1412	0
chr12	928328	929945	YLR405W__SK1	0	+	928578	929681	0	1	1617	0
chr12	931489	932844	YLR407W__SK1	0	+	931739	932429	0	1	1355	0
chr12	932394	933275	YLR408C__SK1	0	-	932656	933024	0	1	881	0
chr12	932936	936256	YLR409C__SK1	0	-	933186	936005	0	1	3320	0
chr12	936032	940056	YLR410W__SK1	0	+	936312	939752	0	1	4024	0
chr12	939775	941133	YLR411W__SK1	0	+	940059	940784	0	1	1358	0
chr12	940925	942327	YLR412W__SK1	0	+	941175	941999	0	1	1402	0
chr12	943702	946310	YLR413W__SK1	0	+	943960	945987	0	1	2608	0
chr12	945906	947221	YLR414C__SK1	0	-	946157	946948	0	1	1315	0
chr12	947541	949766	YLR417W__SK1	0	+	947815	949515	0	1	2225	0
chr12	949300	951151	YLR418C__SK1	0	-	949719	950900	0	1	1851	0
chr12	950981	955877	YLR419W__SK1	0	+	951231	955538	0	1	4896	0
chr12	959392	961100	YLR420W__SK1	0	+	959694	960788	0	1	1708	0
chr12	960588	961734	YLR421C__SK1	0	-	960999	961469	0	1	1146	0
chr12	961529	967896	YLR422W__SK1	0	+	961806	967604	0	1	6367	0
chr12	967537	969336	YLR423C__SK1	0	-	967826	969079	0	1	1799	0
chr12	969027	971751	YLR424W__SK1	0	+	969304	971430	0	1	2724	0
chr12	979772	984213	YLR425W__SK1	0	+	980022	983945	0	1	4441	0
chr12	985239	987928	YLR427W__SK1	0	+	985556	987568	0	1	2689	0
chr12	987655	990111	YLR429W__SK1	0	+	987905	989860	0	1	2456	0
chr12	990312	997545	YLR430W__SK1	0	+	990562	997260	0	1	7233	0
chr12	997117	999209	YLR431C__SK1	0	-	997464	998825	0	1	2092	0
chr12	999405	1001516	YLR432W__SK1	0	+	999677	1001248	0	1	2111	0
chr12	1001052	1003423	YLR433C__SK1	0	-	1001467	1003128	0	1	2371	0
chr12	1003252	1004373	YLR435W__SK1	0	+	1003502	1004119	0	1	1121	0
chr12	1004249	1008619	YLR436C__SK1	0	-	1004545	1008368	0	1	4370	0
chr12	1008489	1009391	YLR437C__SK1	0	-	1008745	1009140	0	1	902	0
chr12	1010745	1011610	YLR438C-A__SK1	0	-	1011032	1011301	0	1	865	0
chr12	1009366	1011171	YLR438W__SK1	0	+	1009624	1010898	0	1	1805	0
chr12	1011370	1012859	YLR439W__SK1	0	+	1011620	1012579	0	1	1489	0
chr12	1012378	1015101	YLR440C__SK1	0	-	1012699	1014828	0	1	2723	0
chr12	1014985	1016307	YLR441C__SK1	0	-	1015272	1016039	0	1	1322	0
chr12	1016093	1019631	YLR442C__SK1	0	-	1016444	1019380	0	1	3538	0
chr12	1019369	1021385	YLR443W__SK1	0	+	1019754	1021100	0	1	2016	0
chr12	1022094	1023896	YLR446W__SK1	0	+	1022344	1023645	0	1	1802	0
chr12	1023642	1025306	YLR447C__SK1	0	-	1023979	1025016	0	1	1664	0
chr12	1027694	1029433	YLR449W__SK1	0	+	1027959	1029158	0	1	1739	0
chr12	1029482	1033211	YLR450W__SK1	0	+	1029773	1032910	0	1	3729	0
chr12	1032896	1036253	YLR451W__SK1	0	+	1033239	1035902	0	1	3357	0
chr12	1036168	1038785	YLR452C__SK1	0	-	1036418	1038514	0	1	2617	0
chr12	1038594	1040402	YLR453C__SK1	0	-	1038947	1040134	0	1	1808	0
chr12	1040704	1049335	YLR454W__SK1	0	+	1041158	1049044	0	1	8631	0
chr12	1051951	1053576	YLR455W__SK1	0	+	1052246	1053160	0	1	1625	0
chr12	1053436	1054571	YLR456W__SK1	0	+	1053686	1054300	0	1	1135	0
chr12	1054096	1055638	YLR457C__SK1	0	-	1054428	1055387	0	1	1542	0
chr12	1055701	1057420	YLR459W__SK1	0	+	1055951	1057135	0	1	1719	0
chr12	1058120	1059751	YLR460C__SK1	0	-	1058370	1059500	0	1	1631	0
chr12	1061573	1062436	YLR461W__SK1	0	+	1061823	1062185	0	1	863	0
chr13	265592	266837	YML001W__SK1	0	+	265906	266532	0	1	1245	0
chr13	263017	265794	YML002W__SK1	0	+	263267	265480	0	1	2777	0
chr13	260150	261666	YML004C__SK1	0	-	260429	261409	0	1	1516	0
chr13	258699	260599	YML005W__SK1	0	+	258949	260335	0	1	1900	0
chr13	253632	256486	YML006C__SK1	0	-	253887	256211	0	1	2854	0
chr13	251255	254017	YML007W__SK1	0	+	251643	253595	0	1	2762	0
chr13	249334	251036	YML008C__SK1	0	-	249634	250785	0	1	1702	0
chr13	248751	249562	YML009C__SK1	0	-	249099	249311	0	1	811	0
chr13	245195	249135	YML010W__SK1	0	+	245469	248663	0	1	3940	0
chr13	244419	245479	YML011C__SK1	0	-	244689	245222	0	1	1060	0
chr13	243651	244871	YML012W__SK1	0	+	243910	244545	0	1	1220	0
chr13	241673	244051	YML013W__SK1	0	+	241943	243697	0	1	2378	0
chr13	240769	242108	YML014W__SK1	0	+	241019	241858	0	1	1339	0
chr13	239483	241083	YML015C__SK1	0	-	239784	240824	0	1	1600	0
chr13	236999	239673	YML016C__SK1	0	-	237249	239327	0	1	2674	0
chr13	232312	234046	YML018C__SK1	0	-	232577	233758	0	1	1734	0
chr13	231015	232698	YML019W__SK1	0	+	231265	232263	0	1	1683	0
chr13	228562	231326	YML020W__SK1	0	+	228957	230951	0	1	2764	0
chr13	227240	228872	YML021C__SK1	0	-	227542	228621	0	1	1632	0
chr13	226484	227665	YML022W__SK1	0	+	226744	227307	0	1	1181	0
chr13	224551	226746	YML023C__SK1	0	-	224801	226471	0	1	2195	0
chr13	218963	220621	YML027W__SK1	0	+	219213	220370	0	1	1658	0
chr13	217684	218812	YML028W__SK1	0	+	217947	218537	0	1	1128	0
chr13	214921	217939	YML029W__SK1	0	+	215171	217687	0	1	3018	0
chr13	213973	214976	YML030W__SK1	0	+	214244	214723	0	1	1003	0
chr13	211720	214274	YML031W__SK1	0	+	211996	213963	0	1	2554	0
chr13	209916	212022	YML032C__SK1	0	-	210322	211737	0	1	2106	0
chr13	203885	206918	YML035C__SK1	0	-	204235	206667	0	1	3033	0
chr13	201798	203466	YML037C__SK1	0	-	202193	203215	0	1	1668	0
chr13	200294	202300	YML038C__SK1	0	-	200582	201910	0	1	2006	0
chr13	195952	197410	YML041C__SK1	0	-	196271	197113	0	1	1458	0
chr13	193896	196511	YML042W__SK1	0	+	194146	196158	0	1	2615	0
chr13	191322	193369	YML043C__SK1	0	-	191592	193115	0	1	2047	0
chr13	188405	190880	YML046W__SK1	0	+	188740	190629	0	1	2475	0
chr13	187033	188592	YML047C__SK1	0	-	187283	188341	0	1	1559	0
chr13	185451	187196	YML048W__SK1	0	+	185734	186945	0	1	1745	0
chr13	181228	185863	YML049C__SK1	0	-	181539	185612	0	1	4635	0
chr13	180208	181661	YML050W__SK1	0	+	180458	181393	0	1	1453	0
chr13	178608	180542	YML051W__SK1	0	+	178913	180220	0	1	1934	0
chr13	177471	178951	YML052W__SK1	0	+	177721	178629	0	1	1480	0
chr13	176186	177387	YML053C__SK1	0	-	176445	177074	0	1	1201	0
chr13	172911	175224	YML054C__SK1	0	-	173198	174973	0	1	2313	0
chr13	172196	173247	YML055W__SK1	0	+	172460	172996	0	1	1051	0
chr13	167551	169979	YML057W__SK1	0	+	167849	169663	0	1	2428	0
chr13	166775	167772	YML058W__SK1	0	+	167052	167366	0	1	997	0
chr13	166180	166929	YML058W-A__SK1	0	+	166430	166636	0	1	749	0
chr13	160641	166181	YML059C__SK1	0	-	160891	165930	0	1	5540	0
chr13	159228	161042	YML060W__SK1	0	+	159543	160673	0	1	1814	0
chr13	156358	159455	YML061C__SK1	0	-	156625	159204	0	1	3097	0
chr13	154837	156606	YML062C__SK1	0	-	155177	156355	0	1	1769	0
chr13	153877	155172	YML063W__SK1	0	+	154154	154921	0	1	1295	0
chr13	152465	153816	YML064C__SK1	0	-	152814	153551	0	1	1351	0
chr13	149600	152996	YML065W__SK1	0	+	149885	152629	0	1	3396	0
chr13	147850	149460	YML066C__SK1	0	-	148100	149209	0	1	1610	0
chr13	144972	147003	YML068W__SK1	0	+	145226	146620	0	1	2031	0
chr13	142926	145114	YML069W__SK1	0	+	143176	144834	0	1	2188	0
chr13	140898	143176	YML070W__SK1	0	+	141151	142905	0	1	2278	0
chr13	137231	139561	YML071C__SK1	0	-	137520	139268	0	1	2330	0
chr13	132145	137436	YML072C__SK1	0	-	132501	137138	0	1	5291	0
chr13	127586	129361	YML074C__SK1	0	-	127867	129093	0	1	1775	0
chr13	123188	126956	YML075C__SK1	0	-	123512	126676	0	1	3768	0
chr13	119985	123376	YML076C__SK1	0	-	120291	123125	0	1	3391	0
chr13	119387	120441	YML077W__SK1	0	+	119643	120122	0	1	1054	0
chr13	118505	119669	YML078W__SK1	0	+	118779	119327	0	1	1164	0
chr13	117761	118884	YML079W__SK1	0	+	118012	118617	0	1	1123	0
chr13	116321	118093	YML080W__SK1	0	+	116571	117842	0	1	1772	0
chr13	111418	112211	YML081C-A__SK1	0	-	111750	111929	0	1	793	0
chr13	112194	116610	YML081W__SK1	0	+	112544	116298	0	1	4416	0
chr13	109352	111834	YML082W__SK1	0	+	109629	111578	0	1	2482	0
chr13	107311	109068	YML083C__SK1	0	-	107561	108817	0	1	1757	0
chr13	103284	105441	YML086C__SK1	0	-	103560	105140	0	1	2157	0
chr13	101951	103409	YML087C__SK1	0	-	102201	103139	0	1	1458	0
chr13	99733	102297	YML088W__SK1	0	+	100005	102011	0	1	2564	0
chr13	94610	98751	YML091C__SK1	0	-	94892	98500	0	1	4141	0
chr13	93449	94770	YML092C__SK1	0	-	93764	94516	0	1	1321	0
chr13	90618	93818	YML093W__SK1	0	+	90868	93567	0	1	3200	0
chr13	87437	89515	YML096W__SK1	0	+	87687	89264	0	1	2078	0
chr13	85803	87723	YML097C__SK1	0	-	86112	87467	0	1	1920	0
chr13	84775	85932	YML098W__SK1	0	+	85046	85549	0	1	1157	0
chr13	81781	85069	YML099C__SK1	0	-	82176	84818	0	1	3288	0
chr13	78123	81958	YML100W__SK1	0	+	78402	81698	0	1	3835	0
chr13	77259	78149	YML101C__SK1	0	-	77512	77865	0	1	890	0
chr13	75821	77728	YML102W__SK1	0	+	76071	77477	0	1	1907	0
chr13	70008	75597	YML103C__SK1	0	-	70368	75326	0	1	5589	0
chr13	66439	70372	YML104C__SK1	0	-	66725	70107	0	1	3933	0
chr13	65386	66730	YML105C__SK1	0	-	65653	66474	0	1	1344	0
chr13	64310	65500	YML106W__SK1	0	+	64560	65240	0	1	1190	0
chr13	62802	64307	YML107C__SK1	0	-	63052	64056	0	1	1505	0
chr13	62302	63278	YML108W__SK1	0	+	62580	62897	0	1	976	0
chr13	59173	62576	YML109W__SK1	0	+	59423	62254	0	1	3403	0
chr13	57557	59006	YML110C__SK1	0	-	57814	58737	0	1	1449	0
chr13	54472	57801	YML111W__SK1	0	+	54722	57484	0	1	3329	0
chr13	52587	54019	YML112W__SK1	0	+	52837	53727	0	1	1432	0
chr13	51575	52868	YML113W__SK1	0	+	51825	52565	0	1	1293	0
chr13	49534	51605	YML114C__SK1	0	-	49822	51354	0	1	2071	0
chr13	47699	49825	YML115C__SK1	0	-	47967	49574	0	1	2126	0
chr13	45683	47973	YML116W__SK1	0	+	45976	47604	0	1	2290	0
chr13	41631	45678	YML117W__SK1	0	+	42023	45427	0	1	4047	0
chr13	39807	41890	YML118W__SK1	0	+	40114	41631	0	1	2083	0
chr13	38141	39715	YML119W__SK1	0	+	38391	39464	0	1	1574	0
chr13	35668	37838	YML120C__SK1	0	-	36046	37587	0	1	2170	0
chr13	34410	35990	YML121W__SK1	0	+	34708	35640	0	1	1580	0
chr13	31581	33870	YML123C__SK1	0	-	31856	33619	0	1	2289	0
chr13	28308	29778	YML125C__SK1	0	-	28589	29527	0	1	1470	0
chr13	26549	28614	YML126C__SK1	0	-	26888	28363	0	1	2065	0
chr13	24645	26950	YML127W__SK1	0	+	24895	26640	0	1	2305	0
chr13	22606	24788	YML128C__SK1	0	-	22966	24507	0	1	2182	0
chr13	21976	22837	YML129C__SK1	0	-	22373	22585	0	1	861	0
chr13	19056	21288	YML130C__SK1	0	-	19317	21008	0	1	2232	0
chr13	17765	19411	YML131W__SK1	0	+	18032	19129	0	1	1646	0
chr13	267429	270114	YMR001C__SK1	0	-	267740	269857	0	1	2685	0
chr13	270659	271654	YMR002W__SK1	0	+	270914	271384	0	1	995	0
chr13	271552	272710	YMR003W__SK1	0	+	271837	272433	0	1	1158	0
chr13	272486	274642	YMR004W__SK1	0	+	272736	274271	0	1	2156	0
chr13	274446	276229	YMR005W__SK1	0	+	274764	275930	0	1	1783	0
chr13	275994	278688	YMR006C__SK1	0	-	276280	278400	0	1	2694	0
chr13	278905	281630	YMR008C__SK1	0	-	279309	281339	0	1	2725	0
chr13	282607	283660	YMR009W__SK1	0	+	282857	283396	0	1	1053	0
chr13	283474	285348	YMR010W__SK1	0	+	283856	285073	0	1	1874	0
chr13	286586	288712	YMR011W__SK1	0	+	286836	288461	0	1	2126	0
chr13	289638	294060	YMR012W__SK1	0	+	289893	293726	0	1	4422	0
chr13	293687	295779	YMR013C__SK1	0	-	293937	295496	0	1	2092	0
chr13	297367	299437	YMR014W__SK1	0	+	297627	299186	0	1	2070	0
chr13	299276	301496	YMR015C__SK1	0	-	299629	301245	0	1	2220	0
chr13	301746	304615	YMR016C__SK1	0	-	301996	304350	0	1	2869	0
chr13	305949	307715	YMR017W__SK1	0	+	306234	307427	0	1	1766	0
chr13	308698	310743	YMR018W__SK1	0	+	308948	310492	0	1	2045	0
chr13	310646	314031	YMR019W__SK1	0	+	310896	313747	0	1	3385	0
chr13	313869	315944	YMR020W__SK1	0	+	314119	315645	0	1	2075	0
chr13	315462	317428	YMR021C__SK1	0	-	315907	317160	0	1	1966	0
chr13	317166	318253	YMR022W__SK1	0	+	317422	317919	0	1	1087	0
chr13	317929	320010	YMR023C__SK1	0	-	318179	319759	0	1	2081	0
chr13	321192	322968	YMR024W__SK1	0	+	321442	322614	0	1	1776	0
chr13	322609	323997	YMR025W__SK1	0	+	322859	323746	0	1	1388	0
chr13	323523	325356	YMR026C__SK1	0	-	323795	324994	0	1	1833	0
chr13	325129	327125	YMR027W__SK1	0	+	325436	326848	0	1	1996	0
chr13	326773	328415	YMR028W__SK1	0	+	327041	328141	0	1	1642	0
chr13	327949	330072	YMR029C__SK1	0	-	328219	329790	0	1	2123	0
chr13	330102	331746	YMR030W__SK1	0	+	330352	331482	0	1	1644	0
chr13	331400	334628	YMR031C__SK1	0	-	331777	334308	0	1	3228	0
chr13	334612	337122	YMR032W__SK1	0	+	334862	336871	0	1	2510	0
chr13	338685	340536	YMR034C__SK1	0	-	338981	340285	0	1	1851	0
chr13	340386	341490	YMR035W__SK1	0	+	340706	341239	0	1	1104	0
chr13	341090	343376	YMR036C__SK1	0	-	341421	343085	0	1	2286	0
chr13	343511	346350	YMR037C__SK1	0	-	343969	346083	0	1	2839	0
chr13	346789	348077	YMR038C__SK1	0	-	347077	347826	0	1	1288	0
chr13	347894	349370	YMR039C__SK1	0	-	348210	349088	0	1	1476	0
chr13	349543	350680	YMR040W__SK1	0	+	349947	350429	0	1	1137	0
chr13	350267	351878	YMR041C__SK1	0	-	350532	351539	0	1	1611	0
chr13	351918	352992	YMR042W__SK1	0	+	352168	352701	0	1	1074	0
chr13	353179	354574	YMR043W__SK1	0	+	353432	354304	0	1	1395	0
chr13	354682	356780	YMR044W__SK1	0	+	354958	356385	0	1	2098	0
chr13	356750	360614	YMR047C__SK1	0	-	357019	360360	0	1	3864	0
chr13	360376	361888	YMR048W__SK1	0	+	360636	361580	0	1	1512	0
chr13	361490	364414	YMR049C__SK1	0	-	361740	364163	0	1	2924	0
chr13	367651	368780	YMR052W__SK1	0	+	367915	368529	0	1	1129	0
chr13	368356	371476	YMR053C__SK1	0	-	368673	371225	0	1	3120	0
chr13	371173	374642	YMR054W__SK1	0	+	371630	374302	0	1	3469	0
chr13	374162	375599	YMR055C__SK1	0	-	374427	375347	0	1	1437	0
chr13	375390	376834	YMR056C__SK1	0	-	375640	376569	0	1	1444	0
chr13	376874	379405	YMR058W__SK1	0	+	377135	379045	0	1	2531	0
chr13	379139	380049	YMR059W__SK1	0	+	379412	379798	0	1	910	0
chr13	379595	381104	YMR060C__SK1	0	-	379845	380828	0	1	1509	0
chr13	380792	383364	YMR061W__SK1	0	+	381067	383099	0	1	2572	0
chr13	383043	384940	YMR062C__SK1	0	-	383364	384689	0	1	1897	0
chr13	385138	386357	YMR063W__SK1	0	+	385388	386107	0	1	1219	0
chr13	385472	388113	YMR064W__SK1	0	+	386214	387770	0	1	2641	0
chr13	387762	389807	YMR065W__SK1	0	+	388012	389526	0	1	2045	0
chr13	389601	392798	YMR066W__SK1	0	+	389851	392547	0	1	3197	0
chr13	392384	394138	YMR067C__SK1	0	-	392634	393884	0	1	1754	0
chr13	394364	396229	YMR068W__SK1	0	+	394614	395894	0	1	1865	0
chr13	395769	397497	YMR069W__SK1	0	+	396019	396876	0	1	1728	0
chr13	397110	399236	YMR070W__SK1	0	+	397463	398917	0	1	2126	0
chr13	398770	399868	YMR071C__SK1	0	-	399053	399556	0	1	1098	0
chr13	399607	400786	YMR072W__SK1	0	+	399860	400411	0	1	1179	0
chr13	400308	401432	YMR073C__SK1	0	-	400558	401163	0	1	1124	0
chr13	401057	402025	YMR074C__SK1	0	-	401326	401763	0	1	968	0
chr13	401848	404575	YMR075W__SK1	0	+	402270	404324	0	1	2727	0
chr13	404058	408638	YMR076C__SK1	0	-	404484	408317	0	1	4580	0
chr13	409689	410947	YMR077C__SK1	0	-	410031	410696	0	1	1258	0
chr13	410713	413526	YMR078C__SK1	0	-	411050	413275	0	1	2813	0
chr13	414627	418423	YMR080C__SK1	0	-	415257	418172	0	1	3796	0
chr13	418297	419897	YMR081C__SK1	0	-	418624	419640	0	1	1600	0
chr13	423070	424736	YMR083W__SK1	0	+	423326	424453	0	1	1666	0
chr13	425420	427597	YMR085W__SK1	0	+	426029	427327	0	1	2177	0
chr13	427438	430998	YMR086W__SK1	0	+	427746	430628	0	1	3560	0
chr13	430811	432166	YMR087W__SK1	0	+	431061	431915	0	1	1355	0
chr13	431695	433947	YMR088C__SK1	0	-	431948	433636	0	1	2252	0
chr13	433713	437069	YMR089C__SK1	0	-	434143	436620	0	1	3356	0
chr13	437506	438748	YMR090W__SK1	0	+	437779	438462	0	1	1242	0
chr13	438342	440153	YMR091C__SK1	0	-	438592	439899	0	1	1811	0
chr13	439877	442299	YMR092C__SK1	0	-	440166	442013	0	1	2422	0
chr13	442299	444341	YMR093W__SK1	0	+	442549	444090	0	1	2042	0
chr13	444109	446046	YMR094W__SK1	0	+	444359	445795	0	1	1937	0
chr13	445277	446744	YMR095C__SK1	0	-	445819	446493	0	1	1467	0
chr13	446689	448175	YMR096W__SK1	0	+	446942	447835	0	1	1486	0
chr13	447700	449311	YMR097C__SK1	0	-	447958	449060	0	1	1611	0
chr13	449002	451393	YMR098C__SK1	0	-	449304	451142	0	1	2391	0
chr13	452553	453947	YMR099C__SK1	0	-	452803	453696	0	1	1394	0
chr13	454918	457422	YMR100W__SK1	0	+	455168	457030	0	1	2504	0
chr13	456960	458634	YMR101C__SK1	0	-	457312	458343	0	1	1674	0
chr13	458395	461523	YMR102C__SK1	0	-	458715	461219	0	1	3128	0
chr13	461673	464586	YMR104C__SK1	0	-	462286	464319	0	1	2913	0
chr13	464479	466724	YMR105C__SK1	0	-	464764	466473	0	1	2245	0
chr13	466918	469308	YMR106C__SK1	0	-	467168	469057	0	1	2390	0
chr13	472560	473418	YMR107W__SK1	0	+	472820	473167	0	1	858	0
chr13	473622	476216	YMR108W__SK1	0	+	473872	475935	0	1	2594	0
chr13	476125	480286	YMR109W__SK1	0	+	476375	480034	0	1	4161	0
chr13	479892	482037	YMR110C__SK1	0	-	480182	481780	0	1	2145	0
chr13	481859	483896	YMR111C__SK1	0	-	482192	483580	0	1	2037	0
chr13	483638	484534	YMR112C__SK1	0	-	483888	484283	0	1	896	0
chr13	484490	486348	YMR113W__SK1	0	+	484785	486068	0	1	1858	0
chr13	485879	487496	YMR114C__SK1	0	-	486129	487234	0	1	1617	0
chr13	487194	489352	YMR115W__SK1	0	+	487489	488993	0	1	2158	0
chr13	490779	491949	YMR117C__SK1	0	-	491034	491675	0	1	1170	0
chr13	491643	492769	YMR118C__SK1	0	-	491928	492518	0	1	1126	0
chr13	495109	497576	YMR119W__SK1	0	+	495359	497233	0	1	2467	0
chr13	497178	499558	YMR120C__SK1	0	-	497529	499307	0	1	2380	0
chr13	499495	500626	YMR121C__SK1	0	-	499761	500375	0	1	1131	0
chr13	501079	501888	YMR122W-A__SK1	0	+	501342	501596	0	1	809	0
chr13	503496	504388	YMR123W__SK1	0	+	503746	504114	0	1	892	0
chr13	504360	507743	YMR124W__SK1	0	+	504610	507447	0	1	3383	0
chr13	510614	512266	YMR126C__SK1	0	-	510920	511948	0	1	1652	0
chr13	512089	513831	YMR127C__SK1	0	-	512487	513503	0	1	1742	0
chr13	513604	517922	YMR128W__SK1	0	+	513854	517657	0	1	4318	0
chr13	517696	522267	YMR129W__SK1	0	+	517962	521975	0	1	4571	0
chr13	521941	523480	YMR130W__SK1	0	+	522277	523185	0	1	1539	0
chr13	523071	525458	YMR131C__SK1	0	-	523321	524856	0	1	2387	0
chr13	524386	525979	YMR132C__SK1	0	-	525102	525728	0	1	1593	0
chr13	528491	530445	YMR135C__SK1	0	-	528830	530194	0	1	1954	0
chr13	531082	533306	YMR136W__SK1	0	+	531336	533036	0	1	2224	0
chr13	532812	535407	YMR137C__SK1	0	-	533133	535118	0	1	2595	0
chr13	535064	536232	YMR138W__SK1	0	+	535314	535889	0	1	1168	0
chr13	535840	537702	YMR139W__SK1	0	+	536284	537396	0	1	1862	0
chr13	537592	539592	YMR140W__SK1	0	+	537873	539342	0	1	2000	0
chr13	543143	544922	YMR144W__SK1	0	+	543521	544549	0	1	1779	0
chr13	544695	546885	YMR145C__SK1	0	-	544952	546634	0	1	2190	0
chr13	547360	548934	YMR146C__SK1	0	-	547640	548683	0	1	1574	0
chr13	549081	550727	YMR147W__SK1	0	+	549356	550027	0	1	1646	0
chr13	550089	551252	YMR148W__SK1	0	+	550522	550968	0	1	1163	0
chr13	550721	552275	YMR149W__SK1	0	+	551152	552012	0	1	1554	0
chr13	551840	552960	YMR150C__SK1	0	-	552112	552684	0	1	1120	0
chr13	553004	554625	YMR152W__SK1	0	+	553254	554351	0	1	1621	0
chr13	554343	556387	YMR153W__SK1	0	+	554593	556020	0	1	2044	0
chr13	555897	558619	YMR154C__SK1	0	-	556157	558340	0	1	2722	0
chr13	558459	560672	YMR155W__SK1	0	+	558709	560352	0	1	2213	0
chr13	560175	561436	YMR156C__SK1	0	-	560458	561174	0	1	1261	0
chr13	561109	562447	YMR157C__SK1	0	-	561429	562196	0	1	1338	0
chr13	562150	563118	YMR158W__SK1	0	+	562400	562867	0	1	968	0
chr13	564380	565333	YMR159C__SK1	0	-	564630	565082	0	1	953	0
chr13	564960	567957	YMR160W__SK1	0	+	565220	567670	0	1	2997	0
chr13	567610	568803	YMR161W__SK1	0	+	567872	568546	0	1	1193	0
chr13	568811	574330	YMR162C__SK1	0	-	569105	574075	0	1	5519	0
chr13	574167	576928	YMR163C__SK1	0	-	574425	576541	0	1	2761	0
chr13	576832	580035	YMR164C__SK1	0	-	577427	579685	0	1	3203	0
chr13	579905	583014	YMR165C__SK1	0	-	580175	582763	0	1	3109	0
chr13	583075	584858	YMR166C__SK1	0	-	583501	584607	0	1	1783	0
chr13	584770	587783	YMR167W__SK1	0	+	585020	587329	0	1	3013	0
chr13	587117	589542	YMR168C__SK1	0	-	587465	589291	0	1	2425	0
chr13	589235	591256	YMR169C__SK1	0	-	589485	591005	0	1	2021	0
chr13	591367	593482	YMR170C__SK1	0	-	591695	593215	0	1	2115	0
chr13	593556	595903	YMR171C__SK1	0	-	594000	595652	0	1	2347	0
chr13	595854	598576	YMR172W__SK1	0	+	596104	598263	0	1	2722	0
chr13	598561	599723	YMR173W__SK1	0	+	598811	599439	0	1	1162	0
chr13	599249	600086	YMR174C__SK1	0	-	599617	599823	0	1	837	0
chr13	600221	600977	YMR175W__SK1	0	+	600472	600711	0	1	756	0
chr13	600904	605761	YMR176W__SK1	0	+	601200	605435	0	1	4857	0
chr13	605724	607843	YMR177W__SK1	0	+	606026	607558	0	1	2119	0
chr13	607660	609013	YMR178W__SK1	0	+	607938	608762	0	1	1353	0
chr13	609066	611879	YMR179W__SK1	0	+	609316	611592	0	1	2813	0
chr13	611459	612937	YMR180C__SK1	0	-	611709	612671	0	1	1478	0
chr13	612583	613976	YMR181C__SK1	0	-	613074	613538	0	1	1393	0
chr13	613699	614876	YMR182C__SK1	0	-	613990	614625	0	1	1177	0
chr13	615959	617513	YMR183C__SK1	0	-	616357	617243	0	1	1554	0
chr13	617358	618471	YMR184W__SK1	0	+	617624	618220	0	1	1113	0
chr13	618202	621698	YMR185W__SK1	0	+	618458	621403	0	1	3496	0
chr13	621540	624185	YMR186W__SK1	0	+	621790	623907	0	1	2645	0
chr13	623766	625670	YMR187C__SK1	0	-	624124	625419	0	1	1904	0
chr13	625426	626707	YMR188C__SK1	0	-	625726	626439	0	1	1281	0
chr13	626615	630354	YMR189W__SK1	0	+	626935	630039	0	1	3739	0
chr13	629973	635106	YMR190C__SK1	0	-	630350	634693	0	1	5133	0
chr13	634827	636538	YMR191W__SK1	0	+	635091	636212	0	1	1711	0
chr13	636303	639017	YMR192W__SK1	0	+	636553	638715	0	1	2714	0
chr13	639221	640610	YMR193W__SK1	0	+	639471	640247	0	1	1389	0
chr13	643225	644112	YMR195W__SK1	0	+	643475	643855	0	1	887	0
chr13	644236	648081	YMR196W__SK1	0	+	644506	647772	0	1	3845	0
chr13	647715	648909	YMR197C__SK1	0	-	647975	648628	0	1	1194	0
chr13	648654	651209	YMR198W__SK1	0	+	649175	650959	0	1	2555	0
chr13	651825	654047	YMR199W__SK1	0	+	652075	653714	0	1	2222	0
chr13	653844	655250	YMR200W__SK1	0	+	654182	654952	0	1	1406	0
chr13	656691	657881	YMR202W__SK1	0	+	656962	657630	0	1	1190	0
chr13	657633	659440	YMR203W__SK1	0	+	657896	659059	0	1	1807	0
chr13	659101	660980	YMR204C__SK1	0	-	659467	660729	0	1	1879	0
chr13	661035	664437	YMR205C__SK1	0	-	661291	664170	0	1	3402	0
chr13	664966	666492	YMR206W__SK1	0	+	665300	666241	0	1	1526	0
chr13	666224	673368	YMR207C__SK1	0	-	666598	672969	0	1	7144	0
chr13	673614	675462	YMR208W__SK1	0	+	673872	675203	0	1	1848	0
chr13	675016	676951	YMR209C__SK1	0	-	675315	676688	0	1	1935	0
chr13	676651	678563	YMR210W__SK1	0	+	676919	678268	0	1	1912	0
chr13	678220	680289	YMR211W__SK1	0	+	678485	679912	0	1	2069	0
chr13	679736	682825	YMR212C__SK1	0	-	680097	682445	0	1	3089	0
chr13	682519	684815	YMR213W__SK1	0	+	682783	684555	0	1	2296	0
chr13	684501	686222	YMR214W__SK1	0	+	684751	685884	0	1	1721	0
chr13	685878	688114	YMR215W__SK1	0	+	686199	687773	0	1	2236	0
chr13	687825	690839	YMR216C__SK1	0	-	688211	690430	0	1	3014	0
chr13	690931	693009	YMR217W__SK1	0	+	691181	692758	0	1	2078	0
chr13	692626	696511	YMR218C__SK1	0	-	692953	696260	0	1	3885	0
chr13	696256	701771	YMR219W__SK1	0	+	696506	701482	0	1	5515	0
chr13	701428	703326	YMR220W__SK1	0	+	701689	703044	0	1	1898	0
chr13	703025	705069	YMR221C__SK1	0	-	703304	704818	0	1	2044	0
chr13	704711	705933	YMR222C__SK1	0	-	705011	705682	0	1	1222	0
chr13	705836	707768	YMR223W__SK1	0	+	706088	707503	0	1	1932	0
chr13	707599	710276	YMR224C__SK1	0	-	707947	710025	0	1	2677	0
chr13	710691	712037	YMR226C__SK1	0	-	710965	711768	0	1	1346	0
chr13	711699	714040	YMR227C__SK1	0	-	711985	713757	0	1	2341	0
chr13	713748	715274	YMR228W__SK1	0	+	713998	715023	0	1	1526	0
chr13	715030	720748	YMR229C__SK1	0	-	715308	720497	0	1	5718	0
chr13	722648	726285	YMR231W__SK1	0	+	722918	726007	0	1	3637	0
chr13	726049	728619	YMR232W__SK1	0	+	726299	728332	0	1	2570	0
chr13	728302	729636	YMR233W__SK1	0	+	728559	729239	0	1	1334	0
chr13	729339	731001	YMR234W__SK1	0	+	729640	730686	0	1	1662	0
chr13	730521	732383	YMR235C__SK1	0	-	730886	732109	0	1	1862	0
chr13	732095	733126	YMR236W__SK1	0	+	732345	732818	0	1	1031	0
chr13	732852	735548	YMR237W__SK1	0	+	733123	735297	0	1	2696	0
chr13	735422	737401	YMR238W__SK1	0	+	735727	737103	0	1	1979	0
chr13	737386	739306	YMR239C__SK1	0	-	737636	739051	0	1	1920	0
chr13	739054	740900	YMR240C__SK1	0	-	739304	740614	0	1	1846	0
chr13	741033	742552	YMR241W__SK1	0	+	741334	742278	0	1	1519	0
chr13	743883	745818	YMR243C__SK1	0	-	744212	745540	0	1	1935	0
chr13	747599	748609	YMR244C-A__SK1	0	-	747879	748193	0	1	1010	0
chr13	746362	747962	YMR244W__SK1	0	+	746612	747679	0	1	1600	0
chr13	748910	751623	YMR246W__SK1	0	+	749166	751250	0	1	2713	0
chr13	752457	757646	YMR247C__SK1	0	-	752707	757395	0	1	5189	0
chr13	759470	761781	YMR250W__SK1	0	+	759757	761514	0	1	2311	0
chr13	761628	763341	YMR251W__SK1	0	+	761878	762978	0	1	1713	0
chr13	763463	764322	YMR251W-A__SK1	0	+	763713	763892	0	1	859	0
chr13	763999	764931	YMR252C__SK1	0	-	764276	764680	0	1	932	0
chr13	764571	766407	YMR253C__SK1	0	-	764907	766151	0	1	1836	0
chr13	766701	767967	YMR255W__SK1	0	+	766959	767525	0	1	1266	0
chr13	767566	768336	YMR256C__SK1	0	-	767903	768085	0	1	770	0
chr13	768335	771245	YMR257C__SK1	0	-	768585	770990	0	1	2910	0
chr13	771306	773504	YMR258C__SK1	0	-	771580	773241	0	1	2198	0
chr13	773332	778094	YMR259C__SK1	0	-	773582	777843	0	1	4762	0
chr13	778044	779065	YMR260C__SK1	0	-	778338	778799	0	1	1021	0
chr13	778789	782600	YMR261C__SK1	0	-	779167	782331	0	1	3811	0
chr13	782413	784004	YMR262W__SK1	0	+	782688	783629	0	1	1591	0
chr13	783604	784737	YMR263W__SK1	0	+	783881	784486	0	1	1133	0
chr13	784484	785696	YMR264W__SK1	0	+	784767	785378	0	1	1212	0
chr13	785244	787138	YMR265C__SK1	0	-	785502	786887	0	1	1894	0
chr13	787230	790697	YMR266W__SK1	0	+	787480	790340	0	1	3467	0
chr13	790502	791935	YMR267W__SK1	0	+	790752	791684	0	1	1433	0
chr13	791447	793453	YMR268C__SK1	0	-	791868	793202	0	1	2006	0
chr13	793151	794337	YMR269W__SK1	0	+	793436	794068	0	1	1186	0
chr13	794010	795746	YMR270C__SK1	0	-	794303	795400	0	1	1736	0
chr13	795537	796776	YMR271C__SK1	0	-	795842	796525	0	1	1239	0
chr13	797920	799634	YMR272C__SK1	0	-	798229	799383	0	1	1714	0
chr13	799562	802854	YMR273C__SK1	0	-	799840	802587	0	1	3292	0
chr13	802704	804215	YMR274C__SK1	0	-	802971	803918	0	1	1511	0
chr13	803996	807495	YMR275C__SK1	0	-	804259	807189	0	1	3499	0
chr13	807187	808863	YMR276W__SK1	0	+	807437	808558	0	1	1676	0
chr13	808517	811412	YMR277W__SK1	0	+	808866	811064	0	1	2895	0
chr13	811088	813560	YMR278W__SK1	0	+	811367	813235	0	1	2472	0
chr13	813083	815206	YMR279C__SK1	0	-	813333	814955	0	1	2123	0
chr13	815297	820172	YMR280C__SK1	0	-	815632	819921	0	1	4875	0
chr13	820681	822119	YMR281W__SK1	0	+	820931	821845	0	1	1438	0
chr13	821670	823948	YMR282C__SK1	0	-	821948	823690	0	1	2278	0
chr13	823607	825825	YMR283C__SK1	0	-	823918	825459	0	1	2218	0
chr13	826497	828899	YMR284W__SK1	0	+	826779	828587	0	1	2402	0
chr13	828466	830535	YMR285C__SK1	0	-	828737	830284	0	1	2069	0
chr13	830274	831083	YMR286W__SK1	0	+	830536	830796	0	1	809	0
chr13	830777	834239	YMR287C__SK1	0	-	831030	833939	0	1	3462	0
chr13	833915	837339	YMR288W__SK1	0	+	834165	837080	0	1	3424	0
chr13	837029	838798	YMR289W__SK1	0	+	837279	838403	0	1	1769	0
chr13	838418	840433	YMR290C__SK1	0	-	838668	840182	0	1	2015	0
chr13	840957	843306	YMR291W__SK1	0	+	841222	842982	0	1	2349	0
chr13	843739	845634	YMR293C__SK1	0	-	843989	845383	0	1	1895	0
chr13	845303	846968	YMR294W__SK1	0	+	845559	846680	0	1	1665	0
chr13	846640	847734	YMR295C__SK1	0	-	846890	847483	0	1	1094	0
chr13	847556	849733	YMR296C__SK1	0	-	847806	849482	0	1	2177	0
chr13	850247	852419	YMR297W__SK1	0	+	850511	852108	0	1	2172	0
chr13	852134	853137	YMR298W__SK1	0	+	852407	852859	0	1	1003	0
chr13	852711	854189	YMR299C__SK1	0	-	853000	853938	0	1	1478	0
chr13	853848	855927	YMR300C__SK1	0	-	854144	855676	0	1	2079	0
chr13	855832	858463	YMR301C__SK1	0	-	856140	858212	0	1	2631	0
chr13	858408	861499	YMR302C__SK1	0	-	858658	861210	0	1	3091	0
chr13	861589	863173	YMR303C__SK1	0	-	861876	862922	0	1	1584	0
chr13	863301	867574	YMR304W__SK1	0	+	863570	867262	0	1	4273	0
chr13	867411	869081	YMR305C__SK1	0	-	867661	868830	0	1	1670	0
chr13	869494	875442	YMR306W__SK1	0	+	869757	875114	0	1	5948	0
chr13	875348	877592	YMR307W__SK1	0	+	875598	877277	0	1	2244	0
chr13	877250	881153	YMR308C__SK1	0	-	877547	880816	0	1	3903	0
chr13	881323	884335	YMR309C__SK1	0	-	881581	884019	0	1	3012	0
chr13	884033	885587	YMR310C__SK1	0	-	884308	885261	0	1	1554	0
chr13	885225	886478	YMR311C__SK1	0	-	885506	886195	0	1	1253	0
chr13	886747	888069	YMR312W__SK1	0	+	886997	887818	0	1	1322	0
chr13	887632	890161	YMR313C__SK1	0	-	887971	889899	0	1	2529	0
chr13	890041	891334	YMR314W__SK1	0	+	890298	891002	0	1	1293	0
chr13	891098	892749	YMR315W__SK1	0	+	891389	892438	0	1	1651	0
chr13	893161	894683	YMR316W__SK1	0	+	893411	894421	0	1	1522	0
chr13	895700	899680	YMR317W__SK1	0	+	895950	899429	0	1	3980	0
chr13	899455	901038	YMR318C__SK1	0	-	899705	900787	0	1	1583	0
chr13	901096	903453	YMR319C__SK1	0	-	901524	903182	0	1	2357	0
chr14	636332	638017	YNL001W__SK1	0	+	636582	637742	0	1	1685	0
chr14	635038	636516	YNL002C__SK1	0	-	635291	636259	0	1	1478	0
chr14	633729	635204	YNL003C__SK1	0	-	634092	634946	0	1	1475	0
chr14	630122	631823	YNL005C__SK1	0	-	630430	631545	0	1	1701	0
chr14	628920	630567	YNL006W__SK1	0	+	629184	630095	0	1	1647	0
chr14	627353	628934	YNL007C__SK1	0	-	627603	628682	0	1	1581	0
chr14	625049	627590	YNL008C__SK1	0	-	625307	627315	0	1	2541	0
chr14	623667	625516	YNL009W__SK1	0	+	623917	625179	0	1	1849	0
chr14	622451	623779	YNL010W__SK1	0	+	622731	623456	0	1	1328	0
chr14	620640	622517	YNL011C__SK1	0	-	620932	622266	0	1	1877	0
chr14	615165	618832	YNL014W__SK1	0	+	615415	618549	0	1	3667	0
chr14	614207	615049	YNL015W__SK1	0	+	614472	614699	0	1	842	0
chr14	611714	613605	YNL016W__SK1	0	+	611993	613354	0	1	1891	0
chr14	608773	611112	YNL018C__SK1	0	-	609023	610861	0	1	2339	0
chr14	607236	608591	YNL019C__SK1	0	-	607486	608340	0	1	1355	0
chr14	604398	606899	YNL020C__SK1	0	-	604732	606648	0	1	2501	0
chr14	602086	604830	YNL021W__SK1	0	+	602336	604456	0	1	2744	0
chr14	600226	602269	YNL022C__SK1	0	-	600536	602008	0	1	2043	0
chr14	597122	600565	YNL023C__SK1	0	-	597372	600269	0	1	3443	0
chr14	595967	597208	YNL024C__SK1	0	-	596217	596957	0	1	1241	0
chr14	595286	596213	YNL024C-A__SK1	0	-	595712	595930	0	1	927	0
chr14	593072	594683	YNL025C__SK1	0	-	593433	594404	0	1	1611	0
chr14	590784	592794	YNL026W__SK1	0	+	591034	592488	0	1	2010	0
chr14	588320	590995	YNL027W__SK1	0	+	588676	590712	0	1	2675	0
chr14	586059	588128	YNL029C__SK1	0	-	586309	587877	0	1	2069	0
chr14	585596	586418	YNL030W__SK1	0	+	585846	586157	0	1	822	0
chr14	584459	585421	YNL031C__SK1	0	-	584760	585170	0	1	962	0
chr14	583294	584782	YNL032W__SK1	0	+	583626	584471	0	1	1488	0
chr14	581871	583226	YNL033W__SK1	0	+	582121	582975	0	1	1355	0
chr14	579333	581672	YNL034W__SK1	0	+	579583	581421	0	1	2339	0
chr14	577025	578719	YNL035C__SK1	0	-	577287	578456	0	1	1694	0
chr14	571028	572257	YNL036W__SK1	0	+	571320	571985	0	1	1229	0
chr14	569129	570836	YNL037C__SK1	0	-	569425	570507	0	1	1707	0
chr14	566303	568628	YNL039W__SK1	0	+	566553	568337	0	1	2325	0
chr14	564615	566629	YNL040W__SK1	0	+	564885	566255	0	1	2014	0
chr14	560568	563786	YNL041C__SK1	0	-	560973	563492	0	1	3218	0
chr14	559329	561046	YNL042W__SK1	0	+	559605	560795	0	1	1717	0
chr14	554563	557146	YNL045W__SK1	0	+	554813	556828	0	1	2583	0
chr14	553904	555031	YNL046W__SK1	0	+	554154	554672	0	1	1127	0
chr14	551481	554009	YNL047C__SK1	0	-	551761	553731	0	1	2528	0
chr14	549752	551948	YNL048W__SK1	0	+	550021	551667	0	1	2196	0
chr14	546879	550010	YNL049C__SK1	0	-	547129	549759	0	1	3131	0
chr14	544247	545969	YNL051W__SK1	0	+	544507	545718	0	1	1722	0
chr14	543312	544398	YNL052W__SK1	0	+	543571	544032	0	1	1086	0
chr14	541538	543538	YNL053W__SK1	0	+	541788	543257	0	1	2000	0
chr14	537659	541680	YNL054W__SK1	0	+	537909	541429	0	1	4021	0
chr14	535455	536841	YNL055C__SK1	0	-	535721	536572	0	1	1386	0
chr14	534682	535857	YNL056W__SK1	0	+	534976	535569	0	1	1175	0
chr14	533221	534694	YNL058C__SK1	0	-	533499	534443	0	1	1473	0
chr14	530076	532932	YNL059C__SK1	0	-	530405	532672	0	1	2856	0
chr14	528010	530417	YNL061W__SK1	0	+	528266	530122	0	1	2407	0
chr14	526213	528192	YNL062C__SK1	0	-	526505	527941	0	1	1979	0
chr14	525237	526682	YNL063W__SK1	0	+	525487	526431	0	1	1445	0
chr14	523304	525079	YNL064C__SK1	0	-	523599	524828	0	1	1775	0
chr14	521205	523493	YNL065W__SK1	0	+	521455	523215	0	1	2288	0
chr14	518997	520822	YNL066W__SK1	0	+	519247	520509	0	1	1825	0
chr14	517149	518284	YNL067W__SK1	0	+	517416	517991	0	1	1135	0
chr14	513045	516335	YNL068C__SK1	0	-	513439	516027	0	1	3290	0
chr14	510796	511608	YNL070W__SK1	0	+	511098	511280	0	1	812	0
chr14	508982	510971	YNL071W__SK1	0	+	509252	510700	0	1	1989	0
chr14	507777	509241	YNL072W__SK1	0	+	508046	508969	0	1	1464	0
chr14	505865	508127	YNL073W__SK1	0	+	506115	507845	0	1	2262	0
chr14	504154	506122	YNL074C__SK1	0	-	504495	505853	0	1	1968	0
chr14	503081	504458	YNL075W__SK1	0	+	503335	504207	0	1	1377	0
chr14	500956	503310	YNL076W__SK1	0	+	501284	503038	0	1	2354	0
chr14	498760	500957	YNL077W__SK1	0	+	499120	500706	0	1	2197	0
chr14	497208	499135	YNL078W__SK1	0	+	497472	498719	0	1	1927	0
chr14	495886	497130	YNL079C__SK1	0	-	496268	496867	0	1	1244	0
chr14	494379	496130	YNL080C__SK1	0	-	494634	495734	0	1	1751	0
chr14	493508	494605	YNL081C__SK1	0	-	493883	494314	0	1	1097	0
chr14	490824	493983	YNL082W__SK1	0	+	491074	493707	0	1	3159	0
chr14	488800	491058	YNL083W__SK1	0	+	489061	490698	0	1	2258	0
chr14	487446	489055	YNL084C__SK1	0	-	487737	488786	0	1	1609	0
chr14	484636	487681	YNL085W__SK1	0	+	484896	487388	0	1	3045	0
chr14	483828	484694	YNL086W__SK1	0	+	484099	484407	0	1	866	0
chr14	479926	484126	YNL087W__SK1	0	+	480176	483712	0	1	4200	0
chr14	475195	480147	YNL088W__SK1	0	+	475470	479756	0	1	4952	0
chr14	473957	475162	YNL090W__SK1	0	+	474331	474909	0	1	1205	0
chr14	469839	474206	YNL091W__SK1	0	+	470174	473896	0	1	4367	0
chr14	468372	470267	YNL092W__SK1	0	+	468637	469839	0	1	1895	0
chr14	467364	468799	YNL093W__SK1	0	+	467634	468296	0	1	1435	0
chr14	464865	467466	YNL094W__SK1	0	+	465377	467140	0	1	2601	0
chr14	462428	464864	YNL095C__SK1	0	-	462678	464606	0	1	2436	0
chr14	458843	460475	YNL097C__SK1	0	-	459136	460128	0	1	1632	0
chr14	457089	458611	YNL098C__SK1	0	-	457392	458360	0	1	1522	0
chr14	456080	457345	YNL099C__SK1	0	-	456356	457072	0	1	1265	0
chr14	455130	456397	YNL100W__SK1	0	+	455401	456105	0	1	1267	0
chr14	452381	455348	YNL101W__SK1	0	+	452787	454928	0	1	2967	0
chr14	447625	452532	YNL102W__SK1	0	+	447875	452281	0	1	4907	0
chr14	445153	447782	YNL103W__SK1	0	+	445510	447528	0	1	2629	0
chr14	442358	444779	YNL104C__SK1	0	-	442669	444528	0	1	2421	0
chr14	438429	442593	YNL106C__SK1	0	-	438716	442267	0	1	4164	0
chr14	437607	438925	YNL107W__SK1	0	+	437870	438550	0	1	1318	0
chr14	436480	437849	YNL108C__SK1	0	-	436786	437598	0	1	1369	0
chr14	435274	436535	YNL110C__SK1	0	-	435600	436262	0	1	1261	0
chr14	434344	435339	YNL111C__SK1	0	-	434714	435076	0	1	995	0
chr14	430292	431364	YNL113W__SK1	0	+	430569	430997	0	1	1072	0
chr14	427624	430135	YNL115C__SK1	0	-	427917	429851	0	1	2511	0
chr14	425878	427987	YNL116W__SK1	0	+	426139	427707	0	1	2109	0
chr14	423906	426138	YNL117W__SK1	0	+	424156	425820	0	1	2232	0
chr14	420110	423633	YNL118C__SK1	0	-	420450	423362	0	1	3523	0
chr14	418589	420610	YNL119W__SK1	0	+	418839	420319	0	1	2021	0
chr14	416230	418609	YNL121C__SK1	0	-	416484	418337	0	1	2379	0
chr14	415573	416421	YNL122C__SK1	0	-	415823	416170	0	1	848	0
chr14	412225	415738	YNL123W__SK1	0	+	412486	415479	0	1	3513	0
chr14	410443	412422	YNL124W__SK1	0	+	410693	412171	0	1	1979	0
chr14	407604	410219	YNL125C__SK1	0	-	407947	409968	0	1	2615	0
chr14	404760	407859	YNL126W__SK1	0	+	405027	407567	0	1	3099	0
chr14	401524	404907	YNL127W__SK1	0	+	401787	404648	0	1	3383	0
chr14	399908	401748	YNL128W__SK1	0	+	400159	401463	0	1	1840	0
chr14	398985	400296	YNL129W__SK1	0	+	399280	400002	0	1	1311	0
chr14	396293	397275	YNL131W__SK1	0	+	396566	397024	0	1	982	0
chr14	392870	396591	YNL132W__SK1	0	+	393120	396290	0	1	3721	0
chr14	391655	392761	YNL133C__SK1	0	-	391970	392491	0	1	1106	0
chr14	389972	391675	YNL134C__SK1	0	-	390254	391384	0	1	1703	0
chr14	389379	390280	YNL135C__SK1	0	-	389685	390029	0	1	901	0
chr14	387899	389799	YNL136W__SK1	0	+	388171	389448	0	1	1900	0
chr14	385994	388195	YNL137C__SK1	0	-	386398	387858	0	1	2201	0
chr14	384264	386393	YNL138W__SK1	0	+	384544	386124	0	1	2129	0
chr14	378477	383846	YNL139C__SK1	0	-	378727	383520	0	1	5369	0
chr14	377149	378714	YNL141W__SK1	0	+	377399	378442	0	1	1565	0
chr14	375026	377037	YNL142W__SK1	0	+	375276	376775	0	1	2011	0
chr14	370402	373161	YNL144C__SK1	0	-	370652	372874	0	1	2759	0
chr14	369255	370099	YNL146W__SK1	0	+	369546	369848	0	1	844	0
chr14	367335	368752	YNL148C__SK1	0	-	367737	368501	0	1	1417	0
chr14	366849	367854	YNL149C__SK1	0	-	367195	367584	0	1	1005	0
chr14	365228	366642	YNL151C__SK1	0	-	365593	366348	0	1	1414	0
chr14	363864	365650	YNL152W__SK1	0	+	364140	365369	0	1	1786	0
chr14	363187	364134	YNL153C__SK1	0	-	363494	363883	0	1	947	0
chr14	361097	363392	YNL154C__SK1	0	-	361458	363101	0	1	2295	0
chr14	359976	361472	YNL155W__SK1	0	+	360339	361163	0	1	1496	0
chr14	358642	360099	YNL156C__SK1	0	-	358892	359791	0	1	1457	0
chr14	357900	358955	YNL157W__SK1	0	+	358175	358681	0	1	1055	0
chr14	357173	358407	YNL158W__SK1	0	+	357435	358031	0	1	1234	0
chr14	355712	357436	YNL159C__SK1	0	-	356301	357170	0	1	1724	0
chr14	354119	355795	YNL160W__SK1	0	+	354369	355433	0	1	1676	0
chr14	350076	353119	YNL161W__SK1	0	+	350427	352691	0	1	3043	0
chr14	347902	348630	YNL162W-A__SK1	0	+	348161	348379	0	1	728	0
chr14	344308	348156	YNL163C__SK1	0	-	344574	347905	0	1	3848	0
chr14	342815	344524	YNL164C__SK1	0	-	343096	344151	0	1	1709	0
chr14	341374	343196	YNL165W__SK1	0	+	341663	342883	0	1	1822	0
chr14	339798	341651	YNL166C__SK1	0	-	340050	341396	0	1	1853	0
chr14	336974	339585	YNL167C__SK1	0	-	337247	339190	0	1	2611	0
chr14	335457	336916	YNL168C__SK1	0	-	335861	336640	0	1	1459	0
chr14	333747	335863	YNL169C__SK1	0	-	333997	335502	0	1	2116	0
chr14	328119	333963	YNL172W__SK1	0	+	328467	333710	0	1	5844	0
chr14	326472	328151	YNL173C__SK1	0	-	326788	327888	0	1	1679	0
chr14	324942	326695	YNL175C__SK1	0	-	325233	326444	0	1	1753	0
chr14	322587	325093	YNL176C__SK1	0	-	322913	324811	0	1	2506	0
chr14	321148	322711	YNL177C__SK1	0	-	321525	322454	0	1	1563	0
chr14	320268	321491	YNL178W__SK1	0	+	320518	321240	0	1	1223	0
chr14	317244	318756	YNL180C__SK1	0	-	317510	318505	0	1	1512	0
chr14	315941	317665	YNL181W__SK1	0	+	316191	317414	0	1	1724	0
chr14	313533	315727	YNL182C__SK1	0	-	313809	315476	0	1	2194	0
chr14	310645	313711	YNL183C__SK1	0	-	310986	313358	0	1	3066	0
chr14	309690	310866	YNL185C__SK1	0	-	310041	310517	0	1	1176	0
chr14	307047	310051	YNL186W__SK1	0	+	307370	309724	0	1	3004	0
chr14	305613	307345	YNL187W__SK1	0	+	305866	306939	0	1	1732	0
chr14	303848	305732	YNL188W__SK1	0	+	304180	305481	0	1	1884	0
chr14	301689	304041	YNL189W__SK1	0	+	302132	303760	0	1	2352	0
chr14	300127	301133	YNL190W__SK1	0	+	300449	300883	0	1	1006	0
chr14	298240	299850	YNL191W__SK1	0	+	298490	299563	0	1	1610	0
chr14	294179	298211	YNL192W__SK1	0	+	294559	297954	0	1	4032	0
chr14	292175	294375	YNL193W__SK1	0	+	292425	294101	0	1	2200	0
chr14	290507	292008	YNL194C__SK1	0	-	290779	291684	0	1	1501	0
chr14	289318	290685	YNL195C__SK1	0	-	289592	290377	0	1	1367	0
chr14	288081	289491	YNL196C__SK1	0	-	288347	289240	0	1	1410	0
chr14	285313	288214	YNL197C__SK1	0	-	285674	287659	0	1	2901	0
chr14	282737	284847	YNL199C__SK1	0	-	282992	284596	0	1	2110	0
chr14	281499	282851	YNL200C__SK1	0	-	281779	282519	0	1	1352	0
chr14	278345	281589	YNL201C__SK1	0	-	278696	281272	0	1	3244	0
chr14	277391	278776	YNL202W__SK1	0	+	277647	278525	0	1	1385	0
chr14	276194	277603	YNL204C__SK1	0	-	276444	277346	0	1	1409	0
chr14	274582	276476	YNL206C__SK1	0	-	274854	276221	0	1	1894	0
chr14	273101	274947	YNL207W__SK1	0	+	273419	274696	0	1	1846	0
chr14	272210	273368	YNL208W__SK1	0	+	272460	273083	0	1	1158	0
chr14	269847	272218	YNL209W__SK1	0	+	270101	271942	0	1	2371	0
chr14	268714	270363	YNL210W__SK1	0	+	268975	269787	0	1	1649	0
chr14	267788	268646	YNL211C__SK1	0	-	268099	268359	0	1	858	0
chr14	265230	268209	YNL212W__SK1	0	+	265505	267853	0	1	2979	0
chr14	264254	265502	YNL213C__SK1	0	-	264504	265148	0	1	1248	0
chr14	263394	264745	YNL214W__SK1	0	+	263661	264260	0	1	1351	0
chr14	262218	263725	YNL215W__SK1	0	+	262512	263474	0	1	1507	0
chr14	259479	262548	YNL216W__SK1	0	+	259733	262216	0	1	3069	0
chr14	258125	259614	YNL217W__SK1	0	+	258375	259355	0	1	1489	0
chr14	255870	258583	YNL218W__SK1	0	+	256282	258045	0	1	2713	0
chr14	253709	255958	YNL219C__SK1	0	-	254041	255707	0	1	2249	0
chr14	252198	254065	YNL220W__SK1	0	+	252465	253766	0	1	1867	0
chr14	248750	251999	YNL221C__SK1	0	-	249121	251748	0	1	3249	0
chr14	246862	248195	YNL222W__SK1	0	+	247147	247767	0	1	1333	0
chr14	245169	247198	YNL223W__SK1	0	+	245423	246907	0	1	2029	0
chr14	242598	245403	YNL224C__SK1	0	-	242849	245152	0	1	2805	0
chr14	240483	242773	YNL225C__SK1	0	-	240777	242522	0	1	2290	0
chr14	238438	240735	YNL227C__SK1	0	-	238712	240484	0	1	2297	0
chr14	236842	238508	YNL229C__SK1	0	-	237193	238257	0	1	1666	0
chr14	235332	236972	YNL230C__SK1	0	-	235582	236721	0	1	1640	0
chr14	233796	235352	YNL231C__SK1	0	-	234046	235101	0	1	1556	0
chr14	232705	234144	YNL232W__SK1	0	+	232982	233860	0	1	1439	0
chr14	229725	232945	YNL233W__SK1	0	+	229978	232659	0	1	3220	0
chr14	228042	229863	YNL234W__SK1	0	+	228292	229572	0	1	1821	0
chr14	224739	228175	YNL236W__SK1	0	+	224989	227913	0	1	3436	0
chr14	222997	224949	YNL237W__SK1	0	+	223247	224626	0	1	1952	0
chr14	220237	223232	YNL238W__SK1	0	+	220487	222931	0	1	2995	0
chr14	218368	220294	YNL239W__SK1	0	+	218628	219992	0	1	1926	0
chr14	216216	218287	YNL240C__SK1	0	-	216561	218036	0	1	2071	0
chr14	214059	216255	YNL241C__SK1	0	-	214490	216004	0	1	2196	0
chr14	209135	214445	YNL242W__SK1	0	+	209392	214170	0	1	5310	0
chr14	205868	209293	YNL243W__SK1	0	+	206118	209024	0	1	3425	0
chr14	204888	205835	YNL244C__SK1	0	-	205239	205565	0	1	947	0
chr14	204123	205238	YNL245C__SK1	0	-	204416	204955	0	1	1115	0
chr14	200695	203568	YNL247W__SK1	0	+	200945	203248	0	1	2873	0
chr14	199181	200929	YNL248C__SK1	0	-	199431	200678	0	1	1748	0
chr14	197158	199354	YNL249C__SK1	0	-	197465	199092	0	1	2196	0
chr14	193208	197684	YNL250W__SK1	0	+	193481	197419	0	1	4476	0
chr14	190349	192911	YNL251C__SK1	0	-	190658	192385	0	1	2562	0
chr14	189263	190609	YNL252C__SK1	0	-	189513	190358	0	1	1346	0
chr14	187809	189694	YNL253W__SK1	0	+	188090	189358	0	1	1885	0
chr14	185785	187573	YNL254C__SK1	0	-	186117	187322	0	1	1788	0
chr14	185086	186121	YNL255C__SK1	0	-	185401	185862	0	1	1035	0
chr14	182435	185426	YNL256W__SK1	0	+	182695	185169	0	1	2991	0
chr14	178427	182643	YNL257C__SK1	0	-	178703	182392	0	1	4216	0
chr14	175845	178707	YNL258C__SK1	0	-	176181	178445	0	1	2862	0
chr14	175431	176219	YNL259C__SK1	0	-	175717	175938	0	1	788	0
chr14	174546	175779	YNL260C__SK1	0	-	174933	175528	0	1	1233	0
chr14	172920	174864	YNL261W__SK1	0	+	173174	174613	0	1	1944	0
chr14	166041	173348	YNL262W__SK1	0	+	166291	172959	0	1	7307	0
chr14	164690	166303	YNL263C__SK1	0	-	164975	165919	0	1	1613	0
chr14	163273	164949	YNL264C__SK1	0	-	163641	164693	0	1	1676	0
chr14	158684	162497	YNL267W__SK1	0	+	159019	162219	0	1	3813	0
chr14	156442	158841	YNL268W__SK1	0	+	156692	158526	0	1	2399	0
chr14	153832	156054	YNL270C__SK1	0	-	154082	155803	0	1	2222	0
chr14	147321	153785	YNL271C__SK1	0	-	147670	153534	0	1	6464	0
chr14	144674	147554	YNL272C__SK1	0	-	144927	147206	0	1	2880	0
chr14	140755	145001	YNL273W__SK1	0	+	141005	144721	0	1	4246	0
chr14	138944	140561	YNL274C__SK1	0	-	139240	140292	0	1	1617	0
chr14	136947	139406	YNL275W__SK1	0	+	137390	139120	0	1	2459	0
chr14	134625	136607	YNL277W__SK1	0	+	134884	136344	0	1	1982	0
chr14	130559	134242	YNL278W__SK1	0	+	130809	133991	0	1	3683	0
chr14	128205	130691	YNL279W__SK1	0	+	128455	130440	0	1	2486	0
chr14	126383	128264	YNL280C__SK1	0	-	126633	127949	0	1	1881	0
chr14	125755	126851	YNL281W__SK1	0	+	126005	126466	0	1	1096	0
chr14	124975	126138	YNL282W__SK1	0	+	125225	125812	0	1	1163	0
chr14	120358	121852	YNL284C__SK1	0	-	120633	121601	0	1	1494	0
chr14	102440	103879	YNL286W__SK1	0	+	102752	103609	0	1	1439	0
chr14	99263	102772	YNL287W__SK1	0	+	99521	102328	0	1	3509	0
chr14	97459	99313	YNL288W__SK1	0	+	97830	98951	0	1	1854	0
chr14	95194	96566	YNL289W__SK1	0	+	95444	96283	0	1	1372	0
chr14	93503	95079	YNL290W__SK1	0	+	93765	94787	0	1	1576	0
chr14	91396	93811	YNL291C__SK1	0	-	91716	93362	0	1	2415	0
chr14	90104	91911	YNL292W__SK1	0	+	90354	91565	0	1	1807	0
chr14	87895	90357	YNL293W__SK1	0	+	88187	90088	0	1	2462	0
chr14	85896	88209	YNL294C__SK1	0	-	86206	87807	0	1	2313	0
chr14	84221	86449	YNL295W__SK1	0	+	84493	86067	0	1	2228	0
chr14	78936	84399	YNL297C__SK1	0	-	79220	84130	0	1	5463	0
chr14	76213	79329	YNL298W__SK1	0	+	76465	78990	0	1	3116	0
chr14	73817	76291	YNL299W__SK1	0	+	74067	75994	0	1	2474	0
chr14	73046	73855	YNL300W__SK1	0	+	73296	73604	0	1	809	0
chr14	67587	69341	YNL304W__SK1	0	+	67837	69090	0	1	1754	0
chr14	66186	67582	YNL305C__SK1	0	-	66436	67331	0	1	1396	0
chr14	65421	66623	YNL306W__SK1	0	+	65693	66346	0	1	1202	0
chr14	63626	65517	YNL307C__SK1	0	-	63984	65111	0	1	1891	0
chr14	61382	63686	YNL308C__SK1	0	-	61660	63435	0	1	2304	0
chr14	59943	61794	YNL309W__SK1	0	+	60200	61462	0	1	1851	0
chr14	59117	60243	YNL310C__SK1	0	-	59445	59969	0	1	1126	0
chr14	56666	59481	YNL311C__SK1	0	-	56939	59230	0	1	2815	0
chr14	52580	55815	YNL313C__SK1	0	-	52850	55564	0	1	3235	0
chr14	51735	53007	YNL314W__SK1	0	+	51989	52756	0	1	1272	0
chr14	50607	52073	YNL315C__SK1	0	-	50866	51822	0	1	1466	0
chr14	49367	50872	YNL316C__SK1	0	-	49617	50621	0	1	1505	0
chr14	47915	49852	YNL317W__SK1	0	+	48165	49562	0	1	1937	0
chr14	46003	48126	YNL318C__SK1	0	-	46253	47875	0	1	2123	0
chr14	44938	46351	YNL320W__SK1	0	+	45246	46100	0	1	1413	0
chr14	41992	45294	YNL321W__SK1	0	+	42242	44968	0	1	3302	0
chr14	40588	42030	YNL322C__SK1	0	-	40838	41779	0	1	1442	0
chr14	39230	41014	YNL323W__SK1	0	+	39488	40732	0	1	1784	0
chr14	36033	39173	YNL325C__SK1	0	-	36283	38922	0	1	3140	0
chr14	34610	36170	YNL326C__SK1	0	-	34881	35891	0	1	1560	0
chr14	31342	34968	YNL327W__SK1	0	+	31592	34717	0	1	3626	0
chr14	30128	31069	YNL328C__SK1	0	-	30378	30818	0	1	941	0
chr14	26805	30449	YNL329C__SK1	0	-	27085	30177	0	1	3644	0
chr14	25285	27118	YNL330C__SK1	0	-	25545	26846	0	1	1833	0
chr14	23377	25043	YNL331C__SK1	0	-	23662	24792	0	1	1666	0
chr14	638468	640444	YNR001C__SK1	0	-	638748	640186	0	1	1976	0
chr14	644787	646142	YNR002C__SK1	0	-	645043	645891	0	1	1355	0
chr14	646065	647586	YNR003C__SK1	0	-	646379	647332	0	1	1521	0
chr14	647728	649058	YNR004W__SK1	0	+	647979	648419	0	1	1330	0
chr14	648750	651179	YNR006W__SK1	0	+	649022	650890	0	1	2429	0
chr14	650896	652444	YNR007C__SK1	0	-	651218	652150	0	1	1548	0
chr14	652182	654737	YNR008W__SK1	0	+	652432	654417	0	1	2555	0
chr14	654436	655767	YNR009W__SK1	0	+	654726	655475	0	1	1331	0
chr14	655513	656484	YNR010W__SK1	0	+	655781	656230	0	1	971	0
chr14	656052	659236	YNR011C__SK1	0	-	656355	658985	0	1	3184	0
chr14	659212	661229	YNR012W__SK1	0	+	659466	660971	0	1	2017	0
chr14	660812	664002	YNR013C__SK1	0	-	661062	663746	0	1	3190	0
chr14	664246	665484	YNR014W__SK1	0	+	664496	665134	0	1	1238	0
chr14	665168	666823	YNR015W__SK1	0	+	665418	666572	0	1	1655	0
chr14	666433	673656	YNR016C__SK1	0	-	666704	673405	0	1	7223	0
chr14	674690	675993	YNR017W__SK1	0	+	674943	675611	0	1	1303	0
chr14	676050	677301	YNR018W__SK1	0	+	676300	676974	0	1	1251	0
chr14	677114	679592	YNR019W__SK1	0	+	677369	679296	0	1	2478	0
chr14	680137	682025	YNR021W__SK1	0	+	680403	681617	0	1	1888	0
chr14	681527	682489	YNR022C__SK1	0	-	681800	682219	0	1	962	0
chr14	682167	684499	YNR023W__SK1	0	+	682444	684144	0	1	2332	0
chr14	684185	685294	YNR024W__SK1	0	+	684435	684995	0	1	1109	0
chr14	684804	686995	YNR026C__SK1	0	-	685300	686715	0	1	2191	0
chr14	686684	688289	YNR027W__SK1	0	+	686948	687901	0	1	1605	0
chr14	687927	689443	YNR028W__SK1	0	+	688202	689128	0	1	1516	0
chr14	688919	690764	YNR029C__SK1	0	-	689224	690513	0	1	1845	0
chr14	690517	692834	YNR030W__SK1	0	+	690819	692474	0	1	2317	0
chr14	692459	697716	YNR031C__SK1	0	-	692714	697453	0	1	5257	0
chr14	698934	699740	YNR032C-A__SK1	0	-	699263	699484	0	1	806	0
chr14	697707	699485	YNR032W__SK1	0	+	698030	699136	0	1	1778	0
chr14	699405	702269	YNR033W__SK1	0	+	699655	702018	0	1	2864	0
chr14	702079	703728	YNR034W__SK1	0	+	702340	703305	0	1	1649	0
chr14	704319	705185	YNR034W-A__SK1	0	+	704578	704874	0	1	866	0
chr14	704758	706329	YNR035C__SK1	0	-	705033	706061	0	1	1571	0
chr14	706052	707092	YNR036C__SK1	0	-	706375	706836	0	1	1040	0
chr14	706801	707602	YNR037C__SK1	0	-	707066	707341	0	1	801	0
chr14	707359	709749	YNR038W__SK1	0	+	707609	709498	0	1	2390	0
chr14	709342	711711	YNR039C__SK1	0	-	709629	711446	0	1	2369	0
chr14	711455	712726	YNR040W__SK1	0	+	711705	712475	0	1	1271	0
chr14	712290	713932	YNR041C__SK1	0	-	712556	713674	0	1	1642	0
chr14	713646	715377	YNR043W__SK1	0	+	713910	715100	0	1	1731	0
chr14	715463	718099	YNR044W__SK1	0	+	715713	717848	0	1	2636	0
chr14	717835	719871	YNR045W__SK1	0	+	718111	719580	0	1	2036	0
chr14	719494	720480	YNR046W__SK1	0	+	719760	720167	0	1	986	0
chr14	720192	723630	YNR047W__SK1	0	+	720495	723176	0	1	3438	0
chr14	723346	725127	YNR048W__SK1	0	+	723600	724781	0	1	1781	0
chr14	724722	725893	YNR049C__SK1	0	-	724993	725625	0	1	1171	0
chr14	725734	727610	YNR050C__SK1	0	-	726017	727357	0	1	1876	0
chr14	728496	730613	YNR051C__SK1	0	-	728746	730293	0	1	2117	0
chr14	731025	732895	YNR052C__SK1	0	-	731310	732638	0	1	1870	0
chr14	735095	736546	YNR054C__SK1	0	-	735345	736295	0	1	1451	0
chr14	739472	741743	YNR055C__SK1	0	-	739732	741492	0	1	2271	0
chr14	742674	744859	YNR056C__SK1	0	-	742924	744608	0	1	2185	0
chr14	744322	745625	YNR057C__SK1	0	-	744661	745374	0	1	1303	0
chr14	745346	747289	YNR058W__SK1	0	+	745596	747038	0	1	1943	0
chr14	747848	750217	YNR059W__SK1	0	+	748108	749850	0	1	2369	0
chr14	751004	753664	YNR060W__SK1	0	+	751254	753413	0	1	2660	0
chr14	753677	755097	YNR061C__SK1	0	-	754183	754842	0	1	1420	0
chr14	755411	756895	YNR062C__SK1	0	-	755661	756644	0	1	1484	0
chr14	758001	760370	YNR063W__SK1	0	+	758251	760074	0	1	2369	0
chr14	759985	761567	YNR064C__SK1	0	-	760444	761316	0	1	1582	0
chr14	764370	766594	YNR066C__SK1	0	-	765033	766343	0	1	2224	0
chr14	766811	770665	YNR067C__SK1	0	-	767061	770414	0	1	3854	0
chr14	772175	774402	YNR069C__SK1	0	-	772434	773903	0	1	2227	0
chr14	776417	780968	YNR070W__SK1	0	+	776667	780668	0	1	4551	0
chr14	781428	783008	YNR071C__SK1	0	-	781729	782757	0	1	1580	0
chr14	783693	785887	YNR072W__SK1	0	+	783943	785636	0	1	2194	0
chr14	785803	787833	YNR073C__SK1	0	-	786074	787582	0	1	2030	0
chr14	788641	790278	YNR074C__SK1	0	-	788891	790027	0	1	1637	0
chr14	790951	792576	YNR075W__SK1	0	+	791201	792325	0	1	1625	0
chr15	325488	327243	YOL001W__SK1	0	+	326059	326940	0	1	1755	0
chr15	323959	325434	YOL002C__SK1	0	-	324222	325175	0	1	1475	0
chr15	322333	324060	YOL003C__SK1	0	-	322673	323809	0	1	1727	0
chr15	317503	322714	YOL004W__SK1	0	+	317753	322363	0	1	5211	0
chr15	316369	317282	YOL005C__SK1	0	-	316641	317003	0	1	913	0
chr15	313566	316488	YOL006C__SK1	0	-	313906	316215	0	1	2922	0
chr15	311637	313450	YOL007C__SK1	0	-	312172	313197	0	1	1813	0
chr15	310876	312108	YOL008W__SK1	0	+	311142	311765	0	1	1232	0
chr15	309884	311220	YOL009C__SK1	0	-	310154	310969	0	1	1336	0
chr15	308522	310126	YOL010W__SK1	0	+	308772	309875	0	1	1604	0
chr15	305862	308583	YOL011W__SK1	0	+	306196	308244	0	1	2721	0
chr15	304173	305125	YOL012C__SK1	0	-	304425	304829	0	1	952	0
chr15	301964	304133	YOL013C__SK1	0	-	302227	303882	0	1	2169	0
chr15	300297	301171	YOL014W__SK1	0	+	300547	300920	0	1	874	0
chr15	297684	299945	YOL015W__SK1	0	+	297934	299694	0	1	2261	0
chr15	295300	297287	YOL016C__SK1	0	-	295634	296977	0	1	1987	0
chr15	293136	295832	YOL017W__SK1	0	+	293386	295530	0	1	2696	0
chr15	291369	293184	YOL018C__SK1	0	-	291740	292933	0	1	1815	0
chr15	289508	291666	YOL019W__SK1	0	+	289758	291413	0	1	2158	0
chr15	286783	289158	YOL020W__SK1	0	+	287033	288811	0	1	2375	0
chr15	282977	286538	YOL021C__SK1	0	-	283282	286287	0	1	3561	0
chr15	280840	282639	YOL022C__SK1	0	-	281131	282357	0	1	1799	0
chr15	278665	281196	YOL023W__SK1	0	+	278915	280945	0	1	2531	0
chr15	277701	278720	YOL024W__SK1	0	+	277951	278469	0	1	1019	0
chr15	275513	278083	YOL025W__SK1	0	+	275822	277804	0	1	2570	0
chr15	274594	275483	YOL026C__SK1	0	-	274877	275218	0	1	889	0
chr15	272594	274840	YOL027C__SK1	0	-	272868	274589	0	1	2246	0
chr15	268725	270806	YOL030W__SK1	0	+	269007	270476	0	1	2081	0
chr15	266817	268625	YOL031C__SK1	0	-	267084	268349	0	1	1808	0
chr15	265989	267240	YOL032W__SK1	0	+	266249	266989	0	1	1251	0
chr15	264045	266201	YOL033W__SK1	0	+	264295	265905	0	1	2156	0
chr15	260494	264287	YOL034W__SK1	0	+	260744	264025	0	1	3793	0
chr15	257320	260177	YOL036W__SK1	0	+	257570	259855	0	1	2857	0
chr15	255903	257178	YOL038W__SK1	0	+	256163	256927	0	1	1275	0
chr15	254874	255744	YOL039W__SK1	0	+	255124	255444	0	1	870	0
chr15	253679	254677	YOL040C__SK1	0	-	253975	254403	0	1	998	0
chr15	251843	253723	YOL041C__SK1	0	-	252093	253472	0	1	1880	0
chr15	250330	252113	YOL042W__SK1	0	+	250651	251742	0	1	1783	0
chr15	248960	250615	YOL043C__SK1	0	-	249218	250360	0	1	1655	0
chr15	247675	249410	YOL044W__SK1	0	+	247976	249127	0	1	1735	0
chr15	244073	247971	YOL045W__SK1	0	+	244323	247628	0	1	3898	0
chr15	239164	241249	YOL049W__SK1	0	+	239444	240919	0	1	2085	0
chr15	234821	239424	YOL051W__SK1	0	+	235242	239019	0	1	4603	0
chr15	232398	234187	YOL052C__SK1	0	-	232746	233936	0	1	1789	0
chr15	231454	232318	YOL052C-A__SK1	0	-	231875	232060	0	1	864	0
chr15	228670	230452	YOL054W__SK1	0	+	228920	230140	0	1	1782	0
chr15	223388	225604	YOL055C__SK1	0	-	223681	225336	0	1	2216	0
chr15	222279	223691	YOL056W__SK1	0	+	222529	223440	0	1	1412	0
chr15	219756	222522	YOL057W__SK1	0	+	220028	222163	0	1	2766	0
chr15	218223	220088	YOL058W__SK1	0	+	218473	219735	0	1	1865	0
chr15	216138	217967	YOL059W__SK1	0	+	216388	217710	0	1	1829	0
chr15	212811	215695	YOL060C__SK1	0	-	213261	215381	0	1	2884	0
chr15	211201	213271	YOL061W__SK1	0	+	211488	212978	0	1	2070	0
chr15	209486	211508	YOL062C__SK1	0	-	209765	211239	0	1	2022	0
chr15	206371	209761	YOL063C__SK1	0	-	206637	209510	0	1	3390	0
chr15	205075	206672	YOL064C__SK1	0	-	205348	206421	0	1	1597	0
chr15	203726	205389	YOL065C__SK1	0	-	203976	205130	0	1	1663	0
chr15	201650	203967	YOL066C__SK1	0	-	201941	203716	0	1	2317	0
chr15	200980	202026	YOL067C__SK1	0	-	201230	201763	0	1	1046	0
chr15	199351	201374	YOL068C__SK1	0	-	199613	201124	0	1	2023	0
chr15	197943	199939	YOL069W__SK1	0	+	198193	199548	0	1	1996	0
chr15	196204	198234	YOL070C__SK1	0	-	196471	197976	0	1	2030	0
chr15	195508	196500	YOL071W__SK1	0	+	195758	196246	0	1	992	0
chr15	193961	195829	YOL072W__SK1	0	+	194211	195578	0	1	1868	0
chr15	192782	194302	YOL073C__SK1	0	-	193070	194038	0	1	1520	0
chr15	188459	193077	YOL075C__SK1	0	-	188894	192777	0	1	4618	0
chr15	185989	188959	YOL076W__SK1	0	+	186262	188652	0	1	2970	0
chr15	184830	186241	YOL077C__SK1	0	-	185086	185961	0	1	1411	0
chr15	184415	185185	YOL077W-A__SK1	0	+	184676	184882	0	1	770	0
chr15	180670	184756	YOL078W__SK1	0	+	180920	184450	0	1	4086	0
chr15	179420	180915	YOL080C__SK1	0	-	179795	180664	0	1	1495	0
chr15	169948	179798	YOL081W__SK1	0	+	170310	179547	0	1	9850	0
chr15	167659	169497	YOL082W__SK1	0	+	167970	169217	0	1	1838	0
chr15	164646	166446	YOL083W__SK1	0	+	164957	166195	0	1	1800	0
chr15	161349	164918	YOL084W__SK1	0	+	161599	164574	0	1	3569	0
chr15	158544	160091	YOL086C__SK1	0	-	158794	159840	0	1	1547	0
chr15	158168	158942	YOL086W-A__SK1	0	+	158418	158691	0	1	774	0
chr15	154193	158370	YOL087C__SK1	0	-	154532	157882	0	1	4177	0
chr15	152776	154241	YOL088C__SK1	0	-	153157	153990	0	1	1465	0
chr15	149347	152986	YOL089C__SK1	0	-	149643	152735	0	1	3639	0
chr15	146341	149772	YOL090W__SK1	0	+	146627	149521	0	1	3431	0
chr15	144329	146685	YOL091W__SK1	0	+	144579	146408	0	1	2356	0
chr15	143181	144631	YOL092W__SK1	0	+	143454	144380	0	1	1450	0
chr15	141815	143205	YOL093W__SK1	0	+	142065	142946	0	1	1390	0
chr15	140584	142093	YOL094C__SK1	0	-	140834	141805	0	1	1509	0
chr15	138227	140848	YOL095C__SK1	0	-	138477	140597	0	1	2621	0
chr15	137087	138546	YOL096C__SK1	0	-	137357	138295	0	1	1459	0
chr15	135472	137330	YOL097C__SK1	0	-	135778	137076	0	1	1858	0
chr15	131552	135404	YOL098C__SK1	0	-	131977	135090	0	1	3852	0
chr15	128239	132020	YOL100W__SK1	0	+	128489	131734	0	1	3781	0
chr15	125978	127436	YOL101C__SK1	0	-	126233	127171	0	1	1458	0
chr15	124998	126202	YOL102C__SK1	0	-	125248	125940	0	1	1204	0
chr15	122981	125350	YOL103W__SK1	0	+	123252	125081	0	1	2369	0
chr15	121076	122885	YOL104C__SK1	0	-	121576	122634	0	1	1809	0
chr15	119031	121466	YOL105C__SK1	0	-	119342	120988	0	1	2435	0
chr15	116142	117680	YOL107W__SK1	0	+	116392	117420	0	1	1538	0
chr15	115268	116427	YOL108C__SK1	0	-	115721	116176	0	1	1159	0
chr15	114332	115226	YOL109W__SK1	0	+	114588	114929	0	1	894	0
chr15	113217	114505	YOL110W__SK1	0	+	113467	114180	0	1	1288	0
chr15	112278	113446	YOL111C__SK1	0	-	112549	113187	0	1	1168	0
chr15	110664	112777	YOL112W__SK1	0	+	111001	112479	0	1	2113	0
chr15	108224	110851	YOL113W__SK1	0	+	108617	110584	0	1	2627	0
chr15	107359	108468	YOL114C__SK1	0	-	107609	108217	0	1	1109	0
chr15	105468	107868	YOL115W__SK1	0	+	105767	107521	0	1	2400	0
chr15	103785	105574	YOL116W__SK1	0	+	104101	105249	0	1	1789	0
chr15	101551	104131	YOL117W__SK1	0	+	101843	103780	0	1	2580	0
chr15	98804	100918	YOL119C__SK1	0	-	99148	100653	0	1	2114	0
chr15	93653	95983	YOL122C__SK1	0	-	93995	95722	0	1	2330	0
chr15	91879	94022	YOL123W__SK1	0	+	92147	93751	0	1	2143	0
chr15	89505	91307	YOL124C__SK1	0	-	89755	91056	0	1	1802	0
chr15	87797	89816	YOL125W__SK1	0	+	88132	89565	0	1	2019	0
chr15	85700	87464	YOL126C__SK1	0	-	86080	87213	0	1	1764	0
chr15	82385	84021	YOL128C__SK1	0	-	82643	83770	0	1	1636	0
chr15	81588	82701	YOL129W__SK1	0	+	81851	82405	0	1	1113	0
chr15	78410	81838	YOL130W__SK1	0	+	78693	81272	0	1	3428	0
chr15	77074	78306	YOL131W__SK1	0	+	77324	77650	0	1	1232	0
chr15	75337	77310	YOL132W__SK1	0	+	75593	77008	0	1	1973	0
chr15	74352	75485	YOL133W__SK1	0	+	74616	74981	0	1	1133	0
chr15	73303	74588	YOL135C__SK1	0	-	73668	74336	0	1	1285	0
chr15	71309	73310	YOL136C__SK1	0	-	71853	73046	0	1	2001	0
chr15	69652	71657	YOL137W__SK1	0	+	69913	71406	0	1	2005	0
chr15	65375	69933	YOL138C__SK1	0	-	65625	69642	0	1	4558	0
chr15	64408	65590	YOL139C__SK1	0	-	64683	65324	0	1	1182	0
chr15	62813	64585	YOL140W__SK1	0	+	63063	64334	0	1	1772	0
chr15	60505	63093	YOL141W__SK1	0	+	60755	62842	0	1	2588	0
chr15	59606	60835	YOL142W__SK1	0	+	59862	60584	0	1	1229	0
chr15	58648	59699	YOL143C__SK1	0	-	58920	59429	0	1	1051	0
chr15	57169	59143	YOL144W__SK1	0	+	57426	58877	0	1	1974	0
chr15	53589	57406	YOL145C__SK1	0	-	53883	57116	0	1	3817	0
chr15	52942	54027	YOL146W__SK1	0	+	53192	53776	0	1	1085	0
chr15	51929	53227	YOL147C__SK1	0	-	52261	52971	0	1	1298	0
chr15	49822	52179	YOL148C__SK1	0	-	50091	51902	0	1	2357	0
chr15	49017	50282	YOL149W__SK1	0	+	49287	49982	0	1	1265	0
chr15	47779	49322	YOL151W__SK1	0	+	48043	49071	0	1	1543	0
chr15	44887	47250	YOL152W__SK1	0	+	45137	46999	0	1	2363	0
chr15	38796	40089	YOL154W__SK1	0	+	39048	39797	0	1	1293	0
chr15	32359	36709	YOL155C__SK1	0	-	32636	36414	0	1	4350	0
chr15	23092	25519	YOL158C__SK1	0	-	23448	25268	0	1	2427	0
chr15	20969	22003	YOL159C__SK1	0	-	21219	21752	0	1	1034	0
[truncated: 11,188 more rows]

## Sheet: tableS7_miceHumanHybrid_BED
chr1	3204562	3661579	uc007aeu.1	0	-	3206102	3661429	0	3	2487,200,947,	0,207220,456070,
chr1	3638391	3648985	uc007aev.1	0	-	3638391	3638391	0	2	2199,58,	0,10536,
chr1	4333587	4350395	uc007aex.2	0	-	4334680	4342906	0	4	6585,172,636,115,	0,8403,8695,16693,
chr1	4481008	4486494	uc007aez.1	0	-	4481796	4483487	0	5	1741,367,92,807,123,	0,2172,2844,4208,5363,
chr1	4763278	4775807	uc007aff.2	0	-	4766544	4775758	0	5	3604,124,166,155,154,	0,4327,9370,10753,12375,
chr1	4797973	4836816	uc007afh.1	0	+	4797994	4835097	0	9	90,32,66,48,71,74,102,177,1773,	0,562,20691,22375,24418,29108,31494,33063,37070,
chr1	4847774	4887990	uc007afi.2	0	+	4847994	4886445	0	10	283,63,106,88,146,57,155,147,72,1554,	0,9776,20333,29050,31763,33046,34221,35723,37240,38662,
chr1	4899656	5060366	uc007afl.2	0	-	4900554	5060258	0	6	1087,235,84,143,300,276,	0,2738,7321,14271,111162,160434,
chr1	5073253	5152630	uc007afn.1	0	+	5074531	5152246	0	14	106,147,103,90,114,105,54,98,193,179,126,102,114,445,	0,1244,5836,10190,12442,14856,17897,34217,41104,49911,52639,60577,66775,78932,
chr1	5159376	5159402	uc011whv.1	0	-	5159376	5159376	0	1	26,	0,
chr1	5578573	5592947	uc007afo.1	0	+	5579129	5592865	0	4	171,271,353,615,	0,542,10097,13759,
chr1	5903787	5907479	uc011whw.1	0	-	5906384	5907374	0	1	3692,	0,
chr1	6204742	6266185	uc007afr.2	0	+	6220083	6264356	0	24	296,110,115,127,171,203,427,171,185,187,82,62,104,127,1892,166,109,241,49,48,59,137,71,1907,	0,13278,15297,19299,19567,23600,25290,29443,30133,30496,30763,30936,33044,33404,33614,46268,48172,48362,49880,50912,54036,56029,58039,59536,
chr1	6349411	6384812	uc007afv.2	0	+	6349411	6381185	0	5	184,54,81,77,462,	0,29242,30109,31709,34939,
chr1	6720131	6851021	uc007afy.1	0	+	6758978	6848681	0	24	190,78,73,43,55,31,191,786,135,91,105,194,212,246,116,63,69,63,81,222,89,104,144,2481,	0,7529,22245,22943,38847,40893,65335,72269,77492,79226,80523,87552,89883,97725,103512,112088,112822,114070,114240,115520,118856,125318,127249,128409,
chr1	7079000	7163709	uc007agb.1	0	+	7110389	7159963	0	6	297,422,103,172,124,4114,	0,31274,58717,71972,74328,80595,
chr1	7339486	7387950	uc007age.1	0	-	7339486	7339486	0	3	985,124,152,	0,2365,48312,
chr1	8352741	9289811	uc007agh.1	0	-	8353555	8794024	0	21	973,111,93,153,72,117,39,130,131,83,103,42,44,58,57,135,54,54,64,82,1598,	0,51542,82366,85319,100733,102776,192064,220544,232751,244409,262118,315146,315276,316412,319312,420102,441256,519500,636525,840518,935472,
chr1	8644100	8644126	uc011wia.1	0	+	8644100	8644100	0	1	26,	0,
chr1	9535488	9537536	uc007agk.2	0	+	9535604	9536702	0	1	2048,	0,
chr1	9538126	9568049	uc007agl.2	0	+	9538173	9566355	0	14	106,38,41,54,155,197,78,106,153,99,79,97,158,1778,	0,1861,3671,4877,5272,5577,7492,8954,10087,12063,15463,15751,18735,28145,
chr1	9550913	9621173	uc007agn.2	0	-	9550913	9550913	0	5	946,49,90,128,32,	0,2990,58717,60122,70228,
chr1	9591103	9621173	uc007ago.2	0	-	9591103	9591103	0	4	259,90,128,32,	0,18527,19932,30038,
chr1	9591347	9617223	uc007agp.1	0	+	9591664	9614977	0	6	384,56,163,62,92,2430,	0,5707,12045,18569,21326,23446,
chr1	9658915	9690290	uc007agq.1	0	-	9659964	9690035	0	16	1178,180,105,117,115,143,369,234,105,72,175,221,93,72,106,275,	0,2744,3377,3705,4266,4910,7132,9437,12950,14262,16801,18726,21246,23883,24452,31100,
chr1	9713277	9738463	uc007ags.1	0	-	9714562	9738237	0	3	2154,87,2933,	0,13769,22253,
chr1	9737728	9782003	uc007agt.1	0	+	9737728	9737728	0	7	957,116,99,84,76,125,798,	0,4801,32685,33082,33885,42008,43477,
chr1	9788210	9892649	uc007agv.1	0	+	9855333	9888971	0	17	117,218,84,73,76,88,50,58,84,132,113,37,87,96,156,90,3849,	0,67001,70253,73500,74128,79036,80896,82202,83448,83630,86277,86495,87537,87917,90740,93231,100590,
chr1	9898718	9931035	uc011wie.1	0	+	9901799	9930625	0	15	53,138,131,60,196,123,105,126,238,206,167,180,143,110,577,	0,3037,3272,3476,6836,7678,7912,10382,11797,15419,22143,23364,25285,28358,31740,
chr1	9932105	9934199	uc007aha.1	0	-	9932105	9932105	0	4	131,69,108,99,	0,298,585,1995,
chr1	9932550	9932624	uc011wif.1	0	-	9932550	9932550	0	1	74,	0,
chr1	9958706	9999211	uc007ahb.1	0	-	9958900	9993444	0	9	306,160,132,118,117,139,167,219,59,	0,7961,10190,16966,26520,30775,31345,34609,40446,
chr1	10014911	10027979	uc007ahe.1	0	-	10015059	10027893	0	8	233,149,112,86,66,129,235,229,	0,2272,5768,7508,8427,9177,10098,12839,
chr1	10028298	10126849	uc007ahi.1	0	+	10035166	10126226	0	30	127,109,103,104,81,99,395,87,71,94,58,206,134,79,130,148,153,113,150,147,105,67,118,140,141,47,64,110,139,835,	0,6858,9206,20502,26115,27105,28208,36642,38954,44035,45283,47529,49833,50664,51970,57648,65994,70151,74175,74658,75385,77800,78396,88122,89205,91768,94236,94946,95874,97716,
chr1	10032921	10039091	uc007ahm.1	0	-	10032921	10032921	0	2	280,118,	0,6052,
chr1	10127587	10222751	uc007ahn.1	0	-	10128912	10222575	0	38	1490,118,139,169,140,133,73,139,136,130,131,161,173,152,170,41,91,151,159,129,152,172,85,206,112,202,109,240,235,134,176,102,277,180,147,157,31,300,	0,2960,4052,5069,7211,9896,14294,15879,16100,16774,19407,20393,22061,22370,23194,23456,26190,35327,35687,36560,42319,43363,46156,46469,46879,51250,51720,51932,56750,61336,62222,67301,71918,75537,76618,78330,79022,94864,
chr1	10314807	10710024	uc007ahq.1	0	-	10315204	10709808	0	11	585,85,203,91,111,105,102,115,125,76,332,	0,4746,12540,83542,84530,152298,156287,159222,164098,270893,394885,
chr1	10983545	11293763	uc007ahs.2	0	+	10983873	11287834	0	40	445,72,123,105,102,162,134,104,150,145,101,104,50,76,73,143,93,149,86,137,118,185,162,223,208,180,95,83,91,129,42,218,103,144,115,67,191,103,68,5975,	0,67861,72329,74546,86558,96252,104998,107599,114138,116817,119278,129656,130349,138873,143300,146491,146771,149184,156345,160078,162776,166631,168775,176388,177119,188390,190981,191665,192422,193172,200048,206370,210601,215047,238217,272214,272504,291592,295788,304243,
chr1	11404185	11965983	uc011wij.1	0	+	11404649	11965047	0	14	533,148,132,129,29,173,167,136,86,77,48,94,57,980,	0,97813,104473,131049,148858,174269,182046,333860,384376,415710,519439,536858,557941,560818,
chr1	12708625	12850453	uc007aid.1	0	+	12776607	12848923	0	22	239,95,73,231,240,152,170,151,176,129,57,130,217,253,97,95,66,176,143,124,34,1561,	0,10049,67534,67923,78221,86635,89309,98793,99833,101856,102250,103425,117568,119814,121284,121858,122898,124104,129550,129786,132215,140267,
chr1	12856630	12981216	uc007aif.1	0	-	12861948	12980576	0	9	5779,65,242,160,199,165,212,133,1556,	0,9760,12588,14743,27877,54488,72439,77430,123030,
chr1	13103508	13117244	uc007aik.1	0	-	13104340	13115916	0	8	1060,102,203,271,158,54,691,54,	0,2352,5335,8933,10935,11191,11738,13682,
chr1	13129239	13364164	uc007aim.1	0	-	13132841	13214775	0	23	3614,90,199,178,229,78,279,166,130,216,207,211,1270,148,144,102,189,178,104,173,105,57,146,	0,7716,9158,9772,11531,13220,13638,17211,21002,22914,25737,27737,34920,37915,41322,42057,45016,47574,50928,82148,85450,146810,234779,
chr1	13333668	13337135	uc007ais.1	0	-	13333668	13333668	0	1	3467,	0,
chr1	13554782	13579945	uc007ait.1	0	-	13556403	13579803	0	11	1695,161,144,105,71,85,59,117,122,64,265,	0,4769,5237,7101,7302,11666,13398,14748,14988,16321,24898,
chr1	13615979	13650590	uc007aiu.1	0	-	13616941	13650531	0	7	1006,82,149,179,127,164,181,	0,1457,4166,12332,21486,24822,34430,
chr1	13658851	13691804	uc007aiv.1	0	+	13662573	13691464	0	4	97,639,221,969,	0,3355,15285,31984,
chr1	13775765	13777010	uc011wil.1	0	-	13775765	13775765	0	1	1245,	0,
chr1	14159038	14300280	uc007aix.1	0	-	14160996	14292974	0	18	2039,101,122,115,161,59,90,84,140,187,83,123,146,70,78,128,50,554,	0,10522,14199,14423,15391,15668,39937,60535,62455,83470,84062,101747,105107,105576,114163,133812,135467,140688,
chr1	14743428	14746047	uc007aja.1	0	-	14744319	14745829	0	2	978,737,	0,1882,
chr1	14746275	14767012	uc007ajb.1	0	+	14746275	14746275	0	4	43,121,79,409,	0,17622,19335,20328,
chr1	14862728	14908943	uc007ajc.1	0	-	14863586	14908916	0	27	1081,98,111,69,183,130,170,90,166,71,99,60,94,167,115,165,170,101,100,49,137,146,109,108,176,160,138,	0,1716,3201,7551,8949,9464,11462,13102,14239,14947,16746,17747,18657,20535,23844,25361,25608,26699,27417,29214,30498,31499,31805,33275,38082,39712,46077,
chr1	15258710	15258997	uc007ajd.1	0	-	15258710	15258710	0	1	287,	0,
chr1	15302532	15704295	uc007aje.1	0	+	15302532	15701710	0	2	579,4730,	0,397033,
chr1	15795738	15833510	uc007ajh.1	0	+	15795758	15833163	0	10	300,96,122,87,150,113,60,89,107,509,	0,1983,7383,10228,13276,13993,25849,27743,32524,37263,
chr1	15843942	15882803	uc007ajj.1	0	-	15845825	15882733	0	5	2001,177,91,195,284,	0,5027,6399,29784,38577,
chr1	16056059	16083406	uc007ajk.1	0	-	16056059	16056059	0	6	296,56,133,164,843,352,	0,2821,12589,14851,15689,26995,
chr1	16091375	16094514	uc007ajl.2	0	-	16091808	16094459	0	7	65,210,110,138,167,175,69,	0,432,1195,1397,1873,2215,3070,
chr1	16095962	16122631	uc007ajm.1	0	+	16096098	16121498	0	6	425,236,99,146,132,1257,	0,1913,22283,23314,25193,25412,
chr1	16218890	16509383	uc007ajn.2	0	-	16219853	16476214	0	14	1057,89,308,61,132,138,213,108,160,136,160,131,67,130,	0,2193,116894,137269,140945,145864,161011,163707,165241,211513,234225,257210,280532,290363,
chr1	16559486	16609367	uc007ajt.1	0	-	16561349	16609332	0	6	1877,76,156,103,92,50,	0,12521,15870,28545,32856,49831,
chr1	16632845	16646946	uc007ajv.1	0	-	16633368	16638039	0	4	714,144,53,44,	0,2921,5190,14057,
chr1	16655271	16668356	uc007ajy.1	0	+	16655388	16667506	0	3	315,106,1308,	0,2477,11777,
chr1	16678536	16699686	uc007ajz.2	0	+	16678588	16699618	0	5	164,90,129,53,167,	0,3228,12339,17717,20983,
chr1	16987544	17087879	uc007aka.1	0	-	16987559	17087685	0	5	96,644,119,760,573,	0,6427,18575,93834,99762,
chr1	17135453	17154351	uc007akc.2	0	+	17135552	17151590	0	6	216,193,174,95,115,3144,	0,1563,11588,13036,14551,15754,
chr1	17158485	17163184	uc007akd.1	0	+	17158485	17158485	0	4	121,341,167,380,	0,1407,3390,4319,
chr1	17591981	17621020	uc007ake.2	0	+	17592659	17615051	0	6	142,308,119,133,116,6105,	0,676,17882,19500,19746,22934,
chr1	17666107	17717727	uc007akf.1	0	-	17666107	17666107	0	7	1078,158,57,210,145,68,548,	0,20969,31643,33659,36423,48495,51072,
chr1	17717497	17756288	uc007akh.1	0	+	17718737	17754195	0	15	347,321,119,133,116,101,141,61,67,131,44,73,76,131,2145,	0,1177,17937,18363,19314,20084,22090,22848,23017,23317,25421,25551,28841,34695,36646,
chr1	18105271	18127133	uc007aki.1	0	-	18105709	18127131	0	7	566,89,98,149,91,135,65,	0,7547,9041,13451,14968,18848,21797,
chr1	18200133	18213645	uc007akl.1	0	-	18200133	18200133	0	2	178,44,	0,13468,
chr1	18226553	18227524	uc007akm.1	0	-	18226553	18227524	0	2	188,70,	0,901,
chr1	18250604	18255219	uc007ako.1	0	-	18250604	18255161	0	2	143,113,	0,4502,
chr1	19093102	19156413	uc007akp.1	0	+	19093336	19156259	0	8	273,498,61,166,119,142,114,374,	0,1342,5228,15808,16140,39815,45282,62937,
chr1	19202134	19228815	uc007akt.1	0	+	19202477	19224428	0	7	370,459,61,220,119,142,4685,	0,1897,7139,14382,16388,18959,21996,
chr1	20047859	20608138	uc007akv.1	0	-	20048378	20605404	0	67	932,123,159,108,88,136,1018,158,169,876,153,155,88,114,138,129,66,196,178,247,133,135,106,113,131,57,126,192,158,208,213,157,151,220,144,1602,68,196,136,131,276,106,123,185,128,139,176,128,143,91,90,279,115,142,96,102,71,40,65,75,79,58,109,142,78,137,147,	0,12599,15678,23407,45436,46763,59151,140239,141563,142741,151382,154058,162260,165080,181522,217740,230417,252746,254254,289432,292634,301061,303207,306340,316077,316933,319596,323624,333686,334233,356442,392442,445163,451114,462375,464885,476064,476757,479494,482535,489490,490312,491907,493068,495690,497299,500809,501642,504581,505844,506022,507820,508979,509669,512050,513560,526281,527379,5278…
chr1	20669090	20672968	uc011win.1	0	+	20669099	20669450	0	1	3878,	0,
chr1	20720985	20724577	uc007aky.1	0	+	20721042	20723940	0	3	84,212,875,	0,1191,2717,
chr1	20767229	20774351	uc007ala.1	0	-	20767847	20774280	0	3	856,221,98,	0,2142,7024,
chr1	20793092	20793462	uc007alb.1	0	+	20793092	20793092	0	1	370,	0,
chr1	20793094	20810294	uc007alc.1	0	-	20793536	20810289	0	17	641,91,77,104,141,151,127,175,209,132,154,109,239,131,209,113,83,	0,1803,2249,2783,3728,5707,6582,7044,8951,9550,9947,11385,11675,13635,14229,14779,17117,
chr1	20880702	20928837	uc007ald.1	0	+	20924704	20925769	0	3	65,180,4175,	0,41438,43960,
chr1	20941706	20980922	uc007alf.2	0	+	20941814	20980769	0	11	171,222,288,150,193,221,141,214,148,235,225,	0,3709,8504,9527,15698,21149,23273,27017,27784,37742,38991,
chr1	20991458	21069306	uc007alg.1	0	-	20991642	21069194	0	11	258,164,144,105,71,85,59,117,110,64,232,	0,1592,2460,2848,4189,4772,5475,11415,12024,36019,77616,
chr1	21156578	21177708	uc007alh.1	0	+	21156578	21156578	0	2	54,318,	0,20812,
chr1	21208711	21220248	uc007alj.1	0	+	21215654	21219711	0	5	259,86,102,88,577,	0,6927,7314,7961,10960,
chr1	21230669	21255640	uc007all.1	0	+	21239852	21255043	0	7	71,108,52,133,142,132,717,	0,9162,16742,18259,19459,22204,24254,
chr1	21275326	21288393	uc007alm.1	0	-	21275688	21283597	0	6	488,132,71,133,52,272,	0,2896,6049,8234,9680,12795,
chr1	21339757	21342280	uc007aln.1	0	+	21340100	21341174	0	3	443,183,1324,	0,581,1199,
chr1	21358411	21359824	uc007alo.1	0	+	21358738	21359808	0	3	427,183,234,	0,561,1179,
chr1	21373636	21376465	uc007alp.2	0	+	21374017	21374980	0	3	481,183,1583,	0,619,1246,
chr1	21388483	21952023	uc011wio.1	0	-	21392243	21951662	0	15	4723,127,132,109,221,57,27,95,96,111,126,176,127,91,762,	0,6529,7390,25646,59001,63148,67980,71067,80971,88820,106897,107281,136658,195121,562778,
chr1	22278502	22812563	uc007alw.1	0	-	22278502	22812563	0	27	219,140,102,113,139,236,167,113,113,126,157,70,129,113,47,124,100,111,65,79,229,338,12,214,69,81,164,	0,1638,2591,4400,8436,57871,84922,91006,109029,139040,140043,144350,196529,201061,204024,207771,211490,212978,214924,261735,262348,266622,322429,324707,358748,455266,533897,
chr1	23107312	23109092	uc007alz.1	0	-	23108608	23109070	0	1	1780,	0,
chr1	23279107	23279178	uc011wip.1	0	+	23279107	23279107	0	1	71,	0,
chr1	23298539	23298623	uc007ama.2	0	+	23298539	23298539	0	1	84,	0,
chr1	23373262	23390014	uc007amb.1	0	-	23376587	23389890	0	7	4025,146,67,79,79,87,361,	0,9306,9564,9747,12302,12548,16391,
chr1	23398587	23404611	uc007amc.1	0	-	23398587	23398587	0	2	1263,259,	0,5765,
chr1	23768764	23854697	uc007ame.1	0	+	23769473	23852026	0	4	1303,145,149,2758,	0,53295,82947,83175,
chr1	23852465	23929128	uc007amh.1	0	-	23853267	23928994	0	10	937,308,166,128,91,81,76,86,134,252,	0,2637,3676,7796,13396,20590,30747,32082,46233,76411,
chr1	24002777	24012479	uc007amj.2	0	-	24003089	24012439	0	3	422,150,95,	0,7218,9607,
chr1	24017596	24107180	uc007aml.2	0	-	24019130	24092326	0	21	1740,114,111,152,98,92,161,2329,155,74,156,50,154,127,174,71,140,80,116,92,281,	0,4021,9917,11096,13455,14024,15850,17442,19984,21905,33356,35600,42425,43246,44986,46446,46608,57141,74653,75762,89303,
chr1	24184448	24259577	uc007amo.2	0	+	24184693	24258700	0	38	259,74,78,133,397,84,21,75,36,63,54,36,24,54,54,33,57,54,54,54,54,54,54,54,54,45,54,54,54,72,36,45,33,147,55,189,78,1062,	0,649,1674,1865,7428,17073,17907,19281,19690,19834,24404,24687,27048,27444,29776,30564,31449,32763,36929,39926,43134,43969,44160,44335,44812,45965,46894,47037,52586,53273,53841,54575,55961,59515,59832,61597,66748,74067,
chr1	24264521	24594276	uc007amq.1	0	-	24271528	24582262	0	51	7135,78,129,67,171,45,36,63,45,45,54,27,45,51,45,54,54,54,54,105,42,54,54,36,78,45,90,54,54,54,36,36,63,42,54,54,54,36,54,54,45,45,63,126,81,276,124,100,66,127,88,	0,7282,12683,22249,24734,27370,27571,31984,32145,35389,39077,42910,43592,43717,45773,48577,49963,54364,54629,54765,57715,59709,59850,60007,64350,64531,65256,65999,67567,68296,68448,70353,74747,80215,94599,116900,152513,194079,196061,203793,250501,253160,267921,268702,272245,276350,279196,301971,303620,317650,329667,
chr1	24620809	24621651	uc007ams.1	0	-	24620809	24620809	0	1	842,	0,
chr1	24685382	24823146	uc007amt.1	0	+	24685595	24819581	0	16	273,177,61,98,68,89,74,126,153,65,103,105,150,79,92,3679,	0,56859,64403,76283,77439,82974,86371,100008,103209,115345,115718,116328,118267,120262,133654,134085,
chr1	25124320	25886552	uc011wis.1	0	-	25125012	25883605	0	31	881,105,36,644,40,96,172,99,86,67,70,151,103,104,127,44,103,76,150,109,69,195,107,102,165,165,165,162,111,772,246,	0,7209,16768,26289,31400,33957,44216,44701,49813,59165,61343,63775,154284,159244,160945,328960,353082,363947,364951,389516,393267,420449,436957,437437,464394,464999,479940,486199,492279,758528,761986,
chr1	25991152	25991180	uc011wit.1	0	+	25991152	25991152	0	1	28,	0,
chr1	26738645	26744305	uc007amz.2	0	-	26738796	26744271	0	2	4111,220,	0,5440,
chr1	27940890	27959032	uc007ana.1	0	+	27940890	27940890	0	2	33,1760,	0,16382,
chr1	28832966	28837097	uc007anb.1	0	-	28833103	28837043	0	2	2663,219,	0,3912,
chr1	30775398	30776806	uc007anc.1	0	-	30775398	30775398	0	2	651,515,	0,893,
chr1	30827176	30827640	uc007and.1	0	+	30827176	30827176	0	2	74,124,	0,340,
chr1	30859186	30920101	uc007ane.1	0	-	30860643	30920075	0	15	3601,196,90,148,196,136,132,117,157,145,184,310,1717,162,270,	0,3827,6381,8341,9430,10675,11618,14126,17739,18341,18789,21868,27501,34763,60645,
chr1	30997147	31006600	uc007ani.1	0	-	31000050	31002987	0	6	3021,75,131,93,599,207,	0,3629,4233,4635,5735,9246,
chr1	31233279	31261570	uc007ank.1	0	+	31233295	31261375	0	5	46,133,162,167,1395,	0,12931,13928,20347,26896,
chr1	31259786	31279501	uc007anl.2	0	-	31260197	31279446	0	3	447,222,181,	0,1310,19534,
chr1	31279683	31281132	uc007anm.1	0	+	31279783	31280440	0	1	1449,	0,
chr1	31321691	31324906	uc011wiu.1	0	+	31321691	31321691	0	2	143,771,	0,2444,
chr1	32229650	32714583	uc007anp.1	0	+	32229762	32714386	0	9	203,128,117,147,128,199,83,59,295,	0,71094,160660,242065,294954,299761,446365,471287,484638,
chr1	32576407	32577844	uc011wiv.1	0	-	32576407	32577844	0	1	1437,	0,
chr1	32600390	32604138	uc011wiw.1	0	-	32602235	32603672	0	1	3748,	0,
chr1	33510655	33726603	uc007anq.1	0	-	33510930	33725856	0	14	494,69,83,127,186,73,68,138,96,121,80,104,163,135,	0,10242,26647,30871,58205,60334,79485,174584,176527,208435,209966,213234,215047,215813,
chr1	33539198	33539228	uc007ans.1	0	+	33539198	33539198	0	1	30,	0,
chr1	33726668	33727557	uc007ant.2	0	+	33726928	33727474	0	1	889,	0,
chr1	33776740	33799409	uc007anw.2	0	+	33780695	33796237	0	8	278,92,220,86,157,83,93,3312,	0,1712,3890,5038,14806,16904,18392,19357,
chr1	33802328	33814595	uc007any.1	0	-	33803451	33814536	0	3	1533,110,172,	0,2733,12095,
chr1	33818597	33871272	uc007anz.1	0	-	33819007	33871203	0	15	457,66,187,131,141,1595,148,154,127,151,112,126,81,84,90,	0,4091,7968,9016,11140,14516,17291,18143,20315,21288,22100,24654,43586,51974,52585,
chr1	33892743	33895759	uc011wiy.1	0	-	33892966	33895525	0	1	3016,	0,
chr1	33908896	33964466	uc007aoc.1	0	-	33910198	33940405	0	7	1316,120,193,221,178,208,56,	0,10602,11690,12471,26208,31389,55514,
chr1	34068669	34365497	uc007aoi.1	0	+	34068669	34364437	0	98	91,62,90,78,93,167,113,107,120,96,128,94,155,463,129,78,162,105,96,126,150,155,127,184,158,179,139,194,163,84,108,99,129,89,133,5292,150,216,150,234,153,234,267,546,177,124,209,318,167,157,127,63,242,130,200,496,1472,162,171,167,160,85,242,207,120,108,219,204,232,227,123,102,102,174,156,198,129,171,156,207,120,170,160,195,129,144,189,130,164,163,155,75,18,118,72,203,124,1323,	0,74417,102108,104293,105607,123265,140377,140588,142688,144774,144956,148795,149179,151184,151801,152072,152251,152502,153233,154355,155117,155451,155786,155998,157339,157925,158535,159291,160358,161177,162290,162872,172191,174137,174994,176147,181567,182180,182690,184003,185376,186693,187467,189045,190620,196729,199329,200397,201077,202709,203661,205985,206510,207571,211979,213684,215950,230794…
chr1	34493514	34496517	uc011wja.1	0	-	34494342	34496183	0	5	941,132,83,104,445,	0,1057,2180,2373,2558,
chr1	34496673	34502592	uc007aor.2	0	+	34496769	34501315	0	9	99,109,84,110,133,155,95,74,1390,	0,212,3081,3549,3734,3940,4168,4367,4529,
chr1	34516590	34530624	uc007aos.1	0	+	34516668	34530491	0	15	171,109,77,96,39,69,63,143,67,78,90,89,206,75,201,	0,2956,3361,3523,3720,8547,10094,10454,11747,11895,12066,12357,13017,13589,13833,
chr1	34534219	34542456	uc007aou.1	0	-	34534219	34534219	0	5	222,101,162,126,107,	0,2781,3223,7413,8130,
chr1	34555274	34559907	uc007aov.1	0	+	34555301	34559792	0	5	199,163,275,170,439,	0,798,1586,3597,4194,
chr1	34592492	34601156	uc007aow.1	0	+	34592747	34600982	0	6	308,50,168,115,110,287,	0,550,702,1484,1678,8377,
chr1	34609176	34617788	uc007aox.1	0	-	34609339	34617749	0	5	478,170,275,163,214,	0,3637,5521,7411,8398,
chr1	34636537	34647789	uc011wjc.1	0	+	34643526	34645869	0	2	74,4282,	0,6970,
chr1	34657654	34657693	uc007aoz.1	0	+	34657654	34657654	0	1	39,	0,
chr1	34657942	34657970	uc007apa.1	0	+	34657942	34657942	0	1	28,	0,
chr1	34658311	34658343	uc007apb.1	0	+	34658311	34658311	0	1	32,	0,
chr1	34659281	34659316	uc007apc.1	0	+	34659281	34659281	0	1	35,	0,
chr1	34663222	34663252	uc007apd.1	0	+	34663222	34663222	0	1	30,	0,
chr1	34690379	34693055	uc011wjd.1	0	-	34692384	34693023	0	1	2676,	0,
chr1	34778768	34869599	uc007apf.1	0	+	34778926	34868674	0	13	3236,300,127,137,180,180,180,233,130,132,244,78,1077,	0,10185,23394,71302,82990,84032,84391,85135,85718,87773,88387,89162,89754,
chr1	34870062	34899895	uc011wje.1	0	-	34874858	34893647	0	8	4187,130,178,143,36,81,81,223,	0,4779,6374,6649,10802,15549,23515,29610,
chr1	34906803	34936430	uc007apl.1	0	+	34918725	34933892	0	8	105,45,153,103,40,90,106,2675,	0,11914,13047,13512,14514,16182,19341,26952,
chr1	35936689	35937964	uc007apm.1	0	+	35936689	35936689	0	2	128,438,	0,837,
chr1	36125244	36163291	uc007apn.2	0	+	36125502	36161066	0	2	785,2934,	0,35113,
chr1	36196872	36301147	uc007app.2	0	-	36201070	36300972	0	41	4224,154,117,115,161,183,85,102,89,85,86,159,190,80,103,96,131,132,207,95,24,99,121,165,132,136,86,120,151,92,61,100,101,79,97,175,113,131,83,136,233,	0,6004,6597,10017,11606,15045,16199,17372,18080,19914,21648,22177,23193,24416,25481,30171,33407,34051,34868,36205,36748,37490,39531,42442,44328,45805,51501,52358,55822,57516,61677,62751,67914,69958,71362,76104,81184,87456,90630,94779,104042,
chr1	36321446	36330270	uc007aps.1	0	-	36323204	36330210	0	4	1952,54,489,88,	0,4054,4611,8736,
chr1	36364577	36380874	uc007apv.2	0	+	36364677	36377048	0	7	104,119,121,53,98,166,5038,	0,8476,9471,9877,10351,10755,11259,
chr1	36392574	36426026	uc007aqa.1	0	-	36394475	36424828	0	21	1922,134,223,110,131,82,192,157,201,64,158,75,72,102,117,132,186,91,171,266,77,	0,7521,7943,8340,9186,9655,10108,12795,13088,13672,15903,16196,17864,18042,18368,18919,22310,22640,29752,32039,33375,
chr1	36473732	36478955	uc007aqb.1	0	+	36476896	36478754	0	12	77,171,149,140,89,64,142,100,161,110,148,372,	0,477,836,1214,2792,3123,3354,3709,3885,4239,4593,4851,
chr1	36480030	36502084	uc007aqd.1	0	-	36481205	36502078	0	8	1318,120,115,162,83,118,119,190,	0,1652,4916,5114,15564,16423,20305,21864,
chr1	36528441	36565621	uc007aqg.2	0	+	36528537	36563451	0	7	1489,144,135,170,97,179,2368,	0,26393,26798,27814,28288,34004,34812,
chr1	36568720	36585082	uc007aqj.1	0	+	36568755	36582075	0	8	1278,144,150,170,97,134,139,3072,	0,7076,8202,8643,8943,9329,9825,13290,
chr1	36587378	36592574	uc007aql.1	0	-	36588390	36592553	0	9	1108,99,99,99,99,126,129,147,48,	0,1189,1375,1578,1768,2047,3453,3757,5148,
chr1	36595017	36604046	uc007aqo.1	0	-	36596235	36604030	0	4	1362,204,104,116,	0,3686,4589,8913,
chr1	36605486	36615226	uc007aqr.2	0	-	36606383	36612885	0	15	1727,71,161,113,223,145,176,152,117,97,99,63,149,146,366,	0,1864,2026,3084,3285,3610,4077,4337,4582,4829,5074,5284,5610,7290,9374,
chr1	36619540	36740028	uc011wjn.1	0	-	36619832	36717792	0	15	325,153,78,126,88,98,177,85,115,85,106,153,62,315,316,	0,1634,2135,15823,23220,37427,37712,38171,45721,69724,72471,81514,96668,98039,120172,
chr1	36748331	36750233	uc007aqw.1	0	+	36748431	36750154	0	4	203,74,100,192,	0,724,964,1710,
chr1	36756046	36766770	uc007aqx.1	0	-	36756920	36766698	0	11	977,41,62,175,93,217,125,126,76,65,120,	0,1135,1334,1932,2219,2483,2857,3273,7668,8989,10604,
chr1	36771382	36814798	uc007aqy.1	0	+	36771382	36771382	0	9	160,63,87,84,102,99,151,210,164,	0,4284,8827,10677,19310,27740,29973,31824,43252,
chr1	36818705	36839661	uc007aqz.1	0	+	36827655	36839429	0	13	82,411,161,139,85,44,52,196,207,193,141,113,356,	0,8941,9928,16292,16519,16686,16890,17256,17824,18976,19258,19485,20600,
chr1	36849033	36996372	uc007ard.1	0	-	36849765	36996190	0	41	1017,155,98,97,122,163,150,125,128,179,593,159,186,187,143,152,67,110,139,118,76,153,87,105,135,111,171,154,109,109,62,57,151,81,123,117,124,69,41,62,363,	0,1855,2615,2912,3106,3973,6753,7090,9636,12279,15695,16638,18092,19219,19972,20368,23266,23698,23920,26469,26704,26874,30878,32527,33023,33240,34822,35073,35876,37377,41307,42427,42573,45770,48200,49405,62655,80323,89145,97075,146976,
chr1	37086160	37133840	uc011wjo.1	0	+	37092598	37133333	0	8	113,161,95,251,163,170,116,629,	0,6392,12979,15642,22401,31014,34118,47051,
chr1	37214177	37244450	uc011wjp.1	0	+	37214177	37214177	0	10	119,51,202,112,125,138,101,177,228,52,	0,7167,8313,16502,18163,19996,21784,29196,29564,30221,
chr1	37276105	37320229	uc007ari.1	0	+	37289089	37318941	0	6	278,137,180,108,107,2688,	0,12948,25572,34696,38732,41436,
chr1	37356737	37467580	uc007arl.2	0	+	37414763	37465104	0	26	226,62,210,45,119,117,80,112,91,148,131,105,109,18,184,219,139,33,173,124,127,141,98,113,155,2609,	0,57450,57922,58615,64217,66270,66646,66977,67864,68384,69465,71809,72418,74379,77685,78948,80029,83446,87805,88894,89757,90156,93050,96177,98873,108234,
chr1	37390383	37391017	uc007arm.1	0	-	37390383	37390383	0	2	296,109,	0,525,
chr1	37473929	37486948	uc007aro.2	0	-	37477430	37486812	0	3	3543,84,235,	0,11257,12784,
chr1	37487016	37495969	uc007arp.1	0	+	37488141	37495663	0	6	322,284,121,140,102,443,	0,1121,2379,6990,7205,8510,
chr1	37496184	37593249	uc007art.2	0	-	37501503	37592977	0	15	5346,113,67,79,194,108,131,115,76,114,47,134,141,168,366,	0,5467,9756,10989,12891,13182,15404,17250,23552,25081,27197,50920,56533,59233,96699,
chr1	37542695	37545450	uc011wjs.1	0	-	37542695	37542695	0	1	2755,	0,
chr1	37668520	37776656	uc007arx.2	0	-	37669101	37701475	0	10	721,145,188,2308,210,162,136,169,80,242,	0,1661,2805,12085,16541,19645,20140,26185,32885,107894,
chr1	37811620	37921924	uc007arz.1	0	-	37812341	37898080	0	20	746,147,105,203,210,186,111,169,56,155,116,152,78,171,159,168,66,216,129,57,	0,6173,6654,8531,29041,46944,49853,52161,56196,60756,64749,79410,80482,80646,85723,86409,87679,94455,100469,110247,
chr1	37922143	37928233	uc007asg.1	0	+	37922143	37922143	0	2	208,2881,	0,3209,
chr1	37929050	37933143	uc007ash.2	0	+	37931709	37932831	0	2	120,1435,	0,2658,
chr1	37935734	37947256	uc007asi.1	0	-	37936112	37947155	0	7	474,61,116,87,137,102,252,	0,670,2043,2809,3672,6325,11270,
chr1	37947397	37955178	uc007asj.1	0	+	37950809	37955109	0	6	32,81,77,81,147,273,	0,2390,3386,4777,7135,7508,
chr1	37962767	37973338	uc007ask.1	0	-	37964401	37972607	0	6	1753,139,197,144,73,258,	0,2946,3973,5136,9797,10313,
chr1	38003582	38014604	uc007asl.1	0	-	38003729	38009627	0	6	266,133,194,105,75,25,	0,439,3058,3919,6002,10997,
chr1	38040711	38054053	uc007asm.1	0	-	38044506	38052666	0	5	3913,255,119,209,100,	0,6336,10125,11766,13242,
chr1	38054854	38112424	uc007aso.1	0	+	38055134	38108558	0	24	315,126,85,670,218,151,99,90,75,281,108,111,68,142,132,183,162,132,132,77,165,139,162,3974,	0,19796,20015,20855,23584,24154,34267,35058,36019,37983,39193,39537,42663,43687,46694,47314,47638,48602,50783,51007,51166,52177,53113,53596,
chr1	38109630	38186507	uc007asr.1	0	-	38109931	38165302	0	23	413,103,157,212,121,234,203,166,103,173,221,120,155,129,109,117,108,704,153,169,127,64,201,	0,830,1054,1298,1959,2505,3478,3931,4888,6336,10329,14714,18557,21529,26504,30918,32759,35185,39277,46067,54782,55618,76676,
chr1	38234171	38721800	uc007ass.2	0	-	38236293	38683986	0	23	2244,224,50,94,72,137,64,128,202,125,1095,193,38,52,52,37,81,48,386,313,121,156,98,	0,3933,4288,7998,9609,13844,16239,26484,27563,30579,32226,40936,75314,92383,142785,152545,164394,229169,357579,358084,359499,449762,487531,
chr1	38441793	38450819	uc007asw.1	0	+	38441793	38441793	0	5	213,92,116,342,426,	0,4361,4616,5875,8600,
chr1	38851353	38878060	uc007asx.1	0	-	38854873	38878060	0	11	3715,150,163,159,122,115,97,208,156,123,69,	0,6142,9730,12532,13327,17203,18035,18704,21456,23553,26638,
chr1	38920717	38955005	uc007asy.1	0	-	38922342	38952803	0	7	2163,106,235,92,132,120,271,	0,4108,7728,10076,20477,32064,34017,
chr1	38995993	39007121	uc007atb.1	0	+	38996130	39005512	0	10	213,56,51,24,54,84,36,42,47,394,	0,2362,2718,4789,4907,6907,7806,8411,9480,10734,
chr1	39044658	39054081	uc007atc.1	0	+	39044688	39053128	0	6	36,130,91,144,209,1096,	0,3432,7101,7431,7921,8327,
chr1	39251116	39420085	uc007atd.2	0	+	39320188	39418852	0	21	471,57,149,92,90,121,114,119,83,107,148,85,142,110,102,147,198,191,93,175,1386,	0,69047,93196,98415,106372,117569,118683,130168,131024,131816,134035,136665,139538,140431,141723,143781,150997,153219,154160,165377,167583,
chr1	39424695	39428755	uc007atf.2	0	+	39424993	39428178	0	5	84,107,126,113,609,	0,298,2163,3103,3451,
chr1	39428341	39535592	uc007atg.2	0	-	39429193	39535411	0	20	1290,98,90,66,241,69,99,130,286,118,215,151,171,198,208,241,229,119,111,308,	0,2230,2585,4927,5381,7958,8498,8731,9780,13624,14501,17811,19620,20560,22568,31186,33794,35255,54571,106943,
chr1	39592398	39603722	uc007ati.1	0	+	39592683	39602111	0	7	784,165,153,203,203,97,1809,	0,1862,2717,4319,6846,9338,9515,
chr1	39605591	39605685	uc011wju.1	0	-	39605591	39605591	0	1	94,	0,
chr1	39608143	39634192	uc007atl.2	0	-	39609316	39634119	0	7	1217,193,97,83,69,251,521,	0,4179,7016,9394,12749,13783,25528,
chr1	39675250	39708027	uc007atm.1	0	-	39679940	39707785	0	4	4838,114,170,677,	0,6464,29370,32100,
chr1	39722145	39777834	uc007atn.2	0	-	39722307	39777787	0	15	357,314,115,95,157,59,151,114,78,111,64,87,62,124,112,	0,4969,6885,13356,15541,17608,18299,20194,23272,24790,30597,44857,46077,53117,55577,
chr1	39860985	39862177	uc007ato.2	0	-	39861027	39862022	0	2	199,160,	0,1032,
chr1	39899272	39904175	uc007atp.1	0	-	39899272	39899272	0	5	129,86,112,182,22,	0,1590,2800,3237,4881,
chr1	39957757	40083155	uc007atr.1	0	+	39958074	40081557	0	31	374,66,57,126,111,91,131,55,79,176,73,211,162,87,126,231,107,152,98,9,176,121,118,171,144,135,101,150,160,140,1682,	0,596,61265,73014,75794,79647,82226,82970,84269,85712,88057,89176,96108,98975,99711,102844,103894,105758,106520,107418,108775,109644,113193,113614,116197,118631,120171,121792,122447,123397,123716,
chr1	40133072	40142696	uc007att.1	0	-	40133072	40133072	0	4	411,48,144,239,	0,8739,8916,9385,
chr1	40141612	40182070	uc007atu.1	0	+	40159273	40182052	0	9	52,149,259,181,175,63,136,143,185,	0,17621,20496,27187,30256,33187,36141,38354,40273,
chr1	40323430	40373022	uc007atw.1	0	+	40339083	40370238	0	11	296,64,238,190,169,66,118,152,144,168,3203,	0,15647,26534,26872,28172,31323,34174,35692,43700,45761,46389,
chr1	40381471	40422316	uc007atx.1	0	+	40383339	40422290	0	11	193,70,235,199,163,72,130,137,144,162,445,	0,1862,2745,4344,18401,21179,26309,27135,32192,38565,40400,
chr1	40497472	40522259	uc007auc.2	0	+	40497594	40519014	0	10	201,211,175,163,69,142,146,147,168,3649,	0,664,1678,1971,3706,5459,5902,9447,11065,21138,
chr1	40522850	40557699	uc011wjz.1	0	+	40528601	40555535	0	11	352,86,247,166,145,63,124,140,159,159,2517,	0,5723,8688,12379,14916,18275,20969,23595,25052,29743,32332,
chr1	40572206	40606142	uc007auk.1	0	+	40581157	40605933	0	13	115,76,139,167,322,184,151,66,124,152,138,174,673,	0,338,1035,8854,9432,9842,16114,21696,23862,26525,27628,32405,33263,
chr1	40637071	40687576	uc007aul.1	0	+	40637360	40686437	0	12	545,464,260,218,203,87,71,162,97,132,88,1495,	0,3632,20543,22626,26782,27522,30090,31896,38813,43166,43987,49010,
chr1	40738556	40825730	uc007aun.1	0	+	40738718	40824844	0	12	454,464,251,218,203,90,71,162,97,132,91,1260,	0,36883,44496,60908,62091,73997,74547,80189,81831,83853,84531,85914,
chr1	40828884	40847502	uc007auo.1	0	-	40830597	40847464	0	6	2507,210,130,44,88,173,	0,9341,12337,14127,15490,18445,
chr1	40862445	40912112	uc007auq.1	0	+	40862600	40911861	0	5	287,100,99,138,472,	0,498,2021,32697,49195,
chr1	42749876	42751670	uc007auv.1	0	-	42749876	42749876	0	2	1459,79,	0,1715,
chr1	42753990	42757054	uc007auw.1	0	+	42753990	42755484	0	1	3064,	0,
chr1	42757180	42760021	uc007aux.2	0	+	42757180	42757180	0	1	2841,	0,
chr1	42763916	42764897	uc007auy.1	0	-	42763916	42763916	0	1	981,	0,
chr1	42908077	42962528	uc007ava.2	0	+	42908136	42962341	0	11	194,180,63,31,80,68,76,169,109,170,279,	0,11236,28522,28663,36474,44117,44860,47207,48208,52062,54172,
chr1	43009716	43092294	uc007avd.2	0	+	43089043	43090165	0	2	362,3498,	0,79080,
chr1	43104113	43155467	uc007avf.1	0	-	43106503	43132783	0	13	2567,434,160,147,144,58,342,83,155,195,702,198,353,	0,4289,6142,7250,9343,11829,12611,15248,20205,24192,27982,49583,51001,
chr1	43155554	43172791	uc007avj.1	0	+	43155608	43170087	0	4	153,167,376,2761,	0,2005,12288,14476,
chr1	43179918	43220806	uc007avk.1	0	-	43180358	43210076	0	6	592,187,170,175,179,260,	0,5170,8578,18624,30002,40628,
chr1	43245965	43246603	uc007avm.2	0	+	43246000	43246483	0	1	638,	0,
chr1	43502595	43627363	uc007avo.2	0	+	43590412	43626187	0	5	277,163,242,722,1371,	0,63870,87801,108110,123397,
chr1	43787446	43799409	uc007avp.2	0	+	43787729	43799251	0	4	362,48,158,320,	0,6598,7958,11643,
chr1	43807075	43884553	uc007avq.1	0	-	43807075	43884553	0	15	132,104,58,61,44,120,122,60,105,181,61,44,49,28,94,	0,3486,5468,6741,10290,14659,21450,24586,29834,40233,47014,55122,55395,57119,77384,
chr1	43990851	44059816	uc007avs.1	0	+	43990933	44059038	0	30	247,129,96,105,125,164,155,77,128,100,149,116,169,158,77,107,155,117,101,97,138,245,79,39,152,97,131,208,120,868,	0,6103,15305,17100,19250,20570,22464,23429,26077,26861,34875,36394,37557,38523,39437,41409,43200,44406,44728,46301,47723,49065,49507,51409,56504,57256,58257,65621,67312,68097,
chr1	44066252	44076851	uc007avv.1	0	-	44066483	44074112	0	5	626,118,152,91,99,	0,1124,4214,7778,10500,
chr1	44143461	44159233	uc007avz.2	0	-	44143734	44156707	0	8	447,206,52,231,154,56,58,61,	0,1226,1859,4744,13231,14850,15283,15711,
chr1	44163390	44175618	uc007awb.1	0	-	44163931	44175344	0	10	559,108,90,210,238,173,78,206,206,456,	0,1219,3448,4189,6099,6457,7895,8148,10492,11772,
chr1	44176812	44201616	uc007awf.2	0	+	44183236	44199987	0	10	307,601,127,96,105,95,133,87,97,1923,	0,6298,7670,8760,9292,9615,17016,18605,21810,22881,
chr1	44204588	44238105	uc007awi.2	0	+	44204907	44237927	0	15	407,176,116,87,61,144,208,1074,242,120,214,145,201,85,730,	0,9193,10400,11061,13233,14066,16133,19065,25594,26168,26418,28095,30430,31403,32787,
chr1	44260914	44275776	uc007awk.1	0	-	44263194	44275001	0	5	2684,118,167,120,92,	0,6094,6962,14041,14770,
chr1	44608515	44853681	uc007awm.2	0	+	44746032	44851866	0	11	202,72,62,72,99,138,117,93,139,95,1887,	0,137473,156946,192803,202672,214343,221600,222382,229297,236777,243279,
chr1	45368382	45406551	uc007awq.2	0	+	45368592	45405592	0	51	295,200,51,114,75,54,54,54,54,54,54,45,54,45,54,99,45,99,54,108,54,99,54,99,54,54,54,54,45,99,108,54,54,54,54,108,54,54,162,108,108,54,108,54,108,54,108,295,188,243,1106,	0,9959,10404,10868,12185,13822,14267,15033,16051,16272,16895,17339,17515,18565,19017,19568,19979,20140,20435,20597,21427,22025,22469,22676,23059,23223,23597,24190,25122,25703,25888,26420,27036,27172,27821,28336,28717,29092,29328,29600,30585,31718,31856,32428,32921,33259,33414,34310,35582,36098,37063,
chr1	45431175	45560127	uc007awr.1	0	-	45432928	45559759	0	54	1900,240,188,292,108,54,108,54,108,54,108,108,162,54,54,108,54,54,54,54,108,99,45,54,54,54,54,99,54,99,54,108,54,99,45,99,54,45,54,45,54,54,54,54,54,45,78,111,54,33,33,14,222,462,	0,2308,3976,5669,7785,8836,9260,10069,10631,12502,13882,15041,15701,16745,17331,17493,17973,18484,18722,20051,20390,21730,22119,26490,27748,28785,28929,29090,29870,30402,30909,31909,32213,32691,32902,33371,37103,39139,40417,42596,43257,44168,46890,47613,48055,49351,52657,55567,60561,62048,63133,64539,68316,128490,
chr1	45668515	45668542	uc011wkd.1	0	+	45668515	45668515	0	1	27,	0,
chr1	45786491	45786515	uc011wke.1	0	-	45786491	45786491	0	1	24,	0,
chr1	45824584	45827047	uc011wkf.1	0	+	45824584	45824584	0	2	166,2053,	0,410,
chr1	45852345	45880458	uc007awt.1	0	+	45852366	45880360	0	21	104,130,66,91,125,71,120,89,159,60,116,176,158,181,95,96,170,60,147,92,306,	0,3515,5660,6538,8376,9876,11172,12170,16540,17544,17689,19040,20976,21762,22669,23321,23988,24630,26947,27382,27807,
chr1	45964914	45982439	uc007awu.1	0	-	45966250	45982108	0	8	1650,639,246,127,116,160,68,374,	0,2822,4166,10239,10815,13086,16647,17151,
chr1	46068391	46069108	uc011wkj.1	0	-	46068601	46068865	0	1	717,	0,
chr1	46077259	46087282	uc011wkm.1	0	-	46077259	46077259	0	5	1533,190,120,809,1640,	0,4489,6084,7501,8383,
chr1	46123582	46430395	uc007awx.2	0	+	46123582	46430284	0	66	87,60,63,63,109,148,88,181,76,126,120,184,180,273,128,79,225,147,686,187,194,199,141,213,110,169,103,128,213,99,249,150,183,177,132,225,198,156,169,127,220,873,230,331,347,181,186,164,155,191,134,336,127,195,93,177,162,201,162,186,138,231,153,178,104,318,	0,207,11785,14697,16967,18817,31260,32680,42527,49431,52522,56879,57605,59924,61370,64568,67764,70674,72768,75240,108549,110492,115603,120417,121838,124913,128297,128511,134454,137480,140707,144511,146600,147560,150339,152583,154841,156334,157871,159028,160080,166741,169855,174043,175242,176517,183035,186632,201867,210223,222795,223817,231510,233076,236808,255512,257969,258970,270692,273380,27699…
chr1	46472999	46473056	uc007axa.1	0	+	46472999	46472999	0	1	57,	0,
chr1	46848672	46864308	uc007axb.1	0	+	46848679	46864210	0	4	91,178,104,305,	0,1588,6365,15331,
chr1	46864388	46910354	uc007axc.1	0	-	46866797	46892985	0	10	2568,191,81,369,121,189,170,208,1025,39,	0,4442,10519,11521,12979,18549,19799,25012,27583,45927,
chr1	47715694	47715752	uc007axe.1	0	+	47715694	47715694	0	1	58,	0,
chr1	49301459	49397275	uc007axf.1	0	+	49301474	49395042	0	5	113,150,100,137,42,	0,66204,90753,93466,95774,
chr1	50869318	50874545	uc007axg.2	0	+	50869318	50869318	0	2	156,2302,	0,2925,
chr1	50957490	50970769	uc007axh.1	0	+	50957490	50957490	0	2	136,1138,	0,12141,
chr1	50984366	51244114	uc007axj.1	0	+	50984791	51242325	0	10	597,110,130,27,97,149,60,124,159,1886,	0,3026,10690,15674,143945,204620,205536,252729,254214,257862,
chr1	51345969	51359804	uc007axk.1	0	+	51346229	51358266	0	2	743,2312,	0,11523,
chr1	51514777	51515775	uc007axl.1	0	-	51514777	51514777	0	2	391,155,	0,843,
chr1	51526331	51535243	uc007axn.1	0	-	51528088	51534759	0	6	1924,52,76,72,139,575,	0,2841,3518,5046,7990,8337,
chr1	51563929	51653562	uc007axq.1	0	-	51563929	51563929	0	4	2959,419,93,418,	0,75274,83298,89215,
chr1	51806609	51972818	uc007axs.2	0	-	51808016	51940061	0	31	1531,128,153,133,107,135,75,87,87,87,69,150,94,201,227,201,63,105,66,87,119,148,104,99,64,47,105,95,116,144,214,	0,5877,7339,8110,10529,12726,14124,17056,18884,19238,21020,23467,24546,26438,28555,29795,32204,34671,43874,44546,47233,47622,49766,51418,63237,70375,74331,84683,113553,133317,165995,
chr1	52065087	52164028	uc007axx.1	0	+	52068627	52163780	0	24	485,129,145,99,93,79,86,152,159,93,60,18,94,45,84,99,136,50,95,137,192,67,109,275,	0,3539,5546,57071,60502,63617,66433,68289,70250,71497,74274,74618,74734,75835,88541,90143,92080,93608,93873,94237,94604,96962,97424,98666,
chr1	52176281	52218707	uc007aya.1	0	+	52179437	52216141	0	25	186,161,131,145,99,90,79,92,152,159,93,60,30,94,42,84,99,136,50,95,146,186,76,100,2581,	0,474,3153,3676,7082,13106,16165,17441,17841,19756,21139,23463,24648,24766,25712,27856,28463,29465,31181,31800,32795,34406,35548,36545,39845,
chr1	52220293	52290076	uc007aye.2	0	-	52223001	52289836	0	18	2865,64,77,62,93,132,177,51,67,59,33,59,164,80,130,122,97,641,	0,4886,5035,5447,25229,25973,27661,32715,33293,36261,36405,43851,48753,51028,52115,56038,56493,69142,
chr1	52512692	52557292	uc007ayh.2	0	-	52516061	52547580	0	8	3458,117,163,90,52,134,835,239,	0,6239,8936,11041,23389,25022,34072,44361,
chr1	52687548	52708763	uc011wkp.1	0	+	52687601	52706688	0	9	147,116,232,73,94,115,226,177,2214,	0,6660,10124,10466,11614,12417,14556,18045,19001,
chr1	52713147	52784162	uc007ayl.2	0	-	52715185	52766548	0	7	2242,281,99,162,98,1592,296,	0,4503,6086,6981,20174,51860,70719,
chr1	52846263	52874532	uc007ayo.2	0	-	52846511	52856332	0	6	798,175,201,61,252,287,	0,2268,5050,7621,9865,27982,
chr1	52901889	52977704	uc007ayp.1	0	+	52901953	52977222	0	14	99,43,138,85,81,53,79,146,87,59,82,120,34,598,	0,8622,14982,17222,20503,23860,40057,56142,57801,59596,60325,68685,71591,75217,
chr1	52981970	53009684	uc007ayr.1	0	-	52982090	52982411	0	2	608,226,	0,27488,
chr1	53118506	53124923	uc007ayt.1	0	+	53118609	53123475	0	3	479,374,1829,	0,2220,4588,
chr1	53215420	53244461	uc007ayu.1	0	-	53215590	53244445	0	9	212,20,23,71,58,53,50,76,64,	0,4649,11661,11811,19193,23266,23918,26638,28977,
chr1	53246031	53353840	uc007ayv.1	0	-	53246177	53338916	0	13	311,161,131,480,851,144,123,117,164,103,183,152,111,	0,2912,5740,7635,17374,18388,18775,27043,67441,78640,85882,92753,107698,
chr1	53252956	53254535	uc007ayw.1	0	+	53252956	53252956	0	3	121,138,272,	0,739,1307,
chr1	53353938	53367089	uc011wks.1	0	+	53355822	53365806	0	4	94,181,152,1419,	0,1877,8360,11732,
chr1	53370506	53380908	uc007aza.1	0	+	53371722	53380089	0	7	196,244,388,354,131,72,898,	0,1193,4239,6280,7417,7833,9504,
chr1	53401487	53409543	uc007azg.1	0	-	53401573	53405310	0	6	336,182,1544,76,54,170,	0,1936,2371,5343,6236,7886,
chr1	53753288	53753411	uc011wkv.1	0	+	53753288	53753288	0	1	123,	0,
chr1	53754873	53763628	uc007azi.1	0	-	53754873	53754873	0	4	499,63,63,107,	0,602,3988,8648,
chr1	53812355	53842059	uc007azj.2	0	-	53814331	53833482	0	8	2259,180,49,127,145,213,163,142,	0,5470,7077,8520,10409,16098,21005,29562,
chr1	53863717	54251878	uc007azk.2	0	-	53870065	54097336	0	29	6460,113,86,115,147,130,99,153,114,121,110,84,97,103,135,186,125,104,151,96,1374,101,140,170,76,95,108,327,59,	0,20002,21011,23768,24636,25748,32138,33840,44699,46295,58167,61962,78455,80709,84252,97375,106367,106893,107608,117025,118436,120191,124096,126245,130184,135832,143940,233327,388102,
chr1	54307526	54425571	uc007azo.1	0	+	54307672	54425243	0	28	203,164,221,179,69,117,130,44,93,108,125,178,69,114,72,108,63,129,170,94,170,127,195,69,162,87,120,427,	0,9241,12761,13091,21795,26971,28028,31047,34852,38152,40019,49623,50317,54181,63462,78274,78800,102313,103936,105004,105981,110309,113735,114212,114365,115450,117231,117618,
chr1	54454424	54495815	uc007azp.1	0	-	54454723	54495758	0	18	422,153,125,191,238,136,102,203,172,104,73,148,166,192,124,185,112,159,	0,1548,5930,7399,8256,18303,19141,20078,21802,22815,25920,26428,29819,31181,32918,36473,40251,41232,
chr1	54537549	54614526	uc011wky.1	0	-	54537549	54614424	0	27	139,105,188,51,136,198,91,94,39,109,67,52,74,76,78,52,47,84,56,106,67,53,158,172,176,154,249,	0,1146,5764,9515,11323,12503,14095,16828,29322,30688,31195,31891,32066,34131,40586,43610,44662,47806,49411,50148,51316,52713,55249,62332,67233,70271,76728,
chr1	54702183	54983231	uc011wkz.1	0	-	54705120	54983010	0	28	2996,92,83,83,146,84,88,217,118,88,202,72,112,81,141,69,64,83,115,79,213,143,88,201,71,79,84,248,	0,6329,8403,9740,10321,12276,13579,15661,17314,18559,22032,35780,77674,82150,84394,87588,89656,90890,97974,107550,116921,118305,121010,121444,132947,147113,183272,280800,
chr1	54738572	54793660	uc007azt.1	0	+	54738572	54738572	0	5	194,96,140,84,119,	0,35235,35782,47757,54969,
chr1	55042012	55084322	uc007azx.1	0	-	55044177	55084210	0	25	2324,217,273,132,121,112,183,222,126,147,146,271,87,180,102,198,122,213,238,171,80,115,105,167,140,	0,2770,5134,9161,10197,11648,11843,12869,14458,14846,15073,15475,15843,16214,17935,18124,20633,21002,22311,26933,29314,31207,31610,34065,42170,
chr1	55109613	55129546	uc007azz.1	0	+	55109718	55128647	0	5	221,150,193,102,1067,	0,8505,11411,14727,18866,
chr1	55134677	55144776	uc007bab.2	0	-	55135131	55143783	0	12	607,179,175,246,100,169,94,96,83,253,176,154,	0,695,1222,2268,3239,3826,4224,5233,5891,6699,8932,9945,
chr1	55144991	55148161	uc007bac.2	0	+	55145253	55147964	0	4	265,165,90,248,	0,903,2565,2922,
chr1	55188088	55211743	uc007bad.1	0	+	55188143	55209650	0	8	115,63,101,43,87,80,112,2225,	0,5432,13879,17074,17303,18901,19726,21430,
chr1	55227003	55283626	uc007bag.1	0	-	55228653	55283103	0	9	1923,79,104,122,210,280,112,184,662,	0,14790,24084,25356,34023,36176,40990,43960,55961,
chr1	55283094	55292466	uc007bai.1	0	+	55283094	55283094	0	3	500,197,1246,	0,2245,8126,
chr1	55294020	55296902	uc007baj.1	0	+	55294083	55295844	0	1	2882,	0,
chr1	55356912	55420313	uc007bal.1	0	-	55356912	55420163	0	10	117,129,48,72,128,76,55,92,144,171,	0,4429,5607,23581,40404,46308,48812,55579,60547,63230,
chr1	55462789	55811129	uc007ban.2	0	+	55463231	55808307	0	6	685,2475,204,76,110,3005,	0,289799,295984,307475,309548,345335,
chr1	55988084	56029172	uc007bao.1	0	+	55988084	55988084	0	6	102,135,110,362,178,1249,	0,3045,25594,26404,29744,39839,
chr1	56075821	56077047	uc007baq.1	0	+	56075821	56075821	0	2	76,348,	0,878,
chr1	56692892	56694295	uc007bar.1	0	-	56693041	56694220	0	1	1403,	0,
chr1	56850824	57028178	uc007bas.1	0	-	56853626	57026665	0	11	3264,198,156,213,473,103,124,127,177,228,223,	0,37458,51595,56190,77331,97182,103965,105010,154098,175672,177131,
chr1	57028312	57099357	uc007bat.2	0	+	57059410	57097270	0	5	303,153,137,119,1925,	0,31035,32685,68864,69120,
chr1	57257488	57271837	uc007bav.1	0	-	57257488	57257488	0	7	2203,80,186,240,234,184,174,	0,3884,6069,8155,11761,13068,14175,
chr1	57410224	57410258	uc007baw.1	0	-	57410224	57410224	0	1	34,	0,
chr1	57410341	57410411	uc011wle.1	0	-	57410341	57410341	0	1	70,	0,
chr1	57416065	57434388	uc007bax.1	0	-	57416065	57416065	0	4	1442,198,272,140,	0,3344,16026,18183,
chr1	57434463	57442266	uc007bay.2	0	+	57434514	57440408	0	2	327,2680,	0,5123,
chr1	57445087	57463518	uc007bba.2	0	-	57445339	57463305	0	8	509,117,88,138,45,70,155,291,	0,2398,3205,5106,5803,8483,13125,18140,
chr1	57463391	57472802	uc007bbc.2	0	+	57463616	57472578	0	5	675,72,127,148,303,	0,3364,5175,6692,9108,
chr1	57831704	58005241	uc007bbd.2	0	+	57888943	58003307	0	14	164,50,85,61,109,50,247,207,136,59,110,103,221,2330,	0,24444,57192,80603,104647,107845,110842,125773,127228,148505,163051,165512,168160,171207,
chr1	58011944	58026928	uc007bbf.2	0	-	58013171	58024533	0	7	1720,103,95,194,212,227,64,	0,4042,6800,7967,10228,12396,14920,
chr1	58052817	58083121	uc007bbk.2	0	+	58054941	58081643	0	9	339,126,176,78,86,236,2625,154,1494,	0,2122,3990,5244,6920,17533,19385,23615,28810,
chr1	58086812	58163254	uc007bbl.1	0	+	58086860	58162922	0	35	90,58,97,109,127,62,90,81,145,93,152,94,110,185,163,93,170,115,123,97,125,134,88,87,192,228,96,129,75,53,115,66,189,168,383,	0,11467,13573,17166,19394,23695,24679,26245,27445,28163,29066,29410,31227,32163,33403,35305,38301,38763,40072,43209,46095,47474,48457,51534,52043,55465,62525,64452,65186,66991,67897,72616,74350,74996,76059,
chr1	58169979	58257296	uc007bbm.1	0	+	58170102	58257067	0	35	177,58,97,109,127,62,81,81,145,93,152,94,110,185,163,93,170,115,123,97,125,134,88,87,192,228,96,129,75,53,115,66,189,168,283,	0,1735,5462,6345,7842,11882,14491,25080,28215,29534,33288,34058,37159,39418,39885,40344,45065,45769,46501,50213,52701,54467,56642,57521,58606,58985,63338,64383,66181,67470,70330,73141,75199,81490,87034,
chr1	58267240	58325440	uc007bbo.1	0	+	58267418	58324657	0	35	232,58,97,109,127,62,84,81,145,93,152,94,113,185,163,93,170,115,123,97,125,134,88,87,192,228,96,129,75,53,115,66,186,168,837,	0,2625,7036,9590,11431,13769,17675,18457,20708,21084,23441,24722,26270,28720,30284,34663,35404,35842,36809,38451,39738,41668,43129,43512,43743,45078,46818,48645,52168,52946,53437,53945,54562,56231,57363,
chr1	58335169	58436108	uc007bbp.1	0	+	58335262	58433159	0	36	150,58,97,109,127,62,84,81,145,93,152,94,110,185,187,93,170,115,123,97,125,134,88,87,192,228,96,129,75,53,115,66,189,168,75,624,	0,2851,4340,5161,7245,9366,11582,13872,15975,17537,21437,22289,25201,26103,26878,29024,30533,31655,33949,44453,52444,54217,56354,58274,59009,61133,65330,67899,70727,71911,72829,75836,75984,80592,97936,100315,
chr1	58449979	58463392	uc007bbr.1	0	+	58451055	58461910	0	12	81,74,177,95,66,136,110,171,147,139,123,1514,	0,1066,4540,5868,6943,7571,7978,8205,9751,10479,11096,11899,
chr1	58468831	58480932	uc007bbs.2	0	-	58469040	58478778	0	13	353,91,80,83,130,95,167,117,67,91,226,161,169,	0,659,959,1402,2384,2602,5025,5279,7679,8133,9095,9786,11932,
chr1	58487836	58502330	uc007bbx.2	0	-	58488047	58501435	0	7	338,119,68,94,75,51,155,	0,3338,7351,9850,11532,13596,14339,
chr1	58504477	58519120	uc007bcb.1	0	+	58504500	58518169	0	6	456,163,127,139,84,1136,	0,2753,4455,7963,10146,13507,
chr1	58519614	58561763	uc007bcd.1	0	-	58521047	58558260	0	18	1520,119,62,172,147,97,133,110,99,194,61,32,90,90,144,104,49,148,	0,3224,4880,6897,8169,9534,12038,13663,17480,18189,20872,30086,30890,34605,37470,38552,39071,42001,
chr1	58561991	58574374	uc007bcf.1	0	+	58561991	58561991	0	4	80,74,128,1819,	0,5423,6991,10564,
chr1	58561998	58580074	uc007bcg.1	0	+	58561998	58561998	0	7	77,1696,66,107,141,314,212,	0,5416,10557,11908,12470,15280,17864,
chr1	58579649	58643177	uc007bci.2	0	-	58586501	58614871	0	12	7454,160,88,117,96,116,81,180,102,81,98,122,	0,12584,16753,17328,21861,23301,25833,29344,34466,35171,43051,63406,
chr1	58643442	58652792	uc007bck.1	0	+	58647935	58652649	0	3	72,160,300,	0,4491,9050,
chr1	58709484	58712675	uc007bcl.1	0	+	58709484	58709484	0	2	49,887,	0,2304,
chr1	58714963	58752833	uc007bcm.2	0	-	58715267	58749257	0	15	311,110,90,63,104,100,53,98,62,94,134,46,78,145,88,	0,876,1103,3280,8707,9609,11308,12250,18409,20166,21744,32793,33585,34181,37782,
chr1	58770129	58815726	uc007bcq.1	0	+	58783280	58810766	0	10	374,427,106,136,74,55,50,82,508,5099,	0,13020,15770,17866,18967,22372,26977,27679,39053,40498,
chr1	58859345	58904347	uc007bct.1	0	+	58880786	58903598	0	9	192,333,106,139,54,62,142,502,882,	0,21413,24705,26371,26594,29104,31131,41842,44120,
chr1	58957293	59030326	uc007bcv.2	0	-	58960347	59003181	0	16	3733,106,267,299,201,77,138,75,131,79,210,117,77,195,289,246,	0,6256,8073,9500,11186,11736,15236,18322,18771,20624,21230,23072,26201,35296,45797,72787,
chr1	59030414	59051965	uc007bcy.1	0	+	59033897	59051280	0	12	280,107,81,100,122,109,124,172,105,245,43,829,	0,3388,6363,11718,14935,16119,17442,18633,19080,19322,19990,20722,
chr1	59053966	59060383	uc007bdb.1	0	-	59054106	59060287	0	2	479,399,	0,6018,
chr1	59107349	59151744	uc007bdc.1	0	-	59107766	59151704	0	13	780,38,64,106,135,80,69,45,126,146,52,87,403,	0,1990,8150,10066,11890,15644,17271,18177,19211,24491,26165,27377,43992,
chr1	59157436	59176940	uc007bde.1	0	-	59157980	59176858	0	13	606,122,91,74,192,124,158,118,138,57,11,32,145,	0,4953,5951,6861,7445,8082,8446,9395,13488,15280,16738,17382,19359,
chr1	59177778	59218480	uc007bdi.2	0	-	59178096	59215505	0	22	510,135,109,94,81,171,42,15,21,39,18,65,197,72,86,82,132,81,78,122,90,105,	0,2508,3696,4588,7997,8990,10987,12880,15904,18827,20009,22821,23719,25407,25812,28079,28586,29536,30724,36439,37651,40597,
chr1	59219599	59294075	uc007bdm.2	0	-	59221020	59277238	0	34	1460,97,150,62,46,177,123,158,118,168,134,78,112,165,99,66,203,67,71,129,132,163,66,181,172,183,78,97,169,358,920,155,78,77,	0,4427,4707,5395,5633,7081,7681,10400,12168,15776,16304,17350,17793,20408,21025,22457,22641,23256,23700,24565,24979,29133,31277,33435,36264,40159,43763,45004,46193,48375,52346,55171,57619,74399,
chr1	59313750	59409213	uc007bdr.2	0	+	59313816	59401201	0	14	192,141,95,80,95,63,124,121,94,64,49,140,119,100,	0,909,1796,8697,23662,24502,30855,32752,44288,53889,69764,73952,87341,95363,
chr1	59538990	59543799	uc011wlq.1	0	+	59539803	59541522	0	1	4809,	0,
chr1	59573107	59691353	uc007bdv.1	0	+	59573275	59691106	0	20	255,267,160,156,128,163,143,169,141,168,111,80,73,91,151,115,332,203,173,516,	0,10447,25050,28310,33648,34870,36156,39892,41822,46379,50330,66132,91469,108823,111193,111906,113731,115950,116883,117730,
chr1	59589834	59605632	uc007bdw.1	0	-	59589834	59589834	0	3	252,111,101,	0,9448,15697,
chr1	59696277	59727678	uc007bdx.1	0	-	59697043	59727535	0	5	835,72,78,75,155,	0,2984,5083,16024,31246,
chr1	59741849	59768354	uc007bdy.1	0	+	59742025	59768165	0	15	221,77,53,122,137,65,135,146,127,164,135,62,134,158,240,	0,5480,7331,10972,13317,15879,17807,19057,19618,20587,21627,21997,23997,25489,26265,
chr1	59748801	59748854	uc011wlr.1	0	+	59748801	59748801	0	1	53,	0,
chr1	59761651	59761714	uc011wls.1	0	+	59761651	59761651	0	1	63,	0,
chr1	59821480	59927703	uc007bdz.1	0	+	59821496	59927329	0	13	92,171,171,111,92,231,115,161,148,137,173,1280,625,	0,48951,50604,76794,78106,80841,82421,86541,87657,94536,99144,102699,105598,
chr1	59969849	60042190	uc011wlt.1	0	+	59970007	60038571	0	8	747,152,90,114,144,226,121,3938,	0,36047,39929,45316,55948,57480,61877,68403,
chr1	60045911	60099931	uc007beb.1	0	-	60047967	60085073	0	11	2172,261,50,86,99,126,199,124,73,169,291,	0,8383,14588,17166,18740,21041,24752,26644,33510,39000,53729,
chr1	60133711	60154751	uc007bee.2	0	-	60135007	60154391	0	13	1374,73,133,106,141,86,46,155,116,107,95,95,401,	0,3651,5169,5423,5641,6887,8843,10178,11173,12384,14152,17564,20639,
chr1	60155124	60207878	uc007beh.1	0	+	60164969	60207531	0	16	27,117,118,228,61,115,85,190,121,144,234,163,64,113,370,454,	0,7030,9802,10941,26570,27639,29708,33563,37983,40919,43054,45713,47828,49087,49552,52300,
chr1	60237442	60391549	uc007bej.1	0	+	60238547	60387836	0	55	87,292,92,162,82,128,83,86,307,107,84,99,581,133,120,304,86,90,169,134,160,103,157,159,160,89,561,176,154,129,306,150,158,125,127,149,134,102,96,125,141,131,110,118,98,117,90,110,173,95,117,162,149,136,3815,	0,864,13905,14416,19506,20265,25735,36597,41468,44026,50003,54198,54382,55772,56498,57973,61940,64195,67017,67764,70436,70705,72753,74295,76831,78051,79634,80811,83680,84283,87160,87784,89673,91534,96526,97314,98068,99100,100648,101226,103384,106712,109316,111235,112268,115280,124676,129605,130328,131552,138718,139072,147461,148728,150292,
chr1	60400215	60444231	uc007ben.1	0	+	60400229	60444133	0	13	86,50,167,143,168,79,116,55,121,112,65,90,249,	0,8749,9537,11142,19818,23277,27849,29218,32695,36002,39032,43533,43767,
chr1	60466462	60538007	uc007bep.2	0	+	60466646	60534851	0	12	301,168,177,18,98,147,125,183,159,174,93,3161,	0,24624,27437,29323,34366,37641,38459,40452,43985,61047,67121,68384,
chr1	60540028	60623609	uc007bes.1	0	-	60540079	60590250	0	16	156,143,121,99,111,144,66,122,160,78,75,81,509,106,120,201,	0,10353,12230,13040,15239,16295,17370,18571,19640,20333,27232,35795,42407,44199,50102,83380,
chr1	60540346	60542727	uc007bet.1	0	-	60540346	60540346	0	1	2381,	0,
chr1	60761102	60761257	uc007beu.1	0	+	60761102	60761102	0	1	155,	0,
chr1	60803231	60830203	uc007bew.2	0	+	60803317	60826629	0	4	141,357,116,3703,	0,16591,18889,23269,
chr1	60833508	60838537	uc007bex.1	0	-	60833508	60833508	0	2	560,144,	0,4885,
chr1	60835689	60860632	uc007bey.1	0	+	60835689	60835689	0	4	71,84,61,167,	0,19098,22394,24776,
chr1	60965868	60972674	uc007bez.1	0	+	60966014	60971561	0	4	255,348,110,1218,	0,3398,4194,5588,
chr1	61034757	61057164	uc011wlz.1	0	+	61034802	61054558	0	5	103,339,107,85,2620,	0,15788,16696,17610,19787,
chr1	61685397	62688858	uc007bfe.2	0	+	61685816	62684497	0	23	539,102,172,110,89,87,126,359,140,129,186,171,133,100,116,45,207,238,111,297,136,80,4719,	0,129124,371483,437561,506023,515109,520611,522286,525256,527530,559753,572710,577599,591355,600013,637059,705110,706046,801187,840675,893821,948913,998742,
chr1	61813988	61898114	uc007bfg.1	0	-	61813988	61813988	0	5	1116,135,183,115,407,	0,4534,19357,81006,83719,
chr1	61833317	61898114	uc007bfh.1	0	-	61833317	61833317	0	3	211,115,407,	0,61677,64390,
chr1	62749890	62865266	uc007bfl.1	0	+	62750778	62862211	0	17	961,178,182,231,156,170,156,145,350,145,117,141,263,97,36,51,3360,	0,15613,34972,40858,42041,43841,45816,57458,59374,61533,65683,68388,79977,81728,82964,109217,112016,
chr1	63094374	63160841	uc011wmc.1	0	-	63104556	63140076	0	12	11345,158,218,134,110,225,109,731,247,91,104,57,	0,13239,14235,17903,20383,26521,31152,37867,45484,45839,57855,66410,
chr1	63161044	63204864	uc007bft.1	0	+	63161044	63161044	0	4	74,67,102,1333,	0,29648,41749,42487,
chr1	63190165	63223396	uc007bfv.2	0	-	63190404	63217483	0	19	331,73,135,176,155,161,130,129,146,115,135,186,131,82,77,108,92,66,395,	0,3528,3698,4804,6365,7959,9183,12612,13540,16158,17288,20075,21138,21357,22699,25637,26458,27257,32836,
chr1	63223404	63227060	uc007bfz.2	0	+	63223785	63226186	0	6	461,123,127,67,126,1029,	0,923,1608,2001,2417,2627,
chr1	63225596	63225709	uc011wme.1	0	+	63225596	63225596	0	1	113,	0,
chr1	63229267	63260783	uc007bga.1	0	-	63229586	63230648	0	3	1411,146,46,	0,27060,31470,
chr1	63319842	63361149	uc007bgb.2	0	+	63337311	63356519	0	7	204,83,53,111,103,131,11936,	0,1827,4662,7498,17411,21647,29371,
chr1	63492477	63643089	uc007bgg.1	0	+	63492784	63639230	0	26	509,221,77,64,83,64,73,74,66,72,164,85,91,49,100,72,90,81,51,64,106,120,169,112,91,3908,	0,1824,31775,69673,82854,84331,88382,89231,91015,97215,99527,100512,101823,103843,105857,109251,109910,111504,117505,118241,120698,121945,125006,126983,139461,146704,
chr1	63669424	63733501	uc007bgi.1	0	-	63669588	63731693	0	15	301,481,160,71,136,146,112,164,72,101,86,202,75,147,173,	0,10567,18204,20452,24546,36019,38288,41549,41922,52005,52887,54266,55930,62250,63904,
chr1	63745400	63776892	uc007bgj.1	0	-	63745582	63776866	0	11	211,66,52,140,164,142,497,143,135,113,48,	0,2749,12288,12625,16365,19692,20695,22661,22981,26781,31444,
chr1	63777198	63799959	uc007bgl.2	0	+	63778060	63798978	0	12	67,822,104,109,124,140,173,164,213,85,115,1089,	0,775,4107,4838,5220,7154,8557,15217,17333,19061,20639,21672,
chr1	64011300	64015573	uc007bgm.1	0	+	64011300	64011300	0	2	72,1360,	0,2913,
chr1	64079441	64082160	uc007bgn.1	0	-	64079441	64079441	0	1	2719,	0,
chr1	64082246	64167963	uc007bgo.1	0	-	64082286	64167575	0	4	92,124,628,490,	0,6641,43034,85227,
chr1	64579377	64651122	uc007bgr.1	0	+	64597430	64643952	0	9	217,122,147,42,101,143,183,151,7315,	0,18045,25699,26923,33413,37330,41269,43375,64430,
chr1	64653053	64663742	uc007bgu.1	0	-	64654313	64662993	0	3	1658,112,896,	0,8618,9793,
chr1	64726444	64737233	uc007bgw.1	0	-	64726444	64726444	0	2	515,196,	0,10593,
chr1	64737786	64772216	uc007bgx.1	0	+	64737964	64770213	0	10	188,75,35,101,36,52,120,167,163,2120,	0,9756,11133,17165,20205,21898,23356,26918,30414,32310,
chr1	64777131	64784324	uc007bgy.1	0	-	64781416	64783174	0	2	6296,618,	0,6575,
chr1	64835694	65003398	uc007bha.1	0	-	64841610	64984883	0	8	6094,158,64,194,146,933,843,130,	0,30815,72066,94008,103631,132429,148576,167574,
chr1	65059659	65079322	uc007bhc.1	0	-	65059840	65077222	0	10	224,83,166,110,123,78,117,168,121,163,	0,1591,2981,3579,8297,8833,11577,12477,17482,19500,
chr1	65095130	65097737	uc007bhf.1	0	-	65095197	65097687	0	3	340,243,59,	0,2213,2548,
chr1	65108411	65110014	uc007bhg.2	0	-	65108483	65109976	0	3	345,243,47,	0,1221,1556,
chr1	65118105	65120095	uc007bhh.1	0	-	65118172	65120079	0	3	343,243,25,	0,1630,1965,
chr1	65126800	65128841	uc007bhj.1	0	-	65126865	65128829	0	3	341,243,21,	0,1688,2020,
chr1	65146962	65149937	uc007bhk.1	0	-	65147026	65149911	0	3	337,243,35,	0,2592,2940,
chr1	65153886	65169767	uc007bhm.1	0	-	65155270	65169667	0	8	1493,115,88,72,88,83,100,141,	0,2149,2564,9368,9809,12226,14026,15740,
chr1	65205189	65225716	uc007bhn.2	0	-	65206038	65221926	0	9	940,163,141,152,178,106,292,138,153,	0,2434,3184,6484,7491,9883,12343,16615,20374,
chr1	65233258	65325270	uc007bhs.1	0	+	65236901	65320332	0	42	149,181,150,33,119,172,208,90,139,158,112,148,60,130,181,75,108,141,127,1157,101,72,172,179,114,109,155,91,61,138,121,96,84,98,165,60,177,104,129,262,75,5054,	0,3634,5460,5849,8971,9927,16031,18904,29249,33069,35585,36820,44109,47045,47569,48325,51750,57711,59025,59377,63501,64920,65727,66667,68357,68837,69254,69863,71224,72098,73314,76195,77662,78564,79077,81141,82013,83188,84583,85762,86348,86958,
chr1	65357830	65435818	uc007bhu.1	0	+	65358169	65435384	0	13	414,103,111,116,98,190,154,61,64,95,139,42,827,	0,10712,25491,25717,32223,34050,35556,40279,51995,61021,72606,75044,77161,
chr1	65973095	65974878	uc007bhv.1	0	+	65973131	65974817	0	3	45,243,334,	0,126,1449,
chr1	66368571	66489157	uc007bhz.1	0	+	66427085	66485581	0	15	145,65,78,285,114,78,3741,207,135,62,145,332,82,113,3792,	0,406,40205,58491,77391,79446,90409,94346,94734,98137,99648,103199,111516,116256,116794,
chr1	66515020	66745722	uc007bih.2	0	+	66515020	66742170	0	65	92,49,157,302,124,77,140,262,135,217,141,269,375,147,148,149,167,99,209,107,97,173,213,136,134,166,204,101,201,108,139,182,132,187,129,144,101,87,184,95,90,102,181,269,135,139,97,171,93,36,219,201,124,126,124,207,185,166,180,139,57,82,112,200,3819,	0,1017,3529,4784,14794,17318,22545,35083,36476,38183,38879,40820,42103,53008,57196,59425,61525,62308,81281,82499,83707,86480,101343,121748,125218,132608,138005,139945,143641,149715,150978,154009,154763,157981,158747,162941,167410,168481,169467,170799,172104,173169,175825,177924,179934,180454,181227,183013,184849,185563,185937,200649,203139,204210,205540,206440,208869,209618,211117,214702,217169,2…
chr1	66747466	66766379	uc007bil.1	0	+	66747480	66764450	0	6	136,80,140,135,87,2052,	0,5553,13684,14220,15066,16861,
chr1	66765816	66864169	uc007bim.2	0	-	66767349	66848713	0	15	1764,169,113,55,125,122,132,108,163,205,122,93,142,1120,222,	0,2562,4020,5315,6631,7444,9201,16394,18808,42805,53663,54179,58724,81806,98131,
chr1	66877426	66909841	uc007bir.1	0	-	66878007	66909823	0	11	675,87,128,114,102,165,67,165,138,156,95,	0,6109,7426,10769,12228,14315,17547,22274,23771,26546,32320,
chr1	66970869	66991630	uc007bit.2	0	-	66971610	66991479	0	7	262,43,78,174,144,28,265,	0,727,1912,2238,5890,9950,20496,
chr1	67047090	67085446	uc007biw.2	0	-	67050054	67085149	0	9	3041,73,177,183,147,136,208,118,378,	0,3822,4273,6351,8711,9394,20341,33607,37978,
chr1	67169639	67277022	uc007biy.1	0	+	67169738	67276920	0	38	225,110,145,90,57,93,90,129,107,139,78,99,96,190,158,129,145,211,199,177,119,142,66,64,182,195,68,76,78,108,90,171,75,99,60,113,130,201,	0,16691,19799,20800,22721,25644,29216,33067,33758,34673,35798,37793,39515,42316,43303,45175,47783,49590,51237,53843,57005,72077,73472,73939,75235,81442,82066,83690,86530,89337,90951,92344,94786,97437,104058,105170,106323,107182,
chr1	67277381	67277835	uc007biz.1	0	+	67277381	67277381	0	1	454,	0,
chr1	67297187	67370950	uc007bja.1	0	+	67297187	67297187	0	4	57,100,150,1030,	0,449,71356,72733,
chr1	68086539	69154633	uc007bjb.1	0	-	68086614	69154330	0	27	521,298,171,98,147,76,156,186,99,123,133,75,155,94,133,200,91,74,127,114,142,119,66,135,187,152,385,	0,2475,31552,33132,35452,38570,40674,158876,210614,214563,219215,250277,258321,265879,269629,288102,290226,291254,299391,303874,306580,309335,330489,356215,520530,700416,1067709,
chr1	69577783	69732534	uc007bjd.2	0	-	69585341	69730731	0	8	8283,144,138,168,267,105,49,267,	0,11017,17389,39283,46571,152000,152914,154484,
chr1	69873561	70771706	uc007bjh.1	0	+	69873577	70771516	0	17	134,47,96,119,138,108,118,67,45,110,128,144,186,127,66,127,366,	0,15981,17291,26335,31485,43276,46146,60504,68239,69484,169793,437918,472595,554291,634078,666793,897779,
chr1	70772288	70931971	uc007bjk.1	0	+	70775352	70928789	0	4	724,470,130,3331,	0,2984,25222,156352,
chr1	71074108	71149546	uc007bjm.2	0	-	71077093	71149381	0	11	3318,98,93,133,109,173,81,938,143,57,305,	0,3824,19143,20105,26078,37944,39573,47008,60574,61936,75133,
chr1	71289663	71461484	uc011wmq.1	0	-	71289870	71461156	0	53	315,138,106,93,104,135,142,110,205,254,160,116,178,55,106,88,128,94,87,253,151,237,161,197,219,187,156,135,70,330,115,316,180,91,120,140,211,165,174,122,113,257,107,119,70,113,179,186,98,92,154,94,397,	0,1642,4042,5255,6765,15001,16268,16699,17691,20322,21634,22772,24339,25092,29274,31323,32981,35722,36285,37251,39712,40855,42488,43369,45448,48242,49324,50291,50511,51637,57830,59541,60376,63946,66678,69471,70869,71388,74010,76783,78310,78505,86074,87157,92602,98373,103496,105927,108618,110580,119511,158561,171424,
chr1	71603729	71625977	uc007bjt.2	0	+	71603829	71625245	0	16	119,127,77,67,89,152,157,126,108,86,90,129,93,183,156,852,	0,341,2070,3733,6603,7250,7655,10658,11807,12684,13684,15752,18885,19461,20630,21396,
chr1	71632096	71699745	uc007bju.1	0	-	71632785	71699556	0	46	761,114,107,126,165,139,467,90,180,90,177,88,188,270,114,156,165,117,270,90,183,273,192,87,169,95,267,273,195,90,129,177,178,122,144,129,153,177,180,192,156,138,132,138,129,340,	0,1307,4575,5244,7548,10141,11758,12851,13692,14080,14767,15678,16787,18137,19447,20362,21180,22381,23890,25406,26945,28240,29837,33056,33861,35202,38555,40451,41640,42534,42885,43793,44143,46518,51729,52934,54769,55629,56429,57437,60024,62486,63671,65039,65998,67309,
chr1	71699410	71704031	uc007bke.1	0	+	71699565	71703768	0	3	183,230,413,	0,320,4208,
chr1	71934685	71937778	uc011wmr.1	0	+	71934685	71934685	0	3	410,96,513,	0,507,2580,
chr1	72205806	72258881	uc007bkg.2	0	-	72207458	72258685	0	5	1787,164,91,160,291,	0,3089,4839,32810,52784,
chr1	72290566	72321443	uc007bkh.1	0	+	72290566	72290566	0	4	171,150,81,2722,	0,20750,25475,28155,
chr1	72305746	72330888	uc007bki.2	0	-	72305921	72330790	0	8	261,112,111,97,82,166,134,222,	0,2779,8234,11104,15713,16993,18114,24920,
chr1	72330946	72349569	uc007bkk.1	0	+	72344481	72347880	0	3	94,409,2312,	0,13397,16311,
chr1	72353994	72441527	uc007bkl.2	0	+	72354120	72441296	0	21	147,114,184,49,123,192,115,139,113,63,138,91,134,197,94,70,110,97,68,72,246,	0,3014,4987,6733,8038,11578,17653,18795,22505,27215,31539,32568,35588,38807,46822,49396,74198,75937,76281,86475,87287,
chr1	72473685	72583138	uc007bkn.1	0	-	72475215	72581711	0	4	1898,193,156,1940,	0,20044,25330,107513,
chr1	72629824	72683364	uc007bks.2	0	+	72632269	72679628	0	17	188,767,51,213,51,187,151,159,66,141,216,71,103,183,101,97,3970,	0,2387,3800,7812,8574,12537,14128,15520,18118,28044,29558,33257,36781,43212,44850,46124,49570,
chr1	72689553	72747138	uc007bkt.2	0	-	72689580	72745595	0	24	332,47,197,110,118,159,123,107,162,154,242,169,242,105,209,202,39,220,181,104,164,438,636,113,	0,1944,4014,7142,7952,8716,9359,13127,15431,15670,15998,22108,23365,27112,30991,32689,36529,37001,38830,44745,45570,46966,55441,57472,
chr1	72757833	72760387	uc007bkv.2	0	+	72757894	72760139	0	4	64,129,83,312,	0,412,882,2242,
chr1	72871076	72899045	uc007bkw.1	0	+	72871153	72898736	0	4	462,227,141,474,	0,24583,25061,27495,
chr1	72904638	72921439	uc007bkx.1	0	-	72908950	72920713	0	4	4444,120,230,1060,	0,5078,5786,15741,
chr1	72998105	73007478	uc007bky.1	0	+	72998105	72998105	0	3	72,1430,434,	0,4867,8939,
chr1	73061648	73062473	uc007bkz.2	0	-	73061870	73062437	0	2	251,175,	0,650,
chr1	73071184	73072075	uc007bla.1	0	+	73071290	73072052	0	2	204,180,	0,711,
chr1	73437958	73454143	uc007blb.1	0	-	73437958	73437958	0	5	1016,184,73,58,229,	0,5646,8819,13611,15956,
chr1	73664661	73911040	uc007bld.1	0	-	73664661	73664661	0	9	579,229,71,33,297,251,84,458,92,	0,2108,54908,239977,240476,241529,242881,244571,246287,
chr1	73956804	74171021	uc011wmx.1	0	-	73961103	74171021	0	35	4444,33,69,169,72,78,93,132,87,1064,199,39,24,93,76,197,1530,117,66,130,76,61,113,84,65,123,51,181,56,51,42,42,38,115,156,	0,6208,6635,7402,7767,9423,10276,10727,11536,14475,17681,25667,26101,26994,30747,31679,42190,70683,72002,74788,75472,75644,76032,80080,81444,81869,82932,84970,86818,92056,93286,105914,158378,168968,214061,
chr1	74172114	74194804	uc011wmy.1	0	+	74174251	74194320	0	12	74,132,107,126,107,144,70,627,104,147,111,587,	0,2051,2305,3407,3798,4157,5637,7179,8563,15378,21113,22103,
chr1	74200567	74207820	uc007bll.1	0	+	74204922	74206002	0	2	126,2917,	0,4336,
chr1	74238359	74241205	uc007blm.1	0	-	74238379	74239435	0	2	1084,40,	0,2806,
chr1	74283123	74314787	uc007blo.1	0	+	74283399	74314369	0	10	350,35,113,46,187,94,127,101,101,443,	0,9530,11582,14704,18278,19408,25909,27193,27803,31221,
chr1	74325173	74326163	uc007blq.1	0	+	74325173	74326163	0	1	990,	0,
chr1	74326413	74331312	uc011wmz.1	0	-	74326807	74331197	0	11	470,155,91,104,116,84,145,140,120,159,236,	0,943,1249,1489,1687,1896,2187,2571,3254,4046,4663,
chr1	74331607	74400266	uc007blt.1	0	+	74331644	74398505	0	10	104,169,116,113,59,93,164,87,116,1935,	0,808,62351,62618,63729,64274,64680,65583,66503,66724,
chr1	74334820	74350910	uc007blv.2	0	-	74335945	74341973	0	12	1272,54,96,88,38,40,51,54,65,95,242,214,	0,1624,2505,2953,3184,3448,4210,4588,4758,5661,6951,15876,
chr1	74408681	74415895	uc007blx.1	0	+	74409208	74415647	0	10	79,293,198,56,87,168,125,77,89,929,	0,259,642,1144,2209,2441,4509,5679,6026,6285,
chr1	74421776	74432625	uc007bly.2	0	+	74421888	74432080	0	15	119,134,123,120,107,71,68,156,159,90,120,150,74,154,659,	0,515,1590,1954,4580,4994,5406,5639,6533,8235,8422,8821,9494,9938,10190,
chr1	74438182	74443859	uc007blz.2	0	+	74438471	74442158	0	7	356,149,105,57,93,186,1830,	0,1669,2188,2410,3031,3228,3847,
chr1	74440883	74440968	uc007bma.2	0	+	74440883	74440883	0	1	85,	0,
chr1	74455957	74482134	uc007bmb.2	0	+	74461653	74481565	0	20	53,86,75,197,109,111,203,79,99,154,101,138,159,180,146,145,189,69,141,683,	0,5685,6582,8976,10185,10411,11869,12177,12395,13543,14291,14479,16153,17168,17856,18095,18683,21233,22907,25494,
chr1	74482083	74590860	uc007bmd.2	0	-	74485964	74542359	0	26	3969,139,70,116,61,167,256,142,66,165,80,118,191,124,132,159,85,98,75,179,101,172,224,145,50,112,	0,4450,6022,8903,14985,17177,18318,20569,24405,26056,31405,32757,35027,35786,36045,39476,42537,44142,50471,51109,54580,57395,60120,64446,95553,108665,
chr1	74552633	74577416	uc007bmf.2	0	+	74553011	74575428	0	8	402,180,116,110,110,99,92,2157,	0,11010,12841,16258,17444,20932,21532,22626,
chr1	74589462	74612551	uc007bmg.1	0	+	74594520	74611940	0	17	140,56,159,229,130,232,202,145,153,204,169,117,173,136,150,108,231,	0,5024,5216,6286,8131,9099,11601,13054,14831,17401,19166,19825,20562,21488,22143,22371,22858,
chr1	74611701	74634602	uc007bmm.1	0	-	74613451	74632237	0	9	2220,106,2905,178,825,165,294,314,465,	0,3423,4551,8411,10652,12995,14197,20256,22436,
chr1	74634934	74639017	uc007bmq.1	0	+	74636132	74638645	0	8	127,393,140,195,64,170,118,622,	0,1125,1599,1904,2310,2599,3228,3461,
chr1	74640325	74647971	uc007bms.2	0	-	74640397	74647939	0	10	651,135,93,138,72,70,68,100,75,73,	0,808,1457,1879,2114,4610,4778,4941,5314,7573,
chr1	74648028	74683467	uc007bmv.1	0	+	74648691	74682432	0	27	159,173,141,78,131,250,94,170,188,100,144,180,98,106,151,128,105,99,89,64,111,81,172,148,148,747,1179,	0,574,1683,1942,3934,7557,9317,9634,9946,11231,15121,20741,21830,22375,24038,24558,25088,25940,26130,26463,26687,30131,31274,31687,32052,32555,34260,
chr1	74708327	74744547	uc007bmy.1	0	+	74725565	74744273	0	20	136,167,1566,110,64,125,111,77,192,83,129,123,99,135,147,103,211,71,71,533,	0,11090,17144,19546,20005,23565,24106,24563,25450,25724,25969,26410,26813,27569,28206,33954,34651,34988,35425,35687,
chr1	74760147	74784464	uc007bna.1	0	+	74760204	74784233	0	9	318,191,200,198,173,167,82,213,348,	0,18345,21703,21980,22290,23107,23443,23605,23969,
chr1	74785495	74795529	uc007bnb.2	0	-	74787278	74795424	0	14	1139,235,147,38,166,127,55,46,59,82,407,153,40,138,	0,1665,2230,2545,5534,5799,6395,6629,6775,6948,8230,8950,9550,9896,
chr1	74818465	74831893	uc007bne.1	0	+	74818719	74831174	0	4	331,221,335,1181,	0,10210,10668,12247,
chr1	74838592	74850749	uc007bnf.2	0	+	74838744	74850194	0	4	265,263,380,1053,	0,1344,8514,11104,
chr1	74901602	74904306	uc007bng.2	0	+	74901671	74902781	0	1	2704,	0,
chr1	74928082	74931982	uc007bnh.2	0	-	74928649	74931784	0	3	1154,75,250,	0,2898,3650,
chr1	74936517	74939709	uc007bni.1	0	-	74936562	74939461	0	5	193,143,142,165,59,	0,587,2002,2783,3133,
chr1	74947231	74947295	uc011wne.1	0	-	74947231	74947231	0	1	64,	0,
chr1	74948653	74982173	uc007bnj.1	0	-	74948708	74979772	0	33	164,138,453,126,203,45,108,114,144,159,192,111,67,177,129,226,129,151,159,225,246,138,375,201,266,223,146,200,167,103,185,169,79,	0,259,1017,1941,2553,2966,3527,3820,4230,5248,5525,8364,8623,8934,14683,15070,16286,16754,17104,18306,19351,20848,22713,23293,24351,24934,25517,25925,26254,27175,29764,30990,33441,
chr1	74991891	74998225	uc007bnl.1	0	-	74992662	74997902	0	3	1430,262,752,	0,2986,5582,
chr1	75013919	75121800	uc007bnn.2	0	-	75014267	75093213	0	6	423,107,118,59,139,91,	0,823,1449,77963,79155,107790,
chr1	75122115	75130464	uc007bno.1	0	-	75122302	75130429	0	12	477,96,168,106,254,115,121,182,77,98,158,206,	0,800,2931,3362,3856,6119,6610,7057,7409,7653,7859,8143,
chr1	75131788	75139134	uc007bnq.1	0	-	75132972	75138058	0	9	1718,118,62,129,121,82,109,88,503,	0,2111,2540,4132,4344,4606,5683,6201,6843,
chr1	75139359	75144483	uc007bnt.1	0	+	75139436	75143629	0	9	343,107,31,136,85,144,95,136,1480,	0,583,1137,1518,1836,2174,2473,2894,3644,
chr1	75165219	75168200	uc011wng.1	0	+	75165425	75167854	0	10	62,76,95,132,152,93,61,68,73,391,	0,185,539,854,1119,1721,1893,2040,2330,2590,
chr1	75168214	75176857	uc007bnx.1	0	-	75168453	75176692	0	19	348,69,95,113,175,105,58,86,64,77,126,66,110,122,184,102,181,138,714,	0,473,625,914,1150,1904,2221,2498,2685,2837,3061,3332,3867,4449,5662,6024,6281,7290,7929,
chr1	75177439	75188497	uc007bob.1	0	-	75178499	75186979	0	16	1066,146,223,118,179,249,180,154,749,142,162,65,44,132,55,100,	0,1726,2028,3590,3823,4187,4800,5085,5324,6819,7079,8697,9246,9437,9957,10958,
chr1	75188708	75195960	uc007bod.1	0	+	75189025	75195762	0	14	455,88,107,103,194,113,148,229,156,481,112,168,86,322,	0,456,2044,2707,2929,3466,3667,4019,4380,5510,6131,6343,6646,6930,
chr1	75194809	75207353	uc011wnk.1	0	-	75196068	75206015	0	17	1523,216,132,114,90,75,119,41,122,59,175,95,61,151,167,123,188,	0,1676,2095,2709,2963,3164,3508,3815,3952,4173,4340,4612,10084,10452,10821,11146,12356,
chr1	75207403	75212181	uc007boh.2	0	+	75207903	75210527	0	8	224,175,220,134,121,96,122,1793,	0,411,1096,1771,2057,2304,2747,2985,
chr1	75211548	75215828	uc007bok.1	0	-	75212196	75215770	0	4	1620,149,223,61,	0,1853,2238,4219,
chr1	75216669	75220229	uc007bol.1	0	-	75216669	75216669	0	3	479,137,32,	0,3199,3528,
chr1	75232997	75242267	uc007bon.2	0	+	75233458	75240388	0	9	167,97,110,54,123,93,103,71,2235,	0,429,1032,2857,3085,4469,4748,4986,7035,
chr1	75243615	75260783	uc007boq.1	0	-	75244123	75260702	0	23	580,74,65,54,167,120,78,74,148,201,219,65,80,87,275,38,132,352,259,97,114,51,205,	0,796,1061,1685,4710,5215,5427,5730,5971,6219,6882,7544,7738,8084,8586,9802,10252,10904,11338,13530,14986,15282,16963,
chr1	75268776	75274955	uc007bos.1	0	-	75268885	75274882	0	6	160,90,43,133,105,179,	0,1755,1966,2195,3411,6000,
chr1	75305139	75314212	uc011wnp.1	0	-	75305233	75313915	0	15	145,168,102,40,161,84,78,108,76,131,126,114,89,94,303,	0,734,3227,3427,3840,4861,5799,6565,6780,7054,7380,7765,7976,8145,8770,
chr1	75356918	75364290	uc007box.1	0	+	75356992	75363625	0	9	649,61,96,162,126,221,44,83,707,	0,1814,1969,2221,2550,3127,4984,6416,6665,
chr1	75364786	75371587	uc007boy.1	0	-	75364786	75364786	0	4	220,209,116,126,	0,1528,5169,6675,
chr1	75371871	75428881	uc007boz.1	0	+	75372014	75428026	0	41	537,90,337,1307,144,183,176,89,176,261,159,190,224,120,105,207,124,176,113,169,97,201,58,78,179,27,153,43,69,1969,132,117,168,123,168,580,240,224,76,150,1048,	0,9359,9531,12501,15682,16465,25758,26166,27001,29590,31009,31282,31579,34657,34992,35260,35782,35989,39019,39703,40023,40245,41746,42366,42530,43134,43674,44932,45994,46263,48519,51467,51747,52017,52314,52595,53763,54100,55142,55500,55962,
chr1	75381539	75385679	uc007bpb.1	0	+	75384434	75384695	0	2	23,1307,	0,2833,
chr1	75432517	75439751	uc007bpd.1	0	+	75433373	75439576	0	13	69,61,98,104,187,60,131,135,98,47,93,169,276,	0,835,994,2308,2899,3402,4469,5532,5787,6042,6242,6501,6958,
chr1	75447084	75470915	uc007bpg.1	0	+	75447406	75470207	0	10	904,145,128,163,57,154,92,80,105,822,	0,18601,18847,19161,19769,21774,22312,22482,22733,23009,
chr1	75471143	75476046	uc007bpj.2	0	-	75471544	75475680	0	4	1658,180,574,680,	0,1991,2676,4223,
chr1	75476106	75482268	uc007bpl.2	0	+	75476806	75481559	0	5	354,205,576,203,847,	0,661,3037,4843,5315,
chr1	75482399	75503027	uc007bpn.2	0	-	75482526	75502799	0	20	135,270,105,162,157,113,267,273,270,288,276,273,273,273,273,297,303,252,270,1240,	0,815,1398,1804,2081,2764,3658,4971,5363,6681,7045,7960,11183,12250,14077,16134,17088,17542,17872,19388,
chr1	75503651	75506929	uc007bps.1	0	+	75503822	75506738	0	2	442,1021,	0,2257,
chr1	75518103	75533910	uc007bpt.2	0	+	75518363	75532810	0	25	114,86,206,75,96,108,72,127,104,96,42,150,85,351,206,117,178,213,104,98,179,82,71,248,1250,	0,235,3154,3559,3890,4323,4558,5529,5834,6047,6273,6440,6780,7382,7882,8405,8644,10774,11098,12031,12224,12643,12875,13649,14557,
chr1	75542840	75556006	uc007bpv.2	0	+	75543445	75555465	0	23	117,150,166,278,116,197,149,181,136,184,100,185,226,219,149,195,219,90,167,254,170,174,619,	0,506,967,1678,2050,2603,4238,4489,4981,5371,5887,6357,6990,7358,7894,8236,8657,9145,9673,10478,11007,11361,12547,
chr1	76485707	76498603	uc011wns.1	0	+	76485707	76485707	0	5	82,99,60,250,1697,	0,5293,6297,8401,11199,
chr1	77363759	77511663	uc007bpz.1	0	-	77370307	77511606	0	18	2487,938,156,194,150,210,62,186,114,59,112,160,125,339,156,664,68,148,	0,5725,7586,10229,13679,15684,16338,20612,21288,22848,31309,32453,34015,59366,77680,139363,144498,147756,
chr1	78097841	78193711	uc007bqc.2	0	-	78099375	78193324	0	9	1569,247,215,166,206,135,130,236,472,	0,2061,20311,21324,30961,91175,92473,93984,95398,
chr1	78306920	78416861	uc007bqe.1	0	+	78306993	78414001	0	5	157,159,180,90,3412,	0,49725,80129,83013,106529,
chr1	78421410	78485421	uc007bqg.1	0	-	78421768	78485417	0	17	510,156,118,93,81,208,62,52,62,71,109,151,116,70,155,56,62,	0,18799,29918,33729,37470,37999,38436,42131,43135,44416,46247,47648,51354,53357,55121,57472,63949,
chr1	78493608	78508733	uc011wnt.1	0	-	78494380	78508538	0	2	2752,303,	0,14822,
chr1	78507634	78534748	uc007bql.2	0	+	78508536	78534673	0	7	29,188,179,205,175,200,230,	0,808,11625,12514,16510,17993,26884,
chr1	78654399	78664176	uc007bqn.2	0	+	78660961	78663304	0	3	279,140,3276,	0,5316,6501,
chr1	78654399	78704318	uc007bqo.2	0	+	78678207	78702990	0	16	279,140,418,178,110,139,151,124,72,140,173,75,192,115,158,1486,	0,5316,23768,30412,32444,34257,36371,38256,38604,39065,41171,41931,43444,45661,47409,48433,
chr1	78813523	78816600	uc007bqq.1	0	+	78814211	78814724	0	2	48,2415,	0,662,
chr1	79431243	79436665	uc007bqr.1	0	-	79431725	79433579	0	2	2350,135,	0,5287,
chr1	79603450	79668547	uc011wnw.1	0	-	79605741	79668427	0	5	2327,138,109,179,123,	0,7327,16806,18231,64974,
chr1	79698836	79758344	uc007bqu.2	0	-	79702085	79758275	0	12	3309,109,131,102,106,127,113,151,55,74,68,206,	0,3982,5190,6831,11596,12612,22383,24304,27394,31538,37800,59302,
chr1	79772592	79778020	uc007bqy.1	0	+	79772707	79777713	0	4	294,469,179,482,	0,1840,3470,4946,
chr1	79790895	79855240	uc007bqz.2	0	-	79791579	79818110	0	9	722,84,87,101,199,198,228,281,155,	0,2505,5147,7135,8526,16233,22407,26956,64190,
chr1	80195273	80210519	uc007brb.2	0	-	80196484	80210239	0	2	1850,1012,	0,14234,
chr1	80263392	80337005	uc007brc.1	0	-	80263730	80336886	0	16	470,146,187,135,97,125,108,171,177,146,229,115,161,114,198,185,	0,2392,4706,9596,10557,11146,14015,14565,15805,16858,20081,21926,23264,37262,56041,73428,
chr1	80497647	80755128	uc007brg.2	0	-	80498281	80755023	0	56	754,139,101,191,211,147,114,123,107,99,58,216,111,183,138,113,125,102,48,67,115,122,112,117,176,45,97,84,147,72,114,70,119,93,87,122,124,93,66,188,80,123,83,123,222,156,84,86,184,135,123,73,83,90,120,228,	0,4252,4548,9204,11354,14416,22643,22897,25151,27160,27576,29005,30101,31249,32713,34780,35772,37710,38737,39012,39171,39384,40155,42027,42268,48060,48633,50382,51605,58094,59828,63429,65655,66219,66923,67365,67674,71384,72407,73007,74786,77513,83923,85256,85576,91444,91700,92086,94468,104718,105092,105480,114219,133127,147140,257253,
chr1	81073891	81268226	uc007brl.1	0	+	81083847	81266127	0	5	577,237,398,1086,2608,	0,9940,114434,163567,191727,
chr1	82229679	82288014	uc007brp.2	0	-	82283372	82287068	0	2	4500,4663,	0,53672,
chr1	82313153	82441941	uc007brq.2	0	+	82336972	82439529	0	7	70,512,133,89,57,144,2504,	0,23740,26151,51713,53755,60982,126284,
chr1	82447297	82583424	uc007brt.1	0	-	82449705	82567990	0	48	2672,287,189,117,128,2,104,156,114,129,72,108,108,75,64,182,105,144,171,162,219,108,69,184,107,73,164,90,165,105,70,54,45,60,54,81,42,36,63,36,69,117,45,135,78,43,167,231,	0,3054,5000,6056,11328,15765,15769,18756,20260,20466,21755,29135,29759,33668,34858,35760,36789,38288,38977,40802,41725,42770,45048,46431,47105,48212,56223,58445,68206,73128,74264,75142,76806,77729,78029,78842,80635,80877,82194,83872,85018,88308,89231,90447,112680,119081,120646,135896,
chr1	82583495	82718634	uc007brv.1	0	+	82583919	82715459	0	52	511,57,90,45,45,63,54,27,78,63,36,42,78,63,60,45,54,42,85,36,165,90,96,71,183,169,93,102,98,151,114,168,90,135,99,90,140,127,81,99,48,186,131,73,72,126,99,213,178,115,173,3260,	0,54518,56288,61657,62835,63640,64333,65240,66380,68033,68205,69930,70225,73303,73905,75281,75975,77656,79600,79974,81999,82751,83254,84386,85676,87058,88988,89745,91646,92158,92628,93759,95365,95782,102186,103065,103600,106498,109335,109759,110819,113317,113836,121669,123879,124038,124919,128321,129091,129377,130912,131879,
chr1	82688502	82721692	uc007brw.1	0	-	82688502	82688502	0	4	491,126,53,331,	0,3706,6362,32859,
chr1	82721492	82748964	uc007brx.1	0	+	82725830	82748291	0	9	167,109,221,170,89,159,60,85,805,	0,2310,4298,6195,10501,16900,22165,25602,26667,
chr1	82753223	82765031	uc007bsd.1	0	-	82754006	82764992	0	4	1063,152,66,222,	0,3519,7278,11586,
chr1	82836057	82892850	uc007bse.1	0	+	82836297	82891633	0	13	407,94,116,163,154,120,210,181,77,93,159,86,1277,	0,18873,31202,35805,36688,40525,42745,43698,46628,46892,53941,54999,55516,
chr1	83009097	83035023	uc007bsi.2	0	-	83010393	83022953	0	7	1467,142,193,808,155,130,79,	0,2180,6809,9811,13703,15490,25847,
chr1	83113340	83115742	uc007bsk.2	0	+	83113398	83115292	0	4	137,115,78,472,	0,1030,1233,1930,
chr1	83156336	83207147	uc007bsn.2	0	+	83156373	83206764	0	10	77,73,145,59,123,103,115,77,163,418,	0,19531,20583,22488,23494,37459,38324,46127,49444,50393,
chr1	83252355	83404775	uc007bsq.2	0	-	83253701	83404586	0	11	1490,185,53,186,3718,256,135,60,108,100,221,	0,7728,8001,11521,19837,24549,32981,35189,83754,106448,152199,
chr1	83840176	83908146	uc007bss.1	0	-	83840176	83840176	0	7	173,290,46,64,138,66,857,	0,6952,10813,37191,37779,38557,67113,
chr1	84032867	84281220	uc007bst.2	0	-	84034605	84280945	0	3	2215,147,305,	0,122939,248048,
chr1	84366413	84692796	uc007bsw.1	0	-	84367338	84692303	0	13	1037,247,132,114,123,225,114,154,146,167,95,309,769,	0,13946,25776,36100,48810,75556,106506,124892,165013,210817,213165,215474,325614,
chr1	84717763	84835879	uc007bsy.1	0	-	84721192	84811495	0	41	3626,104,95,114,165,165,155,115,99,157,143,152,128,200,74,173,152,192,142,175,101,208,119,229,154,157,118,166,69,162,93,96,36,149,96,84,137,106,803,147,76,	0,4207,4547,5014,6936,9343,10434,10824,15793,17489,18325,20998,21905,22631,23489,23824,25989,27969,29169,30350,30691,33082,36228,36533,37785,39574,39822,40675,40930,42139,42650,44791,44970,47394,55128,56235,61638,64902,72336,93634,118040,
chr1	84836415	84897061	uc007btc.2	0	+	84836447	84896760	0	4	128,109,173,490,	0,41251,56649,60156,
chr1	84903279	84931658	uc007btd.1	0	-	84903852	84926126	0	5	725,978,144,278,224,	0,5491,16149,22582,28155,
chr1	84961867	84962739	uc007bte.1	0	+	84961867	84961867	0	1	872,	0,
chr1	84987069	85242284	uc007btf.1	0	-	84987069	84987069	0	4	197,143,102,70,	0,1895,2480,255145,
chr1	85022920	85323941	uc007bth.2	0	-	85024528	85025419	0	3	2522,160,110,	0,15451,300911,
chr1	85102520	85110610	uc007btk.1	0	+	85102520	85102520	0	6	745,77,151,120,135,989,	0,5544,5863,6246,6505,7101,
chr1	85175358	85272632	uc007bto.1	0	+	85175358	85175358	0	4	115,151,148,570,	0,93575,96322,96704,
chr1	85177038	85257589	uc007btp.1	0	+	85177038	85177038	0	10	113,166,48,42,197,152,212,267,111,413,	0,2010,5094,7364,7878,76944,77202,78239,79827,80138,
chr1	85196185	85210337	uc007btq.1	0	+	85209224	85210115	0	4	112,169,194,1136,	0,2529,8393,13016,
chr1	85210373	85211970	uc007bts.1	0	+	85210373	85210373	0	1	1597,	0,
chr1	85242918	85267141	uc007btt.1	0	-	85243511	85266639	0	8	793,81,81,63,84,172,163,534,	0,1955,7759,8170,11042,13351,14393,23689,
chr1	85323305	85339151	uc007btv.1	0	+	85323305	85323305	0	2	191,2193,	0,13653,
chr1	87435604	87448760	uc007bty.1	0	+	87435688	87447152	0	2	169,2522,	0,10634,
chr1	87473474	87500466	uc007bub.1	0	-	87473866	87492683	0	13	446,143,102,69,150,81,78,78,267,169,148,151,57,	0,2157,2744,6612,8003,9315,10562,12214,14623,17365,19062,21729,26935,
chr1	87497277	87541611	uc007buc.1	0	+	87497734	87541257	0	17	489,163,172,51,84,102,54,66,105,143,48,42,116,106,78,144,453,	0,8991,10036,14101,14485,19353,20951,25397,29757,31775,34856,37121,41030,41839,42232,42500,43881,
chr1	87546624	87606023	uc007buh.1	0	+	87546676	87605693	0	20	78,160,169,72,66,90,81,147,72,51,54,75,51,105,143,33,39,72,144,456,	0,9653,12423,13476,15229,16864,19952,23575,25145,29009,31036,41925,44209,46956,49557,51067,51355,57177,57932,58943,
chr1	87613657	87633181	uc007buj.2	0	-	87614767	87623189	0	6	1286,105,84,169,157,135,	0,1942,6015,8038,9376,19389,
chr1	87690021	87748152	uc007bum.2	0	+	87714974	87745796	0	9	375,157,165,119,169,60,66,144,2545,	0,24910,41876,43839,48751,51146,53963,54830,55586,
chr1	87791084	87805273	uc011wof.1	0	+	87791238	87804213	0	6	280,141,189,111,151,1152,	0,8500,10704,11912,12498,13037,
chr1	87825057	87828331	uc007bup.2	0	+	87825057	87825057	0	3	610,66,472,	0,1988,2802,
chr1	87836111	87857630	uc007buq.1	0	-	87837448	87838432	0	2	2329,221,	0,21298,
chr1	87918516	87926533	uc007buv.2	0	+	87918623	87923094	0	4	408,175,144,380,	0,2385,4472,7637,
chr1	87942437	87952031	uc007bux.2	0	+	87942537	87949664	0	3	710,114,2507,	0,2725,7087,
chr1	87961193	88035870	uc007buy.1	0	+	87961364	88033684	0	25	187,44,74,170,206,144,227,61,129,89,79,174,112,197,96,65,115,117,103,170,93,87,147,154,216,	0,5964,6995,7208,11180,12737,13949,17418,18528,20563,21411,21956,24190,25375,27384,29657,51956,53891,61837,63517,66018,68095,69019,72344,74461,
chr1	87995611	88008545	uc007buz.1	0	-	87995917	88007457	0	4	1196,201,583,92,	0,3385,11497,12842,
chr1	88051354	88174859	uc007bvg.1	0	+	88053529	88172257	0	25	64,88,129,171,156,93,25,158,99,35,112,93,91,124,140,77,75,91,56,105,116,137,124,173,2625,	0,2138,5215,7885,9916,15130,17344,18777,22034,31325,34097,36230,39497,41539,43462,45058,47710,53173,58270,89786,97497,102446,107262,119603,120880,
chr1	88199795	88203880	uc007bvk.2	0	+	88200118	88202802	0	2	334,2261,	0,1824,
chr1	88241293	88256030	uc007bvl.1	0	-	88247194	88255798	0	14	5978,224,127,122,124,155,124,125,142,87,186,496,117,250,	0,6093,6648,7479,7791,8407,9013,10301,11333,11652,11837,12238,13388,14487,
chr1	88247744	88247860	uc011woi.1	0	-	88247744	88247744	0	1	116,	0,
chr1	88252834	88252902	uc007bvm.1	0	-	88252834	88252834	0	1	68,	0,
chr1	88256148	88264539	uc011woj.1	0	+	88256148	88256148	0	2	434,832,	0,7559,
chr1	88282899	88284716	uc007bvn.1	0	-	88282899	88284713	0	2	389,829,	0,988,
chr1	88322903	88324624	uc007bvo.2	0	+	88322945	88324538	0	1	1721,	0,
chr1	88423310	88427273	uc007bvp.1	0	+	88423480	88426587	0	5	215,72,97,74,734,	0,2437,2720,2995,3229,
chr1	88439589	88479076	uc007bvq.1	0	-	88440076	88478924	0	5	569,106,126,89,202,	0,2687,3642,4514,39285,
chr1	88483674	88503075	uc007bvr.1	0	+	88485754	88501791	0	7	136,178,76,89,203,106,1443,	0,2064,5191,9651,11903,13983,17958,
chr1	88562865	88567147	uc007bvt.1	0	-	88566238	88567013	0	3	508,311,224,	0,3353,4058,
chr1	88600378	88946672	uc007bvw.2	0	+	88641351	88946320	0	22	68,148,158,54,102,42,229,101,248,174,80,113,108,234,80,184,87,148,131,105,102,475,	0,40877,41537,50423,56484,87612,117418,150556,153323,174599,226950,255939,269596,286288,317234,340213,341026,343233,343644,343884,345029,345819,
chr1	88976745	88992993	uc007bvx.1	0	+	88976745	88976745	0	2	122,763,	0,15485,
chr1	88983265	88986503	uc007bvy.1	0	-	88983622	88986338	0	11	650,117,192,135,73,135,173,175,116,117,229,	0,738,967,1242,1483,1665,2015,2259,2582,2804,3009,
chr1	88994578	88998181	uc007bwa.1	0	-	88995177	88998110	0	11	961,117,192,135,73,135,173,175,116,117,141,	0,1048,1366,1645,1901,2067,2445,2685,3027,3260,3462,
chr1	89021582	89024487	uc007bwb.1	0	+	89021582	89024487	0	11	67,117,116,175,173,135,73,135,192,114,383,	0,150,384,619,872,1302,1518,1720,1928,2322,2522,
chr1	89044229	89051663	uc007bwc.1	0	-	89044561	89051564	0	17	432,77,96,66,125,68,52,59,104,75,99,223,125,93,111,69,885,	0,571,970,1479,1841,2129,2822,2951,3245,3480,3794,4328,5164,5465,5646,5863,6549,
chr1	89083239	89084978	uc007bwe.1	0	+	89084162	89084795	0	5	90,165,63,107,459,	0,219,481,831,1280,
chr1	89087226	89096645	uc007bwf.1	0	+	89087265	89095337	0	12	91,155,45,110,156,110,201,112,115,205,119,1491,	0,323,868,1562,1834,2194,4148,4833,5031,6631,6923,7928,
chr1	89102385	89108410	uc007bwh.1	0	+	89102399	89108063	0	12	69,140,45,110,156,98,201,115,115,217,134,521,	0,264,657,839,1576,2397,3204,3616,3953,4713,5092,5504,
chr1	89110488	89125433	uc007bwk.1	0	+	89110574	89124448	0	7	106,115,135,105,153,137,1058,	0,5667,7006,10439,11936,12183,13887,
chr1	89160938	89207366	uc007bwo.1	0	+	89161024	89206370	0	4	391,148,135,1131,	0,25104,33265,45297,
chr1	89223572	89347385	uc007bwt.2	0	+	89251020	89345720	0	29	95,65,83,130,96,115,112,41,180,218,163,189,197,160,167,92,108,101,101,162,159,237,123,225,206,155,182,148,1733,	0,7272,27406,37106,38186,46999,51974,52970,76669,79986,80295,80537,83664,84710,89820,92090,93287,94493,96183,98067,101572,106682,109771,113390,113719,115013,116647,119314,122080,
chr1	89282858	89291304	uc007bwu.2	0	-	89282990	89285964	0	3	755,476,118,	0,2646,8328,
chr1	89366838	89372034	uc007bww.2	0	+	89366913	89372013	0	3	148,183,131,	0,4759,5065,
chr1	89373403	89470445	uc007bwy.2	0	-	89374128	89442633	0	15	916,105,80,156,164,90,75,130,153,161,308,143,115,335,183,	0,2274,3008,3758,4287,5794,7770,9327,10970,12755,26437,32416,63830,68968,96859,
chr1	89480596	89494415	uc007bwz.2	0	+	89480817	89494051	0	3	228,212,1303,	0,10856,12516,
chr1	89516886	89617083	uc007bxc.2	0	+	89517063	89615898	0	27	320,64,151,175,141,88,81,72,124,107,103,197,118,97,139,109,89,82,90,114,83,88,150,97,276,595,1188,	0,14980,45075,47577,49330,55971,61177,61375,63431,71313,75021,77037,77801,78716,79328,80848,81103,82806,85622,87784,89306,90753,91719,92881,94726,97378,99009,
chr1	89652645	89688997	uc007bxl.1	0	+	89652774	89687884	0	18	244,94,106,74,252,66,87,57,103,106,71,72,121,106,150,48,102,1207,	0,3980,9267,10038,10735,15321,18074,18742,19686,22851,24054,25600,29805,30170,33260,33501,34515,35145,
chr1	89681145	89681393	uc011wor.1	0	+	89681145	89681145	0	1	248,	0,
chr1	89700254	89741732	uc007bxs.1	0	+	89701886	89741598	0	16	333,105,61,45,194,60,77,136,85,73,138,78,24,56,10,243,	0,1593,6627,9305,11000,13836,17627,19637,20746,24717,28159,30870,33630,37112,40432,41235,
chr1	89749861	89841064	uc011wos.1	0	+	89749875	89839047	0	30	170,111,81,105,133,107,126,103,163,109,140,85,95,100,274,159,126,97,111,97,108,114,135,152,112,93,120,130,131,2107,	0,27081,28572,61813,62205,63082,63520,64605,65272,68286,70785,71193,72407,72586,72764,73579,74398,76454,78645,80819,81107,82051,82997,83462,84867,85059,85909,86890,88082,89096,
chr1	89841695	89905126	uc007bxy.1	0	-	89843170	89903998	0	32	1587,95,96,211,66,119,95,124,75,65,37,87,89,54,58,124,323,71,85,172,82,298,108,96,129,144,147,165,114,68,218,114,	0,3381,4811,5038,6522,7219,9030,12090,14668,17303,20185,22063,22389,23275,28956,30687,33190,34894,35850,36888,38633,40781,43764,44941,49053,50590,52692,54619,57288,59126,62104,63317,
chr1	90101306	90102323	uc007byj.2	0	-	90101524	90102253	0	1	1017,	0,
chr1	90108533	90116577	uc007byk.1	0	+	90108576	90114999	0	5	913,132,88,220,1876,	0,3085,3836,4179,6168,
chr1	90123594	90158864	uc011wov.1	0	+	90124642	90156601	0	43	209,93,182,132,163,99,152,115,22,109,79,114,77,120,111,148,41,142,53,108,120,123,153,123,80,109,96,105,124,119,153,155,160,204,143,115,150,183,156,132,103,66,2385,	0,1034,1207,3322,3606,5224,6297,6982,7569,7934,8170,8353,9635,10453,10825,11874,13099,13659,14051,14523,15384,15649,16911,17924,18968,20116,20728,21532,22683,23245,24225,25316,27838,28070,28518,29037,29380,29631,30690,31563,32099,32510,32885,
chr1	90155430	90174154	uc007bym.2	0	-	90161755	90174044	0	8	7803,79,93,98,37,56,67,206,	0,9092,10465,11346,13873,16186,18363,18518,
chr1	90171695	90172760	uc007byo.1	0	-	90171695	90171695	0	1	1065,	0,
chr1	90203236	90285426	uc011woy.1	0	+	90215544	90281288	0	27	130,93,122,74,157,178,173,175,68,198,103,119,291,96,130,146,113,217,92,142,172,178,191,100,34,91,311,	0,1148,12303,14202,18720,19743,21489,24034,26013,30451,34643,36571,41382,43185,44194,44688,47747,48469,52990,53923,55249,58378,67587,73078,74307,78001,81879,
chr1	90303593	90323013	uc007byq.1	0	+	90303724	90317243	0	8	198,125,120,108,55,51,96,117,	0,298,4090,5232,10219,11368,13564,19303,
chr1	90396445	90406641	uc007byr.1	0	-	90397697	90406461	0	3	1272,409,276,	0,3271,9920,
chr1	90448091	90458742	uc007bys.1	0	+	90448091	90448091	0	6	251,96,451,110,123,1592,	0,3640,4808,5692,8351,9059,
chr1	90594800	90598766	uc007byt.1	0	-	90597660	90598239	0	1	3966,	0,
chr1	90651464	90652308	uc007byu.1	0	+	90651464	90651464	0	3	69,207,200,	0,194,644,
chr1	90967036	91050368	uc007byv.1	0	+	91034260	91049926	0	6	136,79,245,2357,189,667,	0,36796,67097,73088,81738,82665,
chr1	91351385	91791857	uc007byw.1	0	+	91352004	91785469	0	18	782,59,88,86,142,135,128,156,93,105,169,159,162,155,91,223,256,6592,	0,149787,154685,172950,175577,179349,208850,210223,216368,271150,288917,311495,334352,379623,382901,388210,432695,433880,
chr1	91573081	91580467	uc007byz.2	0	-	91573081	91573081	0	4	3162,133,110,206,	0,3465,4649,7180,
chr1	91662880	91731163	uc011wpa.1	0	+	91662883	91731161	0	2	159,155,	0,68128,
chr1	91824536	91827751	uc007bzb.1	0	-	91825194	91827330	0	2	1182,944,	0,2271,
chr1	91826808	91828437	uc007bzc.1	0	+	91827016	91827600	0	2	220,1152,	0,477,
chr1	91849252	91911152	uc007bzd.1	0	-	91849252	91911152	0	6	186,114,508,268,123,205,	0,1711,15535,40280,43534,61695,
chr1	91938706	92049976	uc007bzg.2	0	-	91939200	92049750	0	19	611,239,178,87,200,108,83,68,93,107,76,126,85,206,72,192,117,325,237,	0,3460,5657,10256,24593,28380,31615,35675,38728,39184,47343,55806,61691,87921,96019,97751,100544,102689,111033,
chr1	92100577	92112863	uc007bzh.1	0	+	92110395	92111484	0	2	85,2494,	0,9792,
chr1	92499999	92509916	uc007bzi.1	0	+	92500124	92508828	0	8	203,71,49,133,108,63,48,1168,	0,950,2039,3112,6668,7550,8115,8749,
chr1	92672491	92708408	uc011wpc.1	0	-	92672492	92708190	0	34	371,103,699,97,494,12,37,33,63,63,36,51,63,63,63,63,36,54,66,63,54,45,27,72,54,93,146,79,338,600,615,606,603,573,	0,1526,2841,4073,5720,6302,6426,6544,8311,9292,9807,9975,10723,12008,12300,13116,13629,16009,16495,17099,18095,18261,18409,19097,20000,20565,22137,24081,25295,26177,27724,31556,34211,35344,
chr1	92811676	92847719	uc007bzm.2	0	+	92818445	92845186	0	16	154,134,222,113,104,123,205,140,84,153,156,93,87,55,101,2560,	0,6745,12883,13223,14990,16394,18217,20213,22554,24259,24620,26588,27772,28595,30514,33483,
chr1	92849684	92850589	uc011wpd.1	0	+	92849684	92850589	0	2	97,164,	0,741,
chr1	92854709	92864244	uc007bzn.2	0	-	92855460	92860877	0	6	867,94,126,152,160,160,	0,1035,1869,2978,6011,9375,
chr1	92950020	93013899	uc007bzr.2	0	+	92950234	93012641	0	8	280,87,36,126,171,93,142,2727,	0,15119,47133,47741,51683,53854,58712,61152,
chr1	93041679	93067372	uc007bzv.1	0	+	93046677	93065657	0	16	67,91,1496,59,171,184,23,85,115,129,80,71,286,146,140,708,	0,4980,7062,8791,10282,11552,11815,11961,17255,17949,19811,19992,21696,23590,23854,24985,
chr1	93076398	93121773	uc007bzx.2	0	+	93076665	93119938	0	3	319,139,2091,	0,16949,43284,
chr1	93146895	93182602	uc007bzy.1	0	+	93150852	93181932	0	10	119,134,30,66,68,71,58,33,63,721,	0,3941,11948,14899,24931,26067,27942,29186,33628,34986,
chr1	93194914	93217657	uc007caf.1	0	+	93194972	93216807	0	12	111,113,101,181,128,165,107,37,84,100,76,1004,	0,2190,4431,6936,9976,10313,11459,17151,18726,19254,20700,21739,
chr1	93218651	93244880	uc007cah.1	0	+	93218709	93242514	0	9	352,191,187,183,132,115,98,195,3989,	0,1404,2961,5401,12615,18434,19771,20466,22240,
chr1	93247649	93258981	uc007cai.1	0	+	93250255	93257843	0	8	63,847,136,87,156,189,146,1396,	0,2533,4379,6261,6682,7715,8263,9936,
chr1	93263006	93270794	uc007caj.1	0	+	93263057	93269053	0	8	219,117,103,257,109,91,79,1840,	0,1935,2941,3656,3985,4195,4952,5948,
chr1	93272407	93295360	uc007cal.1	0	-	93272518	93295282	0	12	252,82,120,122,88,94,107,127,120,57,66,133,	0,487,2635,6020,7473,8734,9409,11384,12514,14776,15301,22820,
chr1	93300924	93300969	uc007can.1	0	-	93300924	93300924	0	1	45,	0,
chr1	93301252	93301294	uc007cao.1	0	-	93301252	93301252	0	1	42,	0,
chr1	93301307	93301344	uc007cap.1	0	-	93301307	93301307	0	1	37,	0,
chr1	93301384	93301443	uc007caq.1	0	-	93301384	93301384	0	1	59,	0,
chr1	93301456	93302606	uc007cas.2	0	-	93301456	93301456	0	3	303,119,124,	0,616,1026,
chr1	93308059	93309799	uc007cau.1	0	-	93308634	93309714	0	4	1000,82,87,166,	0,1238,1410,1574,
chr1	93312558	93355905	uc007cav.1	0	-	93314447	93347402	0	23	2039,151,193,187,797,240,165,107,163,85,126,109,154,107,79,143,52,202,122,155,66,239,156,	0,3393,4424,5386,7708,11757,13402,14792,14996,16826,17414,18640,19035,19668,22352,23905,24850,28603,29519,32726,33831,34623,43191,
chr1	93391244	93425884	uc007cax.2	0	+	93391342	93424360	0	15	221,69,162,138,420,72,76,21,85,84,124,37,77,224,1690,	0,3285,4834,6105,6337,10755,12825,23626,24910,25388,26216,26519,28163,31211,32950,
chr1	93437141	93456167	uc007caz.1	0	+	93437389	93451455	0	5	300,142,303,386,4840,	0,3591,6363,11489,14186,
chr1	93695104	93699514	uc011wpi.1	0	-	93699209	93699461	0	1	4410,	0,
chr1	93698053	93744604	uc007cbd.1	0	+	93698203	93698686	0	2	673,639,	0,45912,
chr1	93829331	94045071	uc007cbf.1	0	-	93829923	94044854	0	26	632,142,85,134,119,98,120,88,56,108,47,106,134,187,255,224,196,117,113,132,122,121,151,242,72,239,	0,901,1847,13145,14663,22535,23287,25600,26656,28698,32025,35598,38188,39945,42684,49274,51623,51906,54790,58728,63302,69400,79914,97200,122146,215501,
chr1	94336295	94370335	uc007cbh.1	0	-	94336415	94370314	0	10	189,109,86,55,80,122,87,216,169,96,	0,12292,20661,22572,23359,24642,27662,30144,31098,33944,
chr1	94376257	94377196	uc007cbi.1	0	-	94376257	94377196	0	1	939,	0,
chr1	94387394	94388330	uc007cbj.1	0	-	94387394	94388330	0	1	936,	0,
chr1	94407624	94415092	uc007cbk.2	0	-	94407664	94408603	0	2	989,200,	0,7268,
chr1	94469701	94470783	uc007cbl.2	0	+	94469749	94470721	0	1	1082,	0,
chr1	94484908	94485874	uc007cbm.1	0	+	94484908	94485874	0	1	966,	0,
chr1	94493097	94494069	uc007cbn.1	0	+	94493097	94494069	0	1	972,	0,
chr1	94504415	94505384	uc007cbo.1	0	+	94504415	94505384	0	1	969,	0,
chr1	94516457	94517578	uc007cbp.2	0	+	94516484	94517486	0	1	1121,	0,
chr1	94533721	94538562	uc007cbq.2	0	-	94533942	94538519	0	3	259,73,106,	0,2542,4735,
chr1	94540794	94545418	uc007cbr.1	0	-	94540909	94541968	0	5	300,27,93,193,91,	0,964,1116,1466,4533,
chr1	94728262	94756773	uc007cbs.1	0	+	94728508	94755141	0	9	412,159,389,166,131,120,134,176,1865,	0,21661,23172,24221,25301,25562,25786,26169,26646,
chr1	94746954	94747020	uc011wpk.1	0	+	94746954	94746954	0	1	66,	0,
chr1	94766705	94799483	uc011wpl.1	0	-	94766848	94799160	0	18	190,161,73,166,114,132,108,141,141,172,431,159,217,470,144,190,157,77,	0,680,1544,6406,6882,8202,9186,10851,11622,13613,14706,16007,16494,18318,25940,29370,32315,32701,
chr1	94803565	94805197	uc007cbu.1	0	+	94803631	94804264	0	2	435,1056,	0,576,
chr1	94804956	94807266	uc007cbv.1	0	-	94804956	94804956	0	2	1599,268,	0,2042,
chr1	94807401	94817162	uc007cbw.2	0	+	94807547	94816432	0	11	659,141,152,117,236,114,113,109,231,143,1024,	0,4234,4989,5530,5886,6322,6809,7193,8048,8359,8737,
chr1	94830119	94847167	uc011wpn.1	0	-	94830119	94830119	0	2	1561,111,	0,16937,
chr1	94830984	94844525	uc007cby.1	0	+	94831450	94844115	0	12	607,132,197,218,142,167,263,203,262,200,46,440,	0,3537,4915,5875,8074,8892,9271,10287,10609,12366,12807,13101,
chr1	94869695	94882968	uc007cbz.2	0	+	94879144	94880068	0	2	163,3834,	0,9439,
chr1	94888986	94889017	uc007ccc.1	0	-	94888986	94888986	0	1	31,	0,
chr1	94889243	94889273	uc007ccd.1	0	-	94889243	94889243	0	1	30,	0,
chr1	94889377	94889410	uc007cce.1	0	-	94889377	94889377	0	1	33,	0,
chr1	94889416	94889446	uc007ccf.1	0	-	94889416	94889416	0	1	30,	0,
chr1	94890108	94890143	uc007ccg.1	0	-	94890108	94890108	0	1	35,	0,
chr1	94890144	94890183	uc007cch.1	0	-	94890144	94890144	0	1	39,	0,
chr1	94890263	94890342	uc007cci.1	0	-	94890263	94890263	0	1	79,	0,
chr1	94890373	94890430	uc007ccj.1	0	-	94890373	94890373	0	1	57,	0,
chr1	94890490	94890520	uc007cck.1	0	-	94890490	94890490	0	1	30,	0,
chr1	94890729	94890758	uc007ccl.1	0	-	94890729	94890729	0	1	29,	0,
chr1	94890981	94891031	uc007ccm.1	0	-	94890981	94890981	0	1	50,	0,
chr1	94891047	94891091	uc007ccn.1	0	-	94891047	94891047	0	1	44,	0,
chr1	94891314	94891350	uc007cco.1	0	-	94891314	94891314	0	1	36,	0,
chr1	94891379	94891410	uc007ccp.1	0	-	94891379	94891379	0	1	31,	0,
chr1	94891519	94891575	uc007ccq.1	0	-	94891519	94891519	0	1	56,	0,
chr1	94891679	94891726	uc007ccr.1	0	-	94891679	94891679	0	1	47,	0,
chr1	94892064	94892097	uc007ccs.1	0	-	94892064	94892064	0	1	33,	0,
chr1	94892492	94892526	uc007cct.1	0	-	94892492	94892492	0	1	34,	0,
chr1	94892575	94892606	uc007ccu.1	0	-	94892575	94892575	0	1	31,	0,
chr1	94892743	94892773	uc007ccv.1	0	-	94892743	94892743	0	1	30,	0,
chr1	94892812	94892859	uc007ccw.1	0	-	94892812	94892812	0	1	47,	0,
chr1	94893020	94893080	uc007ccx.1	0	-	94893020	94893020	0	1	60,	0,
chr1	94893164	94893224	uc007ccy.1	0	-	94893164	94893164	0	1	60,	0,
chr1	94893328	94893384	uc007ccz.1	0	-	94893328	94893328	0	1	56,	0,
chr1	94893435	94893465	uc007cda.1	0	-	94893435	94893435	0	1	30,	0,
chr1	94893502	94893531	uc007cdb.1	0	-	94893502	94893502	0	1	29,	0,
chr1	94902910	94908846	uc007cdc.2	0	+	94902979	94908700	0	3	676,117,295,	0,2227,5641,
chr1	94912032	94998442	uc007cdf.2	0	-	94915033	94978998	0	48	3044,119,193,153,125,78,201,146,62,134,115,24,106,85,67,109,56,119,91,169,139,86,119,138,179,149,94,73,181,84,107,80,76,80,134,143,79,76,18,66,78,112,179,66,180,77,165,103,	0,3496,4351,5002,5757,6270,6865,7470,8003,9123,10165,11376,21390,23579,23761,24289,25163,26118,26629,26887,27160,28133,31196,36968,38804,39360,40229,40501,40644,43358,44741,45282,47044,47411,48693,50591,51600,53029,56852,57583,58352,59500,60695,61586,62232,63305,66860,86307,
chr1	95031852	95041998	uc007cdi.1	0	+	95031870	95041744	0	11	249,193,65,101,71,85,96,70,96,129,362,	0,333,2019,2624,4005,5046,6038,6792,8779,9235,9784,
chr1	95047931	95057525	uc007cdk.2	0	-	95048584	95056706	0	6	746,357,154,226,750,60,	0,1562,3132,4624,8246,9534,
chr1	95112475	95127649	uc007cdl.1	0	+	95112475	95112475	0	7	238,121,134,99,126,132,2284,	0,1073,1857,7661,8186,10702,12890,
chr1	95132473	95193025	uc007cdm.1	0	+	95132565	95192855	0	31	305,288,141,163,126,114,114,114,126,105,114,117,117,117,114,174,114,114,114,114,297,184,113,282,145,83,96,117,88,82,182,	0,20368,23069,23748,25752,26207,29141,29382,35245,35702,35958,36595,38152,38447,38708,39400,44584,45340,45755,46372,46795,47305,47678,48488,49899,50115,51031,53411,54101,59823,60370,
chr1	95195787	95202447	uc007cdo.1	0	-	95198036	95202422	0	4	2585,185,499,46,	0,3507,5397,6614,
chr1	95206013	95239365	uc007cdt.2	0	-	95206668	95234108	0	18	813,147,134,200,135,126,168,182,1448,154,169,261,135,141,171,236,236,263,	0,1331,3359,4844,7348,7584,10523,11057,11338,14765,15927,17779,21318,22122,25106,26173,27908,33089,
chr1	95240221	95264195	uc007cdv.1	0	+	95240236	95261643	0	10	67,132,56,66,131,163,117,105,87,2729,	0,2511,6680,7304,7861,8872,10684,14112,17081,21245,
chr1	95270472	95300079	uc007cdw.1	0	+	95271718	95299601	0	24	152,115,58,131,108,137,58,111,166,91,97,144,138,99,103,112,55,98,131,206,143,91,120,553,	0,1239,3379,6519,10915,11651,13339,14701,16383,17505,18307,20441,20652,21391,21569,23381,23736,25189,26548,27535,27865,28241,28745,29054,
chr1	95302516	95375385	uc007cdy.1	0	-	95304749	95337332	0	28	2320,129,117,186,144,135,105,155,139,219,222,219,132,87,114,105,140,79,105,108,207,216,207,216,158,113,65,96,	0,2429,2749,3011,6423,7551,7887,8872,10561,11232,11528,14129,15144,15403,17324,17830,19327,21618,22208,23438,24158,25015,25372,31154,32286,34740,36246,72773,
chr1	95375569	95406309	uc011wpo.1	0	+	95385722	95403641	0	13	76,27,121,87,124,135,118,102,146,84,58,120,2020,	0,10135,12164,16586,18348,20019,20280,21465,22514,24442,26551,27970,28720,
chr1	95408680	95518553	uc007cec.2	0	+	95425173	95517948	0	27	81,211,105,43,79,98,115,148,96,164,69,58,259,179,90,134,82,238,131,69,90,83,119,158,108,152,753,	0,16465,48132,49040,51205,55313,56977,57769,62267,64266,64719,65544,67636,87819,91274,92106,93238,95329,97872,100288,101014,105448,106399,106789,108050,108389,109120,
chr1	95517327	95532304	uc007ced.1	0	-	95519063	95531904	0	12	1776,137,72,115,146,186,158,109,57,231,86,181,	0,2645,3802,4283,4710,5030,5300,6274,6903,8283,14547,14796,
chr1	95582270	95592339	uc007cee.1	0	+	95583023	95591739	0	5	161,252,129,164,726,	0,724,3463,8366,9343,
chr1	95601967	95651415	uc007cef.1	0	-	95602112	95651110	0	6	265,104,110,160,1139,382,	0,9507,11241,19766,44456,49066,
chr1	95627680	95647649	uc007cei.1	0	+	95627680	95627680	0	3	113,94,775,	0,18612,19194,
chr1	95651609	95686106	uc007cej.1	0	+	95651621	95684336	0	13	22,102,72,99,102,73,80,194,79,146,57,94,1844,	0,13020,13220,18737,20100,20595,23252,25685,29379,29720,30877,31478,32653,
chr1	95689152	95698511	uc007cek.2	0	-	95689409	95698404	0	5	368,198,91,109,237,	0,2150,5804,8226,9122,
chr1	95700541	95718677	uc007cen.1	0	+	95700579	95714900	0	8	75,72,167,112,94,136,62,3820,	0,2083,7817,8442,8701,12410,12673,14316,
chr1	95721816	95748751	uc007cep.2	0	+	95722883	95747403	0	10	80,356,58,140,194,169,144,143,166,1608,	0,1045,3966,4517,7356,10047,12700,13581,22863,25327,
chr1	95757920	95773071	uc007ces.1	0	+	95758170	95771666	0	4	276,87,259,2224,	0,11111,12246,12927,
chr1	95887085	95908116	uc007cet.1	0	+	95892954	95906102	0	8	174,319,144,151,92,87,259,2833,	0,937,4608,5402,5803,16409,17532,18198,
chr1	95917069	95924907	uc007ceu.1	0	+	95918966	95921993	0	4	124,233,256,3894,	0,1865,2200,3944,
chr1	95934881	95949130	uc007cev.1	0	-	95935881	95949067	0	5	1234,35,162,360,139,	0,1787,2405,2851,14110,
chr1	96694018	96699049	uc007cew.1	0	+	96694018	96694018	0	4	268,1019,119,159,	0,1924,3556,4872,
chr1	97210204	97231861	uc007cey.2	0	+	97210393	97230516	0	3	623,135,1349,	0,11481,20308,
chr1	97484258	97564171	uc011wpu.1	0	-	97488258	97563838	0	5	4283,294,258,132,446,	0,39825,65831,73182,79467,
chr1	98715360	98768748	uc007cfc.1	0	-	98715523	98768686	0	13	324,138,65,185,154,196,145,119,122,97,180,264,405,	0,2399,4913,10007,13202,18096,18670,20383,22346,23670,25692,48941,52983,
chr1	98768797	98777807	uc007cfd.1	0	+	98768797	98768797	0	2	448,3397,	0,5613,
chr1	98802752	98894137	uc007cfe.1	0	-	98808442	98894059	0	15	165,50,159,138,65,188,154,196,145,110,116,97,192,261,439,	0,4035,5638,15742,18113,23516,35699,41304,46841,54899,59102,81641,82366,88848,90946,
chr1	98956025	99024880	uc007cff.1	0	-	98958970	99024751	0	14	160,160,138,65,188,154,196,145,110,119,97,189,261,451,	0,2922,6584,9535,13346,16380,21872,28424,39003,45339,59090,60356,66143,68404,
chr1	99540478	99558595	uc007cfh.2	0	-	99542291	99542915	0	3	2460,90,188,	0,10698,17929,
chr1	99602622	99666669	uc007cfk.2	0	-	99604294	99658115	0	28	1785,126,141,73,165,117,108,115,128,224,142,183,122,126,86,110,76,87,102,122,162,102,155,86,91,196,397,238,	0,5677,6958,13788,17624,21143,21349,22872,23865,27840,28921,34416,34778,35024,38011,39117,39349,40372,41501,43496,44521,46658,49009,49840,50798,53123,55379,63809,
chr1	99666755	99689548	uc007cfn.1	0	+	99672030	99689148	0	8	77,146,194,306,192,168,283,675,	0,5268,7147,12748,14574,14876,15797,22118,
chr1	99717670	99992209	uc007cfo.1	0	-	99718386	99873534	0	26	895,54,201,54,109,116,201,211,73,117,130,318,72,185,104,77,81,68,49,84,86,88,58,121,403,148,	0,1842,4743,10361,13314,16869,19186,19605,21138,23502,32009,43109,63032,64508,73267,74538,74875,76114,77247,102000,103337,113557,123526,154691,155763,274391,
chr1	99927703	99944336	uc007cfs.1	0	-	99927703	99927703	0	3	982,100,58,	0,1989,16575,
chr1	100028043	100041232	uc007cft.1	0	+	100028043	100028043	0	3	238,90,1359,	0,2045,11830,
chr1	100317700	100405957	uc007cfu.2	0	+	100317782	100404190	0	14	374,261,186,97,119,110,145,196,154,188,65,138,133,162,	0,1965,7142,11109,22504,25589,45534,59467,69373,75061,76353,78635,86389,88095,
chr1	100486129	100662390	uc007cfx.1	0	+	100486129	100486129	0	3	105,57,993,	0,15578,175268,
chr1	101669341	102382519	uc007cfy.1	0	+	101669341	102381278	0	24	82,105,194,148,204,185,141,265,150,172,107,120,201,118,128,171,219,240,225,131,85,219,72,1438,	0,167878,194427,277877,299283,303265,324969,368409,387273,391303,440902,482294,501596,585889,596992,597293,606286,610616,617702,658951,674069,705593,709140,711740,
chr1	102120450	102128450	uc007cga.1	0	-	102121138	102122587	0	2	2512,184,	0,7816,
chr1	103052385	103071723	uc007cgb.1	0	+	103052385	103052385	0	3	204,75,510,	0,12822,18828,
chr1	106665395	106892058	uc007cgc.1	0	+	106830673	106890962	0	12	80,386,295,120,168,188,254,137,122,118,252,1602,	0,165138,172213,173279,176373,178505,185010,202002,206175,210161,215852,225061,
chr1	107173493	107253287	uc011wpz.1	0	-	107180795	107181407	0	2	8038,368,	0,79426,
chr1	107252583	107258207	uc007cge.1	0	+	107252583	107252583	0	2	1243,42,	0,5582,
chr1	107417716	107560253	uc007cgf.2	0	-	107418580	107554399	0	31	988,53,43,74,76,56,87,103,103,109,109,92,93,100,140,183,79,56,93,60,41,117,131,125,107,99,122,249,120,74,177,	0,25524,27925,31232,32924,33304,36323,36848,45008,58782,63849,66840,67909,68086,70482,76528,77909,116370,117043,119525,123339,125558,126969,128143,131964,134794,135526,136462,137747,138153,142360,
chr1	107560437	107651708	uc007cgk.2	0	+	107560684	107650200	0	29	773,90,72,56,114,204,92,294,76,96,113,91,72,141,165,148,157,124,49,80,107,100,83,64,139,117,89,71,1629,	0,14302,23088,23269,23421,28045,28351,29023,31567,32640,40070,49988,52917,54914,55591,57407,61788,62482,64079,67340,70657,72062,76574,77436,79350,82208,86461,87112,89642,
chr1	107677299	107744558	uc007cgp.1	0	+	107677328	107741443	0	10	107,82,126,144,94,95,114,53,745,3462,	0,27420,28607,32928,36946,39147,40755,44277,46268,63797,
chr1	107886982	107930654	uc007cgt.2	0	+	107887366	107928740	0	14	1302,112,77,72,113,95,84,58,133,65,95,129,1482,1982,	0,10525,13694,15609,21296,25593,27813,29442,31320,32794,33258,36997,39346,41690,
chr1	108068445	108290822	uc007cgv.2	0	+	108068580	108289917	0	17	1579,197,126,167,147,231,203,61,96,156,201,163,131,105,195,229,2117,	0,109494,115122,146980,166868,167571,171508,172991,175216,178663,192372,197145,204292,208449,214458,217805,220260,
chr1	108434755	108610867	uc007cgw.1	0	-	108439840	108609457	0	2	5220,1986,	0,174126,
chr1	108438521	108471622	uc007cgx.1	0	+	108438521	108438521	0	5	495,61,65,144,276,	0,666,25768,28019,32825,
chr1	108616986	108656319	uc007cgy.2	0	-	108621478	108656228	0	10	4612,102,84,84,192,96,66,57,90,199,	0,7219,14137,18921,23259,27078,27361,32802,35034,39134,
chr1	108667364	108693302	uc007cgz.2	0	-	108669023	108693024	0	11	1761,141,220,82,149,157,120,68,157,112,305,	0,3219,6482,8181,9174,9716,11878,15915,19141,20890,25633,
chr1	108757756	108779925	uc007cha.1	0	+	108766859	108778570	0	7	81,169,138,118,143,168,1748,	0,9102,11070,13863,14830,18996,20421,
chr1	108831025	108853657	uc007chc.2	0	+	108843123	108853374	0	8	116,186,132,138,118,143,168,688,	0,12080,14675,15113,16253,19242,20873,21944,
chr1	108877560	108897772	uc007chf.1	0	+	108878731	108897398	0	8	46,182,57,129,118,143,156,776,	0,1154,1829,14805,15296,17582,17904,19436,
chr1	108942163	108948880	uc007chg.2	0	-	108942592	108948347	0	8	834,156,143,118,123,57,187,11,	0,1456,1886,2903,3740,5422,6022,6706,
chr1	108974769	108980057	uc007chh.1	0	-	108974769	108980057	0	7	405,156,143,118,123,57,162,	0,1025,1459,2481,3389,4545,5126,
chr1	109050537	109057691	uc007chi.1	0	-	109050945	109056354	0	8	813,156,143,118,123,57,187,35,	0,1451,1884,2869,3707,5060,5655,7119,
chr1	109167777	109174948	uc007chk.2	0	-	109168205	109173591	0	8	830,156,143,118,123,57,187,45,	0,1452,1882,2897,3734,5061,5652,7126,
chr1	109258890	109277052	uc007chl.1	0	+	109265972	109276584	0	8	46,186,60,120,118,143,156,870,	0,7064,8475,9840,11761,14459,15191,17292,
chr1	109319265	109349266	uc007chm.2	0	+	109324825	109348584	0	8	44,186,51,117,118,143,147,1081,	0,5542,12047,12638,23303,25419,27487,28920,
chr1	109407999	109422177	uc007chn.2	0	+	109412049	109421518	0	8	56,177,120,129,118,143,165,1064,	0,4041,8229,10724,11269,11642,12374,13114,
chr1	109425579	109445848	uc011wqf.1	0	+	109429067	109443649	0	8	89,176,66,138,118,143,156,2604,	0,3360,6442,6990,9424,11885,13189,17665,
chr1	109486582	109505555	uc007chs.2	0	+	109494046	109503902	0	7	282,183,138,118,143,153,2058,	0,7449,8894,12794,14598,15778,16915,
chr1	109813835	109847524	uc007chu.1	0	+	109813835	109813835	0	5	94,114,108,104,1799,	0,19450,20299,24449,31890,
chr1	111880219	112035578	uc007chw.1	0	+	111890756	112034932	0	12	249,404,295,120,168,188,254,137,122,118,252,1140,	0,10343,65174,69206,77352,81967,101277,114628,115585,116378,125061,154219,
chr1	112785771	112873949	uc007chx.1	0	-	112786274	112851337	0	12	994,252,118,122,122,254,185,165,120,292,304,126,	0,3990,6188,18864,30353,35801,36561,40639,42951,59929,65374,88052,
chr1	113755278	113761495	uc007chy.1	0	-	113755756	113759380	0	2	4939,824,	0,5393,
chr1	117565564	117581196	uc007chz.1	0	-	117565564	117565564	0	5	856,47,214,180,45,	0,2180,10631,14410,15587,
chr1	117581713	118477251	uc007cia.1	0	+	117581713	118477251	0	24	82,105,194,148,204,185,141,265,150,172,107,120,201,157,128,171,219,240,225,131,85,219,72,194,	0,215793,230004,374985,404071,416414,432437,472256,499169,503127,536705,574316,607198,726950,743335,743644,757048,761372,769856,832976,839097,886315,892727,895344,
chr1	120195094	120207709	uc007cib.1	0	-	120197380	120207643	0	6	2520,80,116,97,94,132,	0,6173,6682,10227,11255,12483,
chr1	120218419	120230408	uc007cic.2	0	+	120218469	120229518	0	7	155,144,109,212,57,135,1082,	0,1739,5782,7510,8763,10501,10907,
chr1	120285634	120506039	uc007cif.1	0	+	120316300	120503571	0	39	464,479,79,104,92,76,98,68,153,74,93,146,136,71,60,78,168,50,171,108,27,159,108,104,245,67,164,79,144,144,107,117,151,244,191,129,207,117,2555,	0,30382,70743,72129,73408,75470,78822,82714,108576,110590,112244,113795,114762,115838,116424,117882,119757,120514,121148,132769,134263,136239,142920,150208,154044,156335,158807,162029,162955,170928,171953,176085,181791,189763,192215,201363,211320,213307,217850,
chr1	120355245	120355842	uc007cih.2	0	-	120355245	120355245	0	1	597,	0,
chr1	120524521	120581745	uc007cil.1	0	+	120524617	120574011	0	15	158,152,77,106,107,153,111,92,49,94,91,104,143,52,7781,	0,4297,24356,24924,25771,28423,31063,34035,36814,36953,38171,40686,41444,47630,49443,
chr1	120730637	120950196	uc007cim.1	0	-	120732361	120898752	0	14	4117,337,282,165,150,135,123,217,202,186,203,106,167,318,	0,6193,7855,10290,11856,14322,19197,20380,21375,32511,33918,56235,167979,219241,
chr1	121225776	121282158	uc007ciq.1	0	+	121225776	121225776	0	3	182,114,2405,	0,51959,53977,
chr1	121312041	121318825	uc007cir.1	0	-	121313898	121317663	0	2	2633,1622,	0,5162,
chr1	121366881	121401359	uc007cis.2	0	-	121368282	121380184	0	5	1521,178,209,163,206,	0,5590,7610,13189,34272,
chr1	121416669	121422936	uc007cit.1	0	-	121416669	121416669	0	4	165,87,125,227,	0,299,652,6040,
chr1	121422743	121424803	uc007ciu.1	0	+	121423087	121424140	0	1	2060,	0,
chr1	121426056	121432742	uc007civ.1	0	-	121426056	121426056	0	4	2117,45,149,103,	0,5498,6282,6583,
chr1	121441609	121545577	uc007ciw.2	0	-	121445705	121539233	0	25	4163,131,42,75,91,65,129,98,164,116,40,28,107,170,70,89,88,121,53,45,79,43,105,182,216,	0,4854,5489,9173,10019,22763,25012,27773,33881,53972,55165,60195,62954,64084,70313,71368,72331,72521,75134,75642,76853,78893,88512,97444,103752,
chr1	121554669	121733648	uc007ciz.1	0	-	121556407	121699037	0	27	1825,136,149,129,147,62,91,167,157,57,84,160,159,126,69,173,64,89,88,121,53,45,79,43,108,155,170,	0,9421,17456,20662,21956,24391,24612,26374,29517,33508,33653,34657,48062,49683,57854,63771,67940,83262,85259,106938,107336,107785,114956,115136,125389,144230,178809,
chr1	121804477	121809745	uc007cja.1	0	-	121806588	121807524	0	2	3254,36,	0,5232,
chr1	121820095	121891787	uc011wqu.1	0	-	121820095	121891787	0	23	109,96,93,92,159,132,108,81,128,106,99,90,88,109,112,118,160,104,101,99,87,101,139,	0,2042,4095,7370,9255,10563,11002,12572,13723,22264,24533,26152,27531,30082,30383,30629,32130,38353,58195,61211,61497,65911,71553,
chr1	121903556	121960109	uc007cjb.1	0	+	121903833	121959859	0	14	352,115,45,108,104,98,133,154,61,70,92,127,42,421,	0,15178,15486,24584,29355,36471,37651,39679,46694,47292,48405,49414,54914,56132,
chr1	121963953	121970357	uc007cjd.1	0	-	121964286	121970309	0	2	948,69,	0,6335,
chr1	122009856	122017496	uc007cje.1	0	-	122010036	122017491	0	4	254,63,118,158,	0,3106,6615,7482,
chr1	122017763	122084766	uc007cjh.2	0	+	122047191	122084694	0	6	31,145,51,38,82,149,	0,29416,39419,44948,50214,66854,
chr1	122122992	122161857	uc007cji.1	0	-	122124223	122140836	0	5	1513,165,528,500,49,	0,7826,15016,17352,38816,
chr1	122237158	122239751	uc007cjk.1	0	+	122237694	122239151	0	2	1220,780,	0,1813,
chr1	122371114	122401661	uc007cjl.1	0	-	122371235	122401354	0	17	252,177,45,99,45,63,99,36,99,108,45,45,99,36,219,102,416,	0,2016,2828,3314,4806,10087,10236,11151,11294,13609,13994,16375,17494,19082,19506,20203,30131,
chr1	122499063	122504568	uc007cjm.2	0	+	122499609	122503766	0	2	1435,1119,	0,4386,
chr1	122983981	123017533	uc007cjn.1	0	+	122983981	122983981	0	5	152,49,104,157,1099,	0,11634,26353,29904,32453,
chr1	123200929	123229157	uc007cjq.1	0	-	123202482	123216417	0	6	1595,100,167,125,376,89,	0,2511,2787,7848,15244,28139,
chr1	123327643	123403037	uc007cju.2	0	+	123327792	123397820	0	24	191,114,95,112,99,57,101,37,93,51,87,117,63,74,82,66,54,63,109,83,38,85,114,5271,	0,3466,6729,10715,14573,17157,25004,30397,30820,31166,32032,44965,46768,49748,50929,51534,52220,55536,60055,61838,63329,65917,68141,70123,
chr1	123406349	123425042	uc011wqx.1	0	-	123406964	123424766	0	2	951,1053,	0,17640,
chr1	123450411	123464557	uc007cjw.2	0	-	123450572	123464452	0	13	304,178,57,114,153,162,140,315,101,136,111,288,190,	0,1381,1856,3570,4576,5331,6297,7446,7855,8224,10658,12046,13956,
chr1	125228714	125942136	uc007cjx.2	0	-	125230825	125942020	0	26	2246,74,73,59,100,55,195,70,99,48,122,48,92,108,39,124,98,155,121,82,53,75,95,96,115,188,	0,4686,8967,9182,9479,20496,21274,35460,35637,44489,45989,52147,52784,66383,70695,79573,91475,100793,113063,153756,153935,318150,354083,522028,572924,713234,
chr1	126402333	126742616	uc007cjy.1	0	-	126402333	126402333	0	3	1055,67,321,	0,4474,339962,
chr1	127071662	127071691	uc007cjz.1	0	+	127071662	127071662	0	1	29,	0,
chr1	127071724	127071756	uc007cka.1	0	+	127071724	127071724	0	1	32,	0,
chr1	127071936	127071978	uc007ckb.1	0	+	127071936	127071936	0	1	42,	0,
chr1	127072201	127072235	uc007ckc.1	0	+	127072201	127072201	0	1	34,	0,
chr1	127072805	127072840	uc007ckd.1	0	+	127072805	127072805	0	1	35,	0,
chr1	127289482	127332067	uc007cke.1	0	-	127290571	127331905	0	12	1185,84,126,93,174,144,108,96,111,125,56,206,	0,2162,4201,4546,10487,12939,14386,15614,18358,23350,25343,42379,
chr1	127457592	127492261	uc007ckg.1	0	+	127457821	127487685	0	16	269,91,142,144,63,82,191,82,88,65,105,160,91,155,97,772,	0,1259,1484,5452,7531,9531,11297,13650,15156,18247,23437,24058,26349,28795,30017,33897,
chr1	127573572	127770438	uc007ckh.2	0	+	127573913	127769461	0	2	1197,1492,	0,195374,
chr1	127768618	127808791	uc007ckj.1	0	-	127769912	127808467	0	3	1530,138,376,	0,38349,39797,
chr1	127810212	128727209	uc007ckm.1	0	-	127811319	128592331	0	17	1386,137,315,79,178,3740,192,120,39,69,153,88,134,64,74,129,316,	0,63290,67747,100935,109397,110640,120137,188908,196573,210407,308973,344755,468416,534818,615046,782050,916681,
chr1	128768779	128773166	uc007cko.1	0	-	128768779	128768779	0	2	174,213,	0,4174,
chr1	129101562	129379549	uc007ckr.1	0	+	129203352	129379302	0	18	442,50,383,162,77,90,72,162,170,135,134,134,150,147,117,75,158,446,	0,44804,101648,115618,160162,161417,177935,179782,182357,185758,192521,207141,241256,254850,264206,266515,274479,277541,
chr1	129380580	129383814	uc007ckt.2	0	+	129380580	129380580	0	1	3234,	0,
chr1	129386918	129574598	uc011wqz.1	0	-	129388176	129574206	0	8	1319,142,112,97,92,44,120,591,	0,5376,9842,29003,60984,62419,178309,187089,
chr1	129625989	129664141	uc007ckv.1	0	+	129626062	129662922	0	10	130,45,97,50,237,94,96,173,99,1282,	0,9138,10530,16363,19576,24375,28591,30246,36467,36870,
chr1	129650270	129670631	uc007ckw.1	0	-	129650270	129650270	0	2	260,127,	0,20234,
chr1	129670740	129701414	uc007ckz.1	0	+	129670804	129700136	0	9	222,82,129,61,63,46,164,71,2676,	0,937,17441,19194,21091,23677,25226,27442,27998,
chr1	129711847	129736867	uc011wra.1	0	-	129711847	129736867	0	10	67,698,147,2421,44,260,73,91,113,22,	0,1964,5116,6706,13785,15000,17453,19264,23168,24998,
chr1	129765349	129840453	uc007clc.2	0	+	129765388	129839187	0	24	57,56,76,133,79,120,166,100,82,69,74,93,167,90,173,55,372,138,228,97,104,116,103,1503,	0,152,5307,20383,22245,32806,34899,41078,46866,49448,50795,55955,56502,58687,59176,61617,61934,65644,68565,69216,69425,69802,70273,73601,
chr1	129850762	129998985	uc007cld.1	0	-	129851543	129988580	0	21	880,132,391,111,143,102,92,198,406,150,180,120,120,117,172,86,232,179,19,168,156,	0,2351,5524,6573,9575,10877,13692,18761,21953,33811,38614,42667,45155,61857,63372,78663,82212,86632,103796,137657,148067,
chr1	129999882	130134312	uc007clj.1	0	+	130049805	130133335	0	27	178,209,211,42,90,115,79,60,141,109,96,38,51,227,255,152,102,297,124,155,152,104,173,145,83,85,1339,	0,48438,49883,58896,59463,64587,65673,71643,71786,75577,75781,78411,78532,78680,81094,83452,87332,90154,93668,107899,113095,118294,120163,128017,131760,132236,133091,
chr1	130068206	130069988	uc007clk.1	0	+	130068206	130068206	0	1	1782,	0,
chr1	130098937	130099007	uc011wrc.1	0	+	130098937	130098937	0	1	70,	0,
chr1	130140757	130175954	uc007cll.1	0	+	130141047	130173672	0	13	372,103,29,119,172,94,55,165,125,103,132,203,2421,	0,8022,11252,11938,14651,15263,16653,18612,22109,25688,28640,30621,32776,
chr1	130181340	130224895	uc007clm.1	0	-	130181695	130224880	0	17	573,231,224,135,110,203,199,291,269,1557,646,721,79,103,84,80,661,	0,1692,2727,4187,7159,8863,9362,10309,13702,15075,18988,22792,25753,26771,28291,34295,42894,
chr1	130228167	130256233	uc007cln.1	0	-	130228511	130256142	0	17	461,140,156,136,162,129,156,108,142,142,151,146,166,250,111,147,198,	0,1926,3172,4139,6525,7759,9694,11820,12706,14281,16778,17334,17713,19842,21869,23922,27868,
chr1	130260283	130313993	uc007clp.2	0	-	130260810	130313794	0	16	619,72,112,81,43,147,148,135,112,60,81,103,103,93,58,265,	0,2991,3214,4658,5786,8433,10230,12471,15059,23410,25412,27564,41659,49953,51647,53445,
chr1	130484775	130488876	uc007clt.1	0	-	130485419	130488786	0	2	1703,111,	0,3990,
chr1	131169880	132115855	uc007clv.2	0	+	131327407	132114757	0	28	297,173,811,249,170,156,198,192,235,116,130,104,195,267,179,134,151,142,116,118,146,160,174,96,83,193,88,1180,	0,157493,322066,339806,355573,394510,404745,485142,486965,502989,543339,549288,642249,647944,678086,829767,843256,886270,889516,891745,907048,915156,916552,916827,919250,921803,936937,944795,
chr1	132285104	132319576	uc007clx.1	0	-	132285184	132319535	0	10	202,21,63,147,192,86,100,192,186,135,	0,21344,22101,22865,25521,28311,29580,31073,33587,34337,
chr1	132335606	132359317	uc007cly.1	0	-	132336888	132359246	0	10	1350,21,81,147,192,86,100,192,186,171,	0,8589,9298,10387,13354,17791,19057,20552,22792,23540,
chr1	132473282	132526183	uc007cmb.2	0	-	132473495	132516014	0	12	420,203,90,201,198,183,195,86,100,183,104,71,	0,1180,6143,6694,14658,19953,22101,22454,38453,41589,42638,52830,
chr1	132532497	132558195	uc007cmc.1	0	-	132532782	132553874	0	10	450,176,165,180,192,86,97,183,183,171,	0,780,3148,7013,12108,12463,17404,19960,21211,25527,
chr1	132566778	132578148	uc011wrf.1	0	-	132566778	132566778	0	6	200,127,84,38,72,233,	0,745,4023,7481,7637,11137,
chr1	132588831	132612398	uc007cmg.2	0	-	132594461	132611133	0	15	5831,65,63,130,105,147,208,125,57,75,67,97,126,111,101,	0,6424,6933,7726,8515,9450,9976,13122,14171,14588,14797,15254,15821,22211,23466,
chr1	132613903	132618634	uc007cmh.2	0	+	132614060	132615996	0	2	485,3342,	0,1389,
chr1	132628552	132641199	uc007cmi.2	0	+	132634159	132640440	0	4	248,186,181,2294,	0,5526,9027,10353,
chr1	132697478	132711317	uc007cml.1	0	+	132697526	132711230	0	7	87,226,141,339,757,119,242,	0,2149,3641,10469,11689,13092,13597,
chr1	132723260	132748826	uc011wrk.1	0	+	132731005	132747473	0	11	124,99,345,654,333,333,193,128,132,59,1449,	0,7689,14813,17751,19643,20529,21754,22307,22804,23047,24117,
chr1	132762353	132777367	uc007cmn.1	0	+	132762436	132777228	0	8	120,333,132,220,152,159,59,316,	0,8271,9245,10186,11976,12406,12676,14698,
chr1	132778650	132783988	uc007cmq.2	0	-	132779031	132783916	0	6	465,75,159,63,194,160,	0,1260,1760,2714,3503,5178,
chr1	132803768	132807873	uc007cmr.1	0	-	132803991	132807803	0	5	301,75,153,66,229,	0,1160,2383,3542,3876,
chr1	132829232	132835855	uc007cms.1	0	-	132829724	132835818	0	5	588,75,153,63,181,	0,2319,3237,6261,6442,
chr1	132916421	132921547	uc007cmu.2	0	+	132916488	132920845	0	5	232,60,153,66,795,	0,1119,1484,2644,4331,
chr1	132950280	132994120	uc007cmv.1	0	-	132951668	132994102	0	10	1532,81,86,125,76,127,80,65,140,255,	0,2055,2225,2710,3185,3790,4297,4648,4919,43585,
chr1	133025017	133034811	uc007cmw.1	0	-	133025250	133034733	0	3	1805,112,155,	0,7819,9639,
chr1	133049783	133070048	uc007cmz.2	0	+	133049946	133069948	0	15	219,191,84,91,108,215,118,46,104,150,90,96,121,175,168,	0,1022,1961,2426,4985,7203,8078,10313,11196,11413,11913,13120,14913,17730,20097,
chr1	133072986	133141755	uc007cnd.1	0	-	133075101	133141707	0	6	2268,116,298,111,122,490,	0,4143,4744,5734,35847,68279,
chr1	133151178	133176140	uc007cnf.1	0	-	133151881	133173131	0	22	737,72,107,97,102,40,77,116,76,87,92,65,197,180,111,161,182,130,141,111,89,233,	0,2285,2515,3299,4580,5404,8671,11037,11273,15199,15416,15584,16285,17161,17506,18769,19039,20548,21105,21866,24097,24729,
chr1	133181827	133423938	uc007cng.2	0	-	133185933	133421581	0	23	4490,325,147,181,80,225,106,135,78,61,25,28,85,198,102,225,129,216,63,163,193,656,129,	0,7270,11069,13081,15142,25223,31878,34274,35184,39837,46866,48606,51139,59098,60511,64201,70260,71439,78751,126549,151424,239687,241982,
chr1	133424565	133436449	uc007cnk.1	0	+	133425277	133435506	0	4	864,78,125,1038,	0,2665,5820,10846,
chr1	133495690	133508577	uc007cnl.1	0	+	133496317	133506322	0	2	1558,2590,	0,10297,
chr1	133534890	133548122	uc007cnm.1	0	+	133545518	133547417	0	2	244,2893,	0,10339,
chr1	133534890	133572084	uc007cnn.2	0	+	133558572	133571522	0	10	244,191,157,118,119,200,123,142,99,727,	0,23562,24299,24997,25970,29723,32372,33890,34131,36467,
chr1	133585271	133610041	uc007cnp.1	0	+	133593590	133608274	0	6	141,68,127,216,126,1845,	0,8304,9134,9721,16901,22925,
chr1	133640598	133666982	uc007cns.1	0	+	133647174	133665825	0	21	92,143,140,111,176,165,153,83,148,114,78,96,107,70,93,114,282,55,143,72,1205,	0,6558,8822,9098,9805,11350,12167,12615,13366,14449,14737,15376,17684,18734,18893,19123,19772,20965,21862,23787,25179,
chr1	133693971	133714692	uc007cnt.2	0	+	133693994	133712687	0	13	192,87,233,87,134,120,76,62,79,72,169,100,2129,	0,1201,3699,4331,4906,5325,6657,7192,7498,9504,14640,16496,18592,
chr1	133724588	133745440	uc007cnu.2	0	+	133727198	133743312	0	11	382,980,108,72,145,147,148,80,135,149,2314,	0,1999,11103,12165,12843,13116,13973,14937,15907,16326,18538,
chr1	133763853	133769464	uc007cnv.2	0	+	133764228	133769157	0	6	134,257,72,182,122,422,	0,242,2656,3403,4790,5189,
chr1	133807034	133832898	uc007cny.2	0	+	133807310	133827783	0	7	293,50,106,56,153,150,5288,	0,8547,11485,14128,17606,19155,20576,
chr1	133859543	133879541	uc007cnz.1	0	+	133873517	133878305	0	5	86,395,786,266,1674,	0,13751,14446,15781,18324,
chr1	133904181	133922261	uc007coc.1	0	+	133910968	133920228	0	5	336,216,870,117,2132,	0,6778,9988,11745,15948,
chr1	133923197	133964639	uc007coe.2	0	-	133925062	133964469	0	11	920,95,121,71,148,174,116,166,252,199,400,	0,1832,13919,15237,19685,25759,26928,27438,31095,32539,41042,
chr1	134010123	134036262	uc007coh.2	0	-	134011512	134019012	0	16	1424,78,91,43,106,98,121,124,63,95,115,57,126,80,149,276,	0,1918,2315,2900,3049,3337,3935,4203,4974,5303,5553,6421,7901,8490,8765,25863,
chr1	134088012	134153959	uc007coj.2	0	+	134124798	134153458	0	4	54,120,123,686,	0,36748,37478,65261,
chr1	134094664	134094761	uc011wrv.1	0	+	134094664	134094664	0	1	97,	0,
chr1	134195202	134203934	uc007con.1	0	+	134195853	134201369	0	5	1027,165,216,102,2759,	0,3899,4314,5103,5973,
chr1	134212701	134230065	uc007coo.2	0	+	134212806	134228958	0	7	348,121,152,66,120,133,2168,	0,8828,11572,12006,13833,14434,15196,
chr1	134238599	134245839	uc007coq.1	0	+	134238599	134238599	0	3	45,91,4947,	0,288,2293,
chr1	134252891	134287858	uc007cot.1	0	-	134254082	134287760	0	5	1503,136,941,525,305,	0,2588,3960,24342,34662,
chr1	134314029	134363536	uc007cou.1	0	+	134314182	134360088	0	13	418,389,664,233,84,177,130,157,133,114,115,135,3636,	0,16646,31859,35634,36608,37779,38407,38872,39416,40864,42423,45460,45871,
chr1	134373943	134402242	uc007cox.2	0	+	134374085	134400369	0	14	161,26,173,141,163,110,120,154,72,118,70,230,192,1902,	0,6685,7379,12221,13056,15186,16448,16654,16903,17490,18839,19432,20563,26397,
chr1	134402806	134405216	uc007coz.2	0	+	134404034	134404814	0	2	267,1475,	0,935,
chr1	134406001	134439517	uc007cpa.1	0	-	134412110	134430309	0	23	6213,169,113,187,113,235,71,150,159,121,176,128,151,130,137,176,100,210,96,176,145,161,218,	0,6596,7099,7476,8872,9237,9744,11714,12296,12908,13510,13933,14168,15882,16393,16863,18270,18651,19187,19485,19762,24232,33298,
chr1	134461266	134638374	uc007cpe.2	0	-	134466996	134539345	0	30	5962,70,132,153,117,237,15,174,123,223,71,198,102,45,125,148,167,112,144,132,185,112,171,123,197,106,18,181,109,127,	0,9080,11596,18305,19674,23384,28661,30794,31836,37281,39108,40351,40794,42313,43693,45067,45621,46085,46840,54699,56235,56822,66995,69478,69934,72296,73174,77988,100789,176981,
chr1	134565171	134591170	uc007cph.1	0	+	134565171	134565171	0	5	50,45,253,137,1036,	0,2543,8353,24324,24963,
chr1	134776931	134836582	uc007cpi.2	0	+	134833775	134835968	0	2	321,3025,	0,56626,
chr1	134882796	134885274	uc007cpj.2	0	-	134882796	134882796	0	1	2478,	0,
chr1	134886421	134921925	uc007cpk.1	0	-	134888232	134915431	0	12	2381,81,147,161,100,68,56,134,75,108,78,101,	0,4658,6718,11438,13946,14809,19292,21220,22792,28932,29509,35403,
chr1	134942588	135005265	uc011wry.1	0	+	134962876	135002735	0	33	412,1018,101,155,121,112,80,64,147,34,196,123,168,112,143,189,94,95,181,108,93,130,137,170,157,110,202,125,118,82,107,129,2716,	0,20200,24306,25162,25590,28499,28767,29799,31314,32207,33632,34949,38806,39489,40925,42176,43954,44159,44669,45549,46260,47644,48686,52619,53141,53593,54713,55318,56268,57341,57789,58975,59961,
chr1	135027742	135036377	uc007cpt.2	0	+	135028323	135033464	0	2	2450,3138,	0,5497,
chr1	135142673	135200012	uc007cpu.2	0	+	135156631	135195612	0	27	46,81,115,105,73,101,143,483,517,87,54,81,69,81,150,96,112,140,150,130,107,177,168,134,146,124,3727,	0,12912,13945,17700,18564,20469,23963,26112,27761,28696,29715,33276,34242,35686,36020,37174,38783,39150,40150,41373,41677,46255,47609,47857,48466,52823,53612,
chr1	135146712	135166132	uc007cpw.1	0	-	135146712	135146712	0	4	1281,1052,110,132,	0,5972,8309,19288,
chr1	135206399	135219603	uc007cqa.1	0	+	135206463	135218227	0	5	89,92,179,64,1418,	0,9458,10330,11168,11786,
chr1	135223786	135226299	uc007cqe.1	0	+	135223826	135226222	0	2	131,367,	0,2146,
chr1	135247142	135256900	uc007cqf.1	0	+	135247282	135256715	0	9	232,151,124,119,197,120,145,99,347,	0,3561,4236,4929,5819,7838,8372,8768,9411,
chr1	135260148	135276895	uc007cqh.2	0	+	135260340	135275966	0	8	447,260,123,143,84,146,74,1002,	0,2004,5178,9563,10955,13334,14877,15745,
chr1	135278876	135320789	uc007cqk.1	0	-	135280227	135289847	0	14	1625,217,144,97,110,163,83,115,69,173,87,112,199,337,	0,2157,3166,3694,3885,4466,4784,6149,6629,7024,8259,8429,10773,41576,
chr1	135500447	135506857	uc007cql.2	0	-	135500597	135506794	0	5	206,79,63,27,117,	0,2630,5026,5847,6293,
chr1	135516447	135557957	uc007cqn.1	0	-	135518119	135543966	0	17	1931,68,167,328,83,504,99,60,111,81,117,204,124,120,194,60,144,	0,2246,3113,4612,5977,6896,13891,16126,17478,18662,18962,19169,20741,25856,27465,34102,41366,
chr1	135552455	135557462	uc007cqr.2	0	-	135553231	135556174	0	1	5007,	0,
chr1	135575605	135586593	uc007cqt.2	0	-	135576354	135585483	0	6	1607,71,105,104,184,202,	0,3954,4509,4977,9792,10786,
chr1	135600841	135650326	uc007cqv.2	0	-	135603267	135649858	0	20	2732,177,108,212,214,192,107,88,180,232,242,243,215,162,36,129,126,258,198,661,	0,10789,12240,13523,14435,15059,22192,23458,24432,25452,26104,27398,27961,30783,32351,33725,34273,34898,35649,48824,
chr1	135793770	135803750	uc007cqy.2	0	-	135794376	135803611	0	7	777,96,203,159,133,280,243,	0,1148,3794,4801,6456,7783,9737,
chr1	135806881	135817978	uc007crc.2	0	-	135809182	135811982	0	3	2477,977,147,	0,4140,10950,
chr1	135934091	135944854	uc007crd.1	0	+	135936800	135943202	0	3	68,987,1804,	0,2701,8959,
chr1	135971441	135975732	uc007cre.1	0	-	135973945	135975630	0	2	2839,244,	0,4047,
chr1	136007818	136048013	uc007crf.1	0	+	136035324	136047925	0	12	121,132,30,202,57,166,125,124,186,108,127,333,	0,27399,29018,31998,32769,34010,34349,35320,37094,38134,39237,39862,
chr1	136078980	136086608	uc007crg.2	0	+	136079080	136086189	0	10	149,30,205,57,151,122,124,183,117,551,	0,376,1093,1720,2745,4101,5466,6091,6793,7077,
chr1	136090024	136097809	uc007cri.1	0	+	136090080	136096988	0	11	279,135,168,89,196,140,160,137,187,53,285,	0,366,1129,3522,3903,4282,4953,6266,6502,6947,7500,
chr1	136095798	136132008	uc007crk.1	0	-	136099527	136130932	0	3	4369,398,204,	0,34793,36006,
chr1	136186580	136189125	uc007crl.2	0	+	136186632	136188372	0	3	523,82,875,	0,1089,1670,
chr1	136193359	136229505	uc011wse.1	0	-	136195654	136229100	0	29	2046,111,178,69,176,98,176,27,63,201,82,94,164,134,36,241,209,109,92,132,84,135,147,192,90,75,165,102,639,	0,2243,2508,3687,6822,7504,12793,14746,15274,15753,16304,16847,19832,20280,20655,21025,22432,24278,26219,27296,27728,29701,30033,30475,31217,31510,31861,32363,35507,
chr1	136242673	136258576	uc007crq.1	0	-	136244585	136258447	0	8	2098,156,81,181,157,168,90,238,	0,3986,6258,8564,9463,14660,15437,15665,
chr1	136282516	136287560	uc007crt.2	0	+	136282794	136287508	0	4	288,131,157,1194,	0,1935,2744,3850,
chr1	136302566	136308315	uc007cru.1	0	+	136302615	136307656	0	9	64,150,73,107,130,84,86,100,832,	0,323,609,1056,1584,2414,3611,4503,4917,
chr1	136312043	136328918	uc007crx.1	0	+	136319591	136328235	0	8	119,235,117,172,187,188,194,812,	0,7454,8491,9284,10442,12615,15590,16063,
chr1	136352131	136387450	uc007csa.1	0	+	136355048	136386035	0	12	111,239,154,218,150,115,107,196,159,99,106,1542,	0,2873,8272,12096,16839,20233,28192,30163,31455,32089,33461,33777,
chr1	136391236	136404461	uc007csc.1	0	+	136391260	136402898	0	2	150,1809,	0,11416,
chr1	136437521	136443760	uc011wsf.1	0	-	136437561	136443599	0	2	1221,300,	0,5939,
chr1	136456754	136529455	uc011wsg.1	0	+	136456915	136527951	0	27	365,78,123,171,135,97,110,159,120,159,182,163,120,195,182,125,151,115,356,139,180,159,486,112,155,321,1642,	0,24976,27744,28599,33151,35622,37405,38882,40456,42272,44264,45535,47510,48687,53010,53709,55740,56011,57514,59382,60665,61757,64533,67087,68420,70255,71059,
chr1	136543257	136645994	uc007csj.1	0	+	136637428	136644258	0	10	155,209,204,167,120,168,168,118,134,1943,	0,17109,94154,95129,96829,97279,97703,99049,100073,100794,
chr1	136662473	136852517	uc007csn.1	0	-	136662519	136852359	0	24	181,51,54,105,145,17,42,113,190,189,91,183,126,83,201,113,140,80,75,145,160,119,131,449,	0,6101,7529,10479,11418,16254,68538,69888,70081,71956,76746,99881,106910,108042,110068,113736,120526,121378,124859,126261,127453,130446,136481,189595,
chr1	136676299	136700175	uc007cso.2	0	-	136676299	136676299	0	2	2445,497,	0,23379,
chr1	136859153	136870714	uc007csp.1	0	+	136864366	136870523	0	7	210,172,70,106,99,84,338,	0,5150,6664,8673,9324,9529,11223,
chr1	136882929	137001853	uc007csq.1	0	-	136883512	137001717	0	18	1839,81,161,126,72,72,66,72,69,72,72,69,72,216,72,72,72,348,	0,4252,7516,9631,11300,11832,12961,14125,15347,16847,17105,19338,35422,40699,77268,86532,88874,118576,
chr1	137005074	137029152	uc007csr.2	0	-	137005200	137023649	0	39	198,136,164,117,129,77,79,88,68,136,161,123,135,77,91,94,48,127,68,211,31,107,282,267,264,273,276,246,255,264,270,181,89,49,67,77,68,634,56,	0,421,788,1065,1311,1587,1754,1915,2152,2548,2804,3692,4392,5612,5803,6044,7886,8021,9616,10164,10731,10765,11168,11759,12204,13834,15041,15450,15797,16745,17207,17638,17822,18079,18518,19539,20156,20619,24022,
chr1	137029301	137041897	uc007css.1	0	+	137030378	137039831	0	10	66,174,184,85,77,138,111,155,114,2160,	0,1025,1715,2106,3374,4599,5043,6399,9218,10436,
chr1	137043410	137052845	uc007csu.1	0	+	137043554	137051848	0	7	267,81,74,94,68,71,1047,	0,5637,5959,7342,7574,7879,8388,
chr1	137056826	137064258	uc007csv.2	0	-	137057456	137064081	0	2	1446,807,	0,6625,
chr1	137150150	137155049	uc007csw.2	0	-	137150842	137154351	0	9	807,196,117,90,120,96,222,168,124,	0,1351,2401,2660,2897,3205,3431,4041,4775,
chr1	137159275	137180661	uc007csy.2	0	-	137159547	137180585	0	11	431,143,225,109,113,114,236,117,149,141,523,	0,1354,2484,4171,4471,5384,8830,9663,14690,16068,20863,
chr1	137198111	137210314	uc007csz.1	0	-	137198494	137210296	0	6	469,111,129,64,100,44,	0,2895,4554,7600,8236,12159,
chr1	137221389	137264642	uc007cta.1	0	+	137221586	137262685	0	3	458,1500,1984,	0,38857,41269,
chr1	137268032	137271640	uc007ctc.1	0	-	137268526	137271538	0	5	541,168,134,172,175,	0,741,1696,2922,3433,
chr1	137278891	137327068	uc007cte.1	0	-	137281943	137327007	0	24	3163,77,102,123,134,167,276,129,149,227,160,140,107,99,152,59,101,120,87,89,202,87,62,224,	0,3612,3904,4369,5059,6196,6998,8223,9181,11821,17729,19918,20973,21909,23506,24202,24444,24637,25673,27078,36922,37676,37977,47953,
chr1	137331156	137481932	uc007ctg.2	0	-	137338260	137481897	0	29	7200,198,119,197,72,155,236,160,96,98,169,193,197,131,112,84,78,24,53,171,149,42,435,691,298,139,366,103,801,	0,9054,14351,15315,15990,16206,17592,18225,18613,19465,19854,20111,20554,24067,25764,26111,29142,29335,30126,31259,33061,34276,35052,35900,37579,38153,97769,102617,149975,
chr1	137481349	137496527	uc007ctm.1	0	+	137481349	137481349	0	6	589,41,165,184,1100,539,	0,7697,10436,11507,12109,14639,
chr1	137625773	137648806	uc007cto.1	0	+	137635977	137647697	0	6	78,113,169,130,94,1186,	0,10203,16062,17523,21368,21847,
chr1	137647797	137648147	uc007ctp.1	0	-	137647797	137647797	0	1	350,	0,
chr1	137662661	137665711	uc007ctq.2	0	+	137663025	137663403	0	2	810,657,	0,2393,
chr1	137676010	137681677	uc007ctr.1	0	+	137676010	137676010	0	5	976,441,144,196,396,	0,1729,3552,3801,5271,
chr1	137695997	137707566	uc011wsm.1	0	+	137699189	137706310	0	9	76,48,31,42,132,90,177,110,377,	0,552,3173,5632,6078,8100,9212,10205,11192,
chr1	137715174	137729918	uc007ctt.1	0	+	137715555	137728894	0	10	419,138,883,105,44,73,138,87,75,1030,	0,7157,8566,10117,11091,12302,12485,12927,13276,13714,
chr1	137732962	137748838	uc007ctv.2	0	+	137737451	137748649	0	15	61,48,11,12,90,36,34,64,117,78,111,119,91,41,235,	0,4479,5515,5629,9169,9512,10336,11323,11595,12425,12964,14316,14966,15310,15641,
chr1	137767971	137815601	uc007cub.1	0	-	137772206	137815589	0	14	2255,107,88,187,154,177,156,115,178,208,145,395,107,214,	0,4203,5676,6278,6727,8451,9327,11086,12502,13510,15338,18297,37481,47416,
chr1	137850154	137902919	uc011wst.1	0	-	137850600	137902919	0	27	460,327,300,196,89,303,129,174,300,300,142,125,4485,273,169,114,178,46,45,100,140,123,134,96,125,101,22,	0,992,1980,3120,5361,6123,8409,9491,10180,11085,11714,12487,13098,18328,19768,21156,22311,23093,23340,24650,26287,28254,28789,30636,44189,45010,52743,
chr1	137914577	137931607	uc007cue.2	0	+	137915118	137930797	0	6	62,102,92,109,132,963,	0,505,1657,6617,9396,16067,
chr1	137916234	137931607	uc011wsx.1	0	+	137916307	137930916	0	2	92,963,	0,14410,
chr1	137949477	138016399	uc007cuf.1	0	+	137949477	138015707	0	44	152,106,140,143,153,206,104,146,82,161,226,208,121,115,94,70,133,130,60,107,88,108,53,147,202,159,111,84,57,129,66,92,160,128,97,103,102,125,129,251,86,107,144,866,	0,1678,16020,17733,18009,20606,22166,23826,24728,26578,31314,32391,33783,34423,35402,36119,38797,39686,40359,41980,42562,42869,44177,44464,45271,45631,47699,48578,51669,52547,52883,53501,54116,55179,57965,59077,60009,60382,62247,63024,64706,65435,65769,66056,
chr1	138022754	138027748	uc007cuh.1	0	-	138025990	138027698	0	4	1609,113,164,151,	0,3215,4048,4843,
chr1	138027977	138074591	uc007cul.1	0	+	138028298	138070668	0	35	362,223,183,150,135,171,116,196,190,64,219,82,118,192,200,108,69,233,148,195,102,166,52,58,206,78,114,39,137,181,165,118,171,200,3978,	0,13198,13729,16097,16333,16806,17225,17860,19730,20642,20796,21357,21792,22703,24696,26062,26880,27843,28237,28612,28903,30005,30328,30563,31386,31672,33617,35761,37786,38588,39741,40187,40758,41402,42636,
chr1	138078228	138087289	uc007cun.1	0	-	138079297	138082700	0	7	289,60,102,159,177,141,14,	0,1066,2613,3801,4295,5009,9047,
chr1	138110107	138130841	uc007cuo.1	0	-	138110902	138130640	0	10	888,685,174,211,54,223,117,125,149,362,	0,2225,6192,6600,7541,11805,12621,13249,13983,20372,
chr1	138155490	138157450	uc011wsy.1	0	-	138156373	138157450	0	1	1960,	0,
chr1	138164699	138242681	uc007cuq.1	0	-	138167418	138242014	0	19	3025,119,116,73,221,137,2194,70,35,94,94,140,142,37,14,84,162,260,806,	0,3408,5627,6678,8415,9071,12183,14689,15744,17786,19777,24757,25157,25887,27391,29619,36172,56614,77176,
chr1	138308492	138312096	uc007cus.1	0	-	138308492	138308492	0	3	912,514,671,	0,1248,2933,
chr1	138311847	138336797	uc007cuu.2	0	+	138313169	138336593	0	8	153,815,168,90,252,153,129,468,	0,1311,4139,9524,17041,18442,19235,24482,
chr1	138364424	138428088	uc007cuv.1	0	+	138364534	138424193	0	29	1327,255,88,99,53,31,108,117,116,173,148,64,185,103,164,148,153,127,94,130,101,89,225,182,156,120,75,133,4266,	0,3472,5537,8492,10511,11296,11960,14540,15076,18424,19187,19556,22352,26780,28008,28722,29515,32169,34799,35462,42297,45886,48006,48412,51781,53342,57934,58927,59398,
chr1	138521477	138526968	uc007cux.2	0	+	138521862	138524544	0	2	151,5120,	0,371,
chr1	138592787	138622305	uc007cuy.1	0	+	138592787	138592787	0	5	181,104,108,48,758,	0,9328,28360,28581,28760,
chr1	138686064	138686096	uc007cuz.1	0	+	138686064	138686064	0	1	32,	0,
chr1	138740160	138857025	uc007cvc.2	0	-	138742039	138856867	0	9	2127,148,120,641,142,119,138,63,222,	0,38680,47099,96825,99703,101375,105138,108518,116643,
chr1	139824965	139865817	uc007cvd.1	0	-	139824965	139824965	0	3	112,142,128,	0,2311,40724,
chr1	139863031	139863295	uc007cve.2	0	+	139863031	139863031	0	1	264,	0,
chr1	139959437	140071882	uc007cvg.2	0	-	139961082	140071658	0	33	1918,136,176,123,135,134,91,150,136,158,126,98,37,77,91,110,35,109,61,209,156,135,159,141,216,24,72,141,147,129,24,112,98,	0,3227,5025,5451,8276,9396,10743,15585,17274,17976,19775,20702,20886,25642,25806,26634,29338,30035,31381,36622,38181,44914,48291,49330,50703,52758,54093,54893,57159,59595,63442,112154,112347,
chr1	140086792	140088670	uc007cvl.1	0	-	140086792	140086792	0	2	128,489,	0,1389,
chr1	140170314	140186039	uc007cvm.1	0	+	140170342	140184537	0	3	110,101,1676,	0,9928,14049,
chr1	140381290	140516273	uc007cvn.1	0	-	140383576	140458336	0	10	2397,114,95,108,109,111,63,141,83,145,	0,13862,17857,30911,31814,48023,49650,59489,76989,134838,
chr1	140536671	140578652	uc007cvp.1	0	-	140536671	140536671	0	5	486,66,1160,115,103,	0,13560,16717,37721,41878,
chr1	140727523	140739021	uc007cvu.1	0	-	140727943	140738558	0	5	678,203,356,203,637,	0,1755,7396,8926,10861,
chr1	140748555	140753431	uc007cvw.1	0	-	140748678	140753394	0	3	195,102,274,	0,1592,4602,
chr1	140772850	140773527	uc007cvx.1	0	-	140772850	140772850	0	2	372,36,	0,641,
chr1	140860285	141072619	uc007cwb.2	0	+	140860445	141066875	0	22	177,65,44,50,120,70,81,54,111,101,46,102,126,102,91,41,69,57,108,86,217,6287,	0,2457,59396,76291,78215,89637,90832,96566,99152,117464,122174,126745,138259,146675,169962,175672,176743,179125,180184,203962,205123,206047,
chr1	140874233	140875823	uc007cwa.1	0	+	140874233	140874233	0	3	226,149,85,	0,435,1505,
chr1	141094830	141273653	uc007cwc.1	0	-	141095148	141273487	0	12	534,127,129,907,166,548,957,183,140,196,579,236,	0,33410,36473,38568,42869,44724,49865,116317,124973,129897,138776,178587,
chr1	141318959	141349584	uc007cwg.2	0	+	141319727	141344107	0	11	41,1234,208,70,148,130,96,107,106,89,6133,	0,651,6743,7898,9546,15058,16575,17962,19380,20426,24492,
chr1	141351349	141390665	uc007cwh.1	0	+	141351508	141390327	0	28	432,144,1408,105,147,246,68,142,131,176,146,86,222,208,143,129,195,3795,167,88,210,150,192,193,155,177,170,441,	0,1967,2264,6653,6999,8283,9463,13145,13845,14563,15665,15899,16798,18765,19065,19472,21935,22573,27565,30927,32434,33615,34873,35191,35526,36745,37934,38875,
chr1	141398283	141420333	uc007cwk.2	0	+	141398322	141420004	0	12	106,201,186,177,177,180,186,183,201,183,214,384,	0,2054,5059,5866,6382,8750,9141,11275,14580,15465,20636,21666,
chr1	141443640	141456799	uc007cwl.1	0	-	141444276	141456735	0	6	857,183,183,177,195,137,	0,3756,6449,9268,10375,13022,
chr1	141471417	141528488	uc007cwm.1	0	-	141471417	141471417	0	7	533,69,183,177,177,174,102,	0,636,18913,22715,47214,53295,56969,
chr1	141594495	141677816	uc007cwn.2	0	-	141594671	141677745	0	15	373,183,177,174,210,177,177,180,186,174,177,183,177,195,144,	0,3880,33611,34384,35121,35492,38879,41272,41538,42496,55055,56310,76011,76558,83177,
chr1	141706868	141755276	uc007cwp.2	0	-	141707399	141755204	0	6	728,183,177,195,174,145,	0,3142,11332,11880,20772,48263,
chr1	141982431	142079988	uc007cws.1	0	-	141982902	142079853	0	22	668,183,177,177,174,210,177,177,180,183,174,177,183,177,195,174,171,192,77,106,186,247,	0,2803,13015,14953,15730,16482,16853,19540,22637,22903,26578,32732,34016,50292,50841,58076,61800,68614,71405,76691,77096,97310,
chr1	142142833	142506838	uc011wth.1	0	+	142142833	142506289	0	28	95,80,100,49,60,75,84,95,181,165,137,64,109,109,150,230,214,106,173,72,135,112,102,84,129,301,85,661,	0,104951,108197,116692,119268,128851,130096,136744,178936,180571,182552,185113,203939,237868,261443,263127,266564,272609,276831,284496,287604,306703,324125,327338,328472,337762,349718,363344,
chr1	145451230	145453738	uc011wti.1	0	-	145451230	145451230	0	1	2508,	0,
chr1	145454628	145549814	uc007cwx.1	0	-	145455650	145549754	0	17	1059,142,101,162,88,36,58,65,79,99,217,89,53,63,70,106,191,	0,1871,7804,9780,20003,20347,27533,60126,62491,63831,70140,78424,83776,83915,87894,91718,94995,
chr1	145487826	145497067	uc007cwy.2	0	+	145493257	145494526	0	2	646,3932,	0,5309,
chr1	145586697	145596808	uc007cxa.1	0	+	145586790	145593769	0	4	191,64,177,3171,	0,2080,5479,6940,
chr1	145597920	145624181	uc007cxd.1	0	-	145604871	145618135	0	9	7104,147,114,117,138,147,221,601,131,	0,9152,9562,10479,14642,14983,15799,19635,26130,
chr1	145624407	145654596	uc007cxe.2	0	+	145624530	145653858	0	11	199,64,106,126,62,131,64,103,114,99,783,	0,6688,8852,16999,17205,17402,19484,21113,22643,24857,29406,
chr1	145846467	145851279	uc007cxg.2	0	-	145848809	145851248	0	5	2537,167,62,102,141,	0,2778,3442,3614,4671,
chr1	145985796	146024502	uc007cxi.1	0	-	145986630	146018611	0	6	1017,167,62,70,69,112,	0,2043,28620,32750,37159,38594,
chr1	146091798	146096234	uc007cxj.2	0	-	146092431	146096167	0	5	819,164,62,81,204,	0,1521,3237,3810,4232,
chr1	146599970	146622551	uc007cxl.1	0	-	146600941	146622371	0	5	1229,167,62,102,299,	0,3082,20680,21726,22282,
chr1	148266565	148342171	uc007cxm.1	0	-	148266565	148266565	0	7	1468,104,92,165,100,233,142,	0,3501,8174,11827,21567,25222,75464,
chr1	148344816	148749602	uc007cxq.2	0	+	148361847	148749247	0	8	54,286,191,191,106,237,223,1472,	0,16981,184889,203969,248793,254068,333874,403314,
chr1	151268111	151297080	uc007cxs.1	0	-	151268111	151268111	0	5	873,186,97,198,137,	0,3439,4368,26424,28832,
chr1	151676751	151808414	uc007cxt.1	0	-	151677190	151779820	0	18	571,158,196,185,240,72,93,138,115,223,137,142,38,114,149,82,99,94,	0,10996,12542,21645,27823,31433,35289,35494,41779,42916,50368,56525,57985,71478,72672,92433,103036,131569,
chr1	151923790	151946896	uc007cxu.2	0	-	151923790	151923790	0	5	385,60,226,88,339,	0,7919,10459,14943,22767,
chr1	151947253	151955142	uc007cxv.1	0	+	151947353	151952912	0	10	152,117,144,144,182,84,247,287,148,2640,	0,850,1089,1867,2472,3551,3745,4159,4818,5249,
chr1	152166546	152181036	uc011wtl.1	0	+	152175469	152180632	0	4	84,85,146,932,	0,8899,11309,13558,
chr1	152208440	152240185	uc007cxz.1	0	-	152209950	152237464	0	14	1578,108,171,91,129,66,96,141,37,107,96,135,121,366,	0,2180,10718,13484,14185,19001,20188,20957,21747,23118,25047,27212,28925,31379,
chr1	152239967	152297065	uc007cyb.2	0	+	152240073	152296917	0	52	176,303,105,74,97,104,165,93,81,88,141,92,198,108,227,164,134,149,163,135,141,166,167,153,117,204,185,148,138,132,131,211,144,187,206,62,209,273,149,84,195,132,91,185,69,95,107,96,157,119,96,204,	0,518,2361,5762,9417,10760,11037,13624,14491,14652,15906,16365,17142,19063,20053,20806,21578,21828,23231,24544,25110,27000,28798,29690,30219,30648,30959,31825,32799,34025,35282,36497,37723,38324,39573,39981,40840,42805,43880,44565,46244,47229,47601,49221,50346,50497,51530,53030,53247,54674,56305,56894,
chr1	152296541	152313295	uc007cyg.2	0	-	152297113	152312703	0	13	670,126,201,157,137,78,2286,120,144,120,123,99,17,	0,1351,1837,2442,2811,4051,4640,8076,8737,11240,12685,16086,16737,
chr1	152409631	152840565	uc007cyj.1	0	-	152410656	152840181	0	107	1392,127,120,351,129,126,114,135,120,63,238,122,138,150,171,171,171,171,171,171,270,82,191,135,214,191,270,135,138,108,165,122,157,128,145,142,137,82,197,279,98,184,125,160,150,132,82,203,114,162,97,188,114,195,151,146,114,174,192,87,114,168,282,162,123,97,176,124,152,177,102,124,155,170,109,282,279,155,127,148,131,195,96,270,128,169,160,113,145,128,96,195,159,114,128,142,276,122,145,264,121,107,…	0,2815,10974,14770,17726,19721,20665,23853,24447,25710,30454,31410,32617,33345,35434,35754,36370,36979,41289,41594,42343,44787,47121,48116,50125,52608,56339,60399,60662,61985,64528,64871,67714,68152,68665,69904,71108,72620,76351,84076,86385,87077,87460,90010,93291,93952,94191,94569,94876,95977,101356,102271,105325,106871,109410,111794,113011,113474,114734,117007,118109,121088,124163,127014,128052…
chr1	152472395	152630629	uc007cyk.1	0	+	152472395	152472395	0	2	512,1148,	0,157086,
chr1	153191627	153211575	uc007cyn.1	0	+	153198128	153210495	0	15	258,228,129,170,76,174,126,108,130,225,122,127,132,174,1334,	0,4878,6483,7056,7332,9422,10136,11631,15124,15455,16220,16434,16645,16964,18614,
chr1	153214828	153275565	uc007cyq.2	0	-	153215588	153270690	0	20	890,65,67,132,188,149,139,164,146,94,189,102,130,60,688,56,84,87,99,139,	0,2880,4609,11684,16618,20921,23737,26910,29507,33381,35256,36096,37717,39877,43072,45092,52401,54335,55808,60598,
chr1	153275777	153305313	uc007cyv.2	0	+	153276006	153305064	0	15	455,111,114,65,130,124,80,244,213,191,79,167,63,127,502,	0,5146,7080,10868,12158,13939,14599,19606,21252,23400,24429,25237,26330,28815,29034,
chr1	153316535	153347953	uc007cyx.1	0	-	153318445	153325753	0	7	2012,172,273,216,161,89,105,	0,2232,3666,6734,7466,9131,31313,
chr1	153418502	153566477	uc007cyz.2	0	+	153418659	153565476	0	14	212,131,132,115,165,116,105,163,188,162,111,108,112,2119,	0,65031,70055,73502,77906,118146,124317,124752,128736,132329,134614,137724,144287,145856,
chr1	153602503	153669458	uc007czc.2	0	+	153602696	153665843	0	20	354,46,101,40,113,154,135,106,98,126,84,84,125,166,155,154,192,166,186,4019,	0,4364,15458,16036,20483,22032,26999,29365,36954,39302,39606,40692,41409,48904,49291,50476,51992,52830,56145,62936,
chr1	153731653	153937450	uc007cze.2	0	-	153740523	153853768	0	6	8909,61,77,95,223,389,	0,30958,36523,95902,122021,205408,
chr1	154217865	154233812	uc007czf.2	0	-	154218392	154233714	0	5	548,142,136,82,224,	0,1018,12526,12963,15723,
chr1	154246996	154357825	uc007czg.2	0	+	154247267	154355918	0	12	531,111,118,135,205,120,77,107,133,128,207,2184,	0,68582,71821,73228,84971,89913,95935,100038,103091,104211,106926,108645,
chr1	154364659	154472241	uc007czh.1	0	-	154366138	154472140	0	18	1667,115,255,187,90,122,33,87,90,85,104,216,125,185,78,209,111,128,	0,3765,7115,10743,13976,15976,18737,20201,22407,26821,31537,34891,36766,39873,54068,68877,106288,107454,
chr1	154597680	154604674	uc007czi.1	0	+	154603352	154604477	0	2	214,1352,	0,5642,
chr1	154613671	154622710	uc007czj.2	0	+	154613854	154621452	0	4	326,73,177,1321,	0,2319,4822,7718,
chr1	154622078	154622693	uc007czl.1	0	-	154622078	154622078	0	1	615,	0,
chr1	154654386	154684120	uc007czm.1	0	+	154655161	154683244	0	15	949,83,109,135,108,60,44,142,69,76,23,152,112,178,989,	0,3661,9734,14259,16960,18625,20161,23095,23436,24357,26066,26520,26812,27770,28745,
chr1	154684124	154749776	uc007czp.2	0	-	154686401	154749667	0	23	2391,146,171,160,81,150,372,383,145,283,120,61,71,154,163,136,151,72,172,133,118,32,138,	0,3040,3307,4030,4518,6235,7041,8218,9124,11739,12880,15603,17315,18854,19454,21884,22357,23455,24686,29586,31257,33765,65514,
chr1	154802230	154966391	uc007czq.1	0	+	154802238	154962800	0	11	93,89,68,79,127,81,45,77,102,68,3694,	0,118696,119572,121808,131236,133683,135396,138936,157041,157279,160467,
chr1	154969885	155033577	uc007czr.1	0	-	154971159	155033117	0	24	1528,100,159,200,115,150,145,150,80,206,163,146,246,183,219,113,190,123,137,99,136,189,193,194,	0,4060,4250,6201,7280,7894,9067,10843,12021,13942,14435,16970,18770,20970,21758,22883,26172,27988,29281,31636,36096,43363,63153,63498,
chr1	155004438	155033577	uc007czt.1	0	-	155006060	155033445	0	4	1679,189,193,194,	0,8810,28600,28945,
chr1	155066051	155179916	uc007czu.1	0	-	155068602	155179669	0	28	2808,100,159,200,115,150,145,138,80,206,157,179,143,154,246,189,222,113,190,123,137,99,118,189,167,131,305,659,	0,4737,7462,8589,9813,10120,11800,12812,14563,15526,20333,21395,22955,23707,24309,28016,28315,30118,30643,30923,31465,31690,32155,33030,36267,39154,43468,113206,
chr1	155251315	155261363	uc007czw.2	0	-	155251315	155251315	0	4	2416,88,234,89,	0,3416,4151,9959,
chr1	155253794	155253820	uc011wtt.1	0	-	155253794	155253794	0	1	26,	0,
chr1	155272338	155299704	uc007czx.1	0	+	155272353	155299594	0	10	378,150,215,87,219,106,154,251,123,362,	0,3351,7966,10554,10709,12316,20589,22515,23692,27004,
chr1	155302887	155334790	uc007czy.1	0	-	155303198	155330980	0	28	996,201,116,230,128,162,112,161,153,74,95,214,101,157,83,142,192,78,162,90,137,47,149,113,118,141,133,128,	0,1773,2295,2502,3580,3800,4520,5224,6794,8582,8860,9097,9919,11274,13116,13842,15862,16468,16643,16914,17389,19905,22283,23108,25374,26984,27982,31775,
chr1	155350145	155396844	uc007dac.1	0	-	155350502	155392460	0	12	542,40,85,47,149,93,76,58,88,74,84,67,	0,6096,9530,12224,12386,15867,21331,25049,32856,34412,42247,46632,
chr1	155500166	155544795	uc007dad.1	0	+	155515057	155540037	0	7	319,81,129,102,65,167,4941,	0,12799,14788,17746,18717,37861,39688,
chr1	155587482	155592598	uc007dae.2	0	+	155587598	155590985	0	5	160,111,62,167,1835,	0,510,1267,1610,3281,
chr1	155596555	155611351	uc007dag.2	0	+	155600869	155609420	0	9	182,201,103,1607,86,206,133,137,2103,	0,2433,3419,4181,6525,8957,10118,11349,12693,
chr1	155639750	155668642	uc007dal.1	0	-	155640859	155668583	0	10	1259,139,175,130,115,118,194,103,108,162,	0,1467,7173,9615,11393,11989,15060,19593,24883,28730,
chr1	155696671	155698325	uc007dam.1	0	-	155697473	155698256	0	1	1654,	0,
chr1	155721474	155724001	uc007dao.1	0	+	155721576	155722497	0	1	2527,	0,
chr1	155738775	155740190	uc007dap.2	0	+	155738921	155739839	0	1	1415,	0,
chr1	155747074	155756844	uc007daq.1	0	+	155750076	155755312	0	7	115,179,162,147,128,200,1851,	0,2989,4592,6404,7075,7341,7919,
chr1	155895238	155965081	uc007das.1	0	-	155895238	155895238	0	4	3442,1138,134,512,	0,28906,64087,69331,
chr1	156088650	156104036	uc007dat.1	0	-	156088650	156088650	0	4	180,56,73,304,	0,12755,14519,15082,
chr1	156102818	156117546	uc007dau.1	0	+	156102818	156102818	0	3	73,83,325,	0,7365,14403,
chr1	156239648	156573050	uc007dav.1	0	-	156245522	156573049	0	47	6417,191,181,112,107,101,108,106,97,128,166,92,66,126,84,111,165,202,138,161,97,12,107,60,130,163,314,654,57,98,68,118,73,132,113,113,210,90,54,116,104,182,153,104,140,106,270,	0,9464,11159,15193,19545,19924,20532,21457,23542,28509,33318,34007,39912,43899,44748,48976,49613,51282,52353,52981,56327,58327,73200,74427,75165,76427,78819,79541,81338,85247,86732,89033,90032,90556,90998,93144,93979,95525,96266,100783,169212,241035,242321,243238,307852,308756,333132,
chr1	156910652	156930394	uc007daw.1	0	-	156910652	156910652	0	7	336,141,180,188,141,144,2073,	0,1357,1693,2199,16180,17117,17669,
chr1	156943496	156946766	uc007dax.2	0	-	156945633	156946560	0	1	3270,	0,
chr1	156975007	156993910	uc007day.1	0	-	156976396	156993816	0	6	1448,99,276,276,261,149,	0,2755,4482,8697,9636,18754,
chr1	157005832	157050647	uc007dbb.1	0	+	157006022	157049146	0	8	225,170,95,63,126,107,95,1578,	0,15283,19151,29075,32726,34516,38638,43237,
chr1	157059600	157079870	uc007dbe.1	0	-	157060649	157079643	0	7	1243,185,128,253,157,1538,295,	0,4911,5789,8864,10804,12440,19975,
chr1	157122786	157264574	uc007dbf.1	0	-	157128139	157264364	0	15	5414,222,137,167,195,172,180,191,82,84,150,224,102,52,279,	0,7556,14538,17452,31965,33294,37102,37514,48657,52942,54681,56506,69896,108954,141509,
chr1	157367302	157374238	uc007dbi.1	0	-	157367302	157367302	0	2	1665,83,	0,6853,
chr1	157405249	157534363	uc011wtw.1	0	+	157405767	157534233	0	8	740,65,97,83,106,90,31,285,	0,6537,9465,43334,57747,66749,119084,128829,
chr1	157548823	157589157	uc007dbn.2	0	-	157549351	157589007	0	6	923,172,155,203,172,226,	0,3007,3478,8419,23096,40108,
chr1	157625284	157660029	uc007dbp.1	0	-	157626298	157659929	0	12	1784,180,148,123,130,135,146,91,103,46,101,374,	0,3120,4370,5248,8639,11143,12826,14039,16391,17196,25542,34371,
chr1	157692093	157820385	uc007dbs.2	0	-	157695692	157809677	0	38	3764,123,147,405,1964,83,137,161,145,209,200,161,147,88,185,197,164,126,137,141,111,164,203,187,173,142,1061,122,662,147,114,114,614,160,112,44,86,407,	0,13059,15205,15472,16684,21076,23707,26945,30358,33946,40943,49630,52471,55822,56476,57623,61525,64240,65654,66172,66924,69752,70485,77350,79601,81450,83149,86544,87825,90851,95753,99135,108190,113597,114756,116180,117511,127885,
chr1	157851728	157883610	uc007dbw.2	0	-	157854054	157883365	0	10	3111,57,69,42,81,39,45,60,75,723,	0,8719,12912,13619,17701,18550,25788,26815,29127,31159,
chr1	157882793	157900866	uc011wub.1	0	+	157899007	157899403	0	3	445,60,2443,	0,5411,15630,
chr1	157882793	157915989	uc007dbx.2	0	+	157906650	157912588	0	7	445,60,330,177,582,102,4159,	0,5411,15630,23747,25924,27929,29037,
chr1	157883262	157900866	uc011wuc.1	0	+	157883315	157898480	0	3	422,60,2443,	0,4942,15161,
chr1	157923095	158135156	uc007dce.1	0	-	157926026	157927174	0	5	3345,220,22,98,197,	0,3986,5426,11823,211864,
chr1	158185425	158233479	uc011wud.1	0	-	158185703	158232729	0	19	550,205,144,183,159,135,201,67,213,221,209,154,57,84,194,393,58,178,38,	0,4435,7533,8110,11917,15270,15903,21266,22002,28969,30090,32932,38031,39139,45301,46218,47071,47130,48016,
chr1	158240865	158258166	uc007dch.1	0	+	158240918	158256269	0	8	333,104,73,83,204,56,79,2176,	0,2240,6077,7953,10149,13002,14202,15125,
chr1	158295059	158330121	uc007dci.1	0	-	158295742	158328624	0	11	889,235,76,164,121,105,141,122,103,57,141,	0,11558,13453,15851,23062,26984,27720,30503,32511,33563,34921,
chr1	158358238	158404459	uc007dcj.1	0	-	158361189	158396899	0	16	3008,146,136,99,98,130,46,82,79,283,108,60,152,59,118,181,	0,4096,4739,6045,7685,9596,11180,11593,12399,13121,14273,16447,18433,29838,38573,46040,
chr1	158488917	158579750	uc007dcl.2	0	+	158489179	158572847	0	12	419,63,171,296,273,85,178,185,153,90,174,8627,	0,62052,63698,66501,71066,72558,74293,74966,76278,78031,81652,82206,
chr1	158583747	158604470	uc007dcn.2	0	-	158585823	158604436	0	6	2327,125,179,266,117,254,	0,2855,12982,15754,19913,20469,
chr1	158608701	158649041	uc007dcp.1	0	-	158611541	158636175	0	8	3072,60,192,172,110,87,500,45,	0,7620,8785,11906,20156,23828,27097,40295,
chr1	158734296	158869518	uc011wui.1	0	-	158739294	158837826	0	20	5028,92,106,93,106,78,55,152,157,68,91,138,127,93,90,84,51,105,140,36,	0,7279,9272,13575,15647,17221,19825,23974,24806,26219,28499,28729,65275,80367,82925,83781,96420,97620,103473,135186,
chr1	158769153	158791209	uc007ddd.1	0	+	158774736	158790733	0	5	215,846,194,271,664,	0,5557,18060,19337,21392,
chr1	159029278	159038776	uc007ddf.1	0	-	159029473	159038700	0	9	259,44,184,65,60,57,69,45,115,	0,556,932,1312,5196,5883,8042,8695,9383,
chr1	159065313	159342726	uc007ddg.2	0	-	159070841	159342069	0	18	5693,88,203,135,862,200,202,237,145,145,555,99,154,110,107,124,128,859,	0,11007,12447,14590,21723,23476,25942,28520,29424,38960,40480,42463,43916,57564,94856,151548,163954,276554,
chr1	159342482	159350367	uc007ddi.1	0	+	159342974	159350019	0	3	774,52,368,	0,1392,7517,
chr1	159388712	159418864	uc007ddj.1	0	+	159388726	159418642	0	10	64,109,97,59,66,110,82,182,229,291,	0,162,3371,5827,6383,7130,8584,12034,13606,29861,
chr1	159456300	159498555	uc007ddn.2	0	+	159459354	159497478	0	26	55,341,113,121,100,145,152,62,136,231,98,82,118,112,106,141,114,73,294,68,150,99,109,80,99,1149,	0,2994,5110,5883,6909,8459,9191,9682,11348,11943,17696,20029,24837,26763,28577,30595,31865,33279,34513,35346,38277,38591,39251,39483,40458,41106,
chr1	160175399	160286391	uc007ddq.2	0	-	160176328	160225825	0	8	2046,223,237,106,209,191,345,744,	0,4020,5971,9705,21193,22561,50157,110248,
chr1	160292470	160621917	uc007ddt.2	0	+	160292713	160618881	0	23	526,188,394,147,108,150,168,85,75,138,151,167,195,128,105,189,269,134,152,136,101,184,3274,	0,110035,139708,141863,143022,147506,148615,158104,210612,217241,217871,234817,237975,239597,246911,250006,294700,301655,305142,306288,312240,321737,326173,
chr1	160435755	160435864	uc011wuk.1	0	+	160435755	160435755	0	1	109,	0,
chr1	160641861	160887569	uc007ddv.1	0	-	160645076	160887569	0	22	3290,99,72,110,136,169,214,178,172,208,136,147,194,92,129,490,122,193,294,146,1072,922,	0,5231,38799,49799,51338,53197,70450,72166,75859,102609,103006,120978,123019,126818,133273,136205,139365,143119,145403,159671,224215,244786,
chr1	160897831	160910594	uc007ddx.1	0	-	160898996	160899989	0	3	2165,157,153,	0,11977,12610,
chr1	161065527	161096518	uc007ddy.1	0	+	161065527	161065527	0	4	108,75,163,318,	0,13692,30323,30673,
chr1	161162456	161277711	uc007ddz.1	0	+	161162568	161274969	0	20	525,60,98,77,120,69,60,77,58,115,136,144,109,82,117,118,125,161,45,2760,	0,7236,12263,16876,17697,20222,34431,35783,45763,52222,56579,74247,76084,76557,87398,92591,94751,96276,110481,112495,
chr1	161270437	161270555	uc011wul.1	0	+	161270437	161270437	0	1	118,	0,
chr1	161453899	161855053	uc007dea.2	0	+	161780177	161854344	0	23	447,101,560,477,264,116,151,270,186,90,264,270,120,147,120,144,131,133,152,97,162,164,829,	0,213742,326217,328188,334408,337441,339869,344247,350339,361002,362288,363101,364488,365515,368240,371192,371931,373221,388871,390767,395175,399495,400325,
chr1	161974510	162008717	uc007dec.2	0	+	162005292	162005592	0	3	374,104,3556,	0,26320,30651,
chr1	162004865	162008049	uc007ded.1	0	-	162005279	162008002	0	3	593,108,129,	0,2648,3055,
chr1	162015162	162083706	uc007dee.2	0	-	162016161	162077986	0	22	1137,164,168,97,152,133,131,264,264,264,264,264,264,264,264,264,90,186,264,375,442,94,	0,3361,12162,13181,19795,20366,21979,25214,29459,31038,33307,35466,37623,40321,41300,45652,54217,55555,59951,60980,62415,68450,
chr1	162125390	162131317	uc007def.1	0	+	162125397	162129741	0	3	52,159,1759,	0,1686,4168,
chr1	162133051	162142908	uc007deg.1	0	-	162133697	162142798	0	6	803,98,100,97,217,131,	0,2047,3175,3692,5458,9726,
chr1	162186702	162723069	uc007dej.2	0	-	162187382	162671020	0	21	695,93,129,42,144,126,75,114,151,94,142,167,103,67,111,158,175,211,193,180,203,	0,871,85464,135610,185251,186619,197179,215426,370643,388736,425469,444140,445786,453575,465561,467460,476957,478976,482324,484180,536164,
chr1	162506798	162507884	uc011wum.1	0	-	162506798	162507884	0	1	1086,	0,
chr1	162836541	162905107	uc007del.2	0	+	162860244	162897928	0	20	289,381,121,240,176,201,133,119,113,282,215,368,165,153,214,91,133,171,116,7330,	0,23553,31701,33584,34408,36117,40123,41896,43811,44430,45204,48373,49404,52990,55860,57068,57297,58539,59262,61236,
chr1	162908736	162933145	uc007dem.2	0	+	162917673	162932594	0	8	110,143,370,216,138,391,65,728,	0,8835,10773,14790,16712,18744,21383,23681,
chr1	162947886	162964415	uc007deq.1	0	-	162950051	162962864	0	4	2651,100,960,197,	0,11886,14049,16332,
chr1	162965296	162968668	uc007deu.1	0	+	162965296	162965296	0	4	2382,43,48,81,	0,2829,3059,3291,
chr1	162968222	162968287	uc011wuo.1	0	+	162968222	162968222	0	1	65,	0,
chr1	162970743	163000763	uc007dey.1	0	-	162971846	163000247	0	17	1318,76,111,219,153,63,108,180,70,107,47,124,96,102,67,100,640,	0,3000,4346,4645,6164,9325,10718,13328,15848,16834,19432,20123,22169,22634,24612,28467,29380,
chr1	163001022	163016474	uc007dfc.2	0	+	163004890	163016190	0	5	465,174,252,543,356,	0,3865,7337,12016,15096,
chr1	163018508	163061610	uc007dff.1	0	-	163020557	163060527	0	12	2134,107,209,134,144,184,116,95,159,574,64,117,	0,5303,7151,9885,10764,13073,14601,17023,18329,20844,42011,42985,
chr1	163072842	163100638	uc007dfj.2	0	+	163072897	163094322	0	7	129,353,168,95,139,43,2796,	0,8253,12534,17955,20555,21460,25000,
chr1	163086953	163089445	uc011wup.1	0	-	163087229	163089317	0	2	522,452,	0,2040,
chr1	163170242	163181297	uc007dfl.1	0	-	163171851	163181247	0	5	1738,147,147,157,145,	0,3463,4084,7145,10910,
chr1	163325568	163348337	uc007dfn.2	0	+	163325712	163347469	0	3	306,43,1260,	0,19530,21509,
chr1	163424787	163435421	uc007dfo.2	0	+	163424843	163433935	0	3	191,34,1839,	0,5814,8795,
chr1	163656083	163656808	uc007dfp.1	0	-	163656083	163656083	0	2	354,38,	0,687,
chr1	163710819	163718626	uc007dfr.1	0	-	163711706	163718416	0	4	1282,57,46,552,	0,2259,6416,7255,
chr1	163746242	163806792	uc007dft.2	0	-	163748496	163806503	0	24	2698,56,92,155,105,88,1158,91,69,66,92,56,21,106,108,68,137,124,151,138,155,111,112,351,	0,4283,11545,12044,13124,17304,17924,21607,22642,27890,28677,29191,29448,31093,32530,36163,36699,37603,40709,41232,43238,46080,47802,60199,
chr1	163820578	163831044	uc007dfv.1	0	+	163820578	163820578	0	4	83,77,231,185,	0,1699,2286,10281,
chr1	163872221	163899272	uc007dfw.1	0	-	163872520	163894997	0	7	445,59,68,84,85,86,177,	0,7493,10509,15002,22731,25820,26874,
chr1	163899318	163903566	uc007dfy.1	0	+	163900581	163901475	0	2	92,3196,	0,1052,
chr1	163917432	164408165	uc007dga.2	0	-	163922152	164407954	0	21	4790,237,227,165,12,112,110,114,52,71,87,139,68,136,143,161,99,204,150,74,372,	0,23566,24399,32526,88473,96731,147155,244352,287186,298695,308250,320566,324090,326259,331279,333650,334385,366218,368058,420033,490361,
chr1	163935099	163946616	uc007dgc.1	0	+	163935099	163935099	0	3	366,387,166,	0,467,11351,
chr1	164147753	164155681	uc007dgf.1	0	+	164147848	164148319	0	1	7928,	0,
chr1	164463802	164478476	uc007dgh.1	0	-	164464406	164478387	0	8	879,132,213,168,196,200,760,242,	0,2170,3447,5160,8586,10514,12096,14432,
chr1	164500958	164529209	uc007dgl.1	0	+	164504481	164527208	0	8	52,119,47,51,101,80,52,2030,	0,3470,7044,10991,17368,18637,21798,26221,
chr1	164569280	164579825	uc007dgm.2	0	+	164569394	164579332	0	3	676,126,1278,	0,8294,9267,
chr1	164577373	164588350	uc007dgn.2	0	-	164577578	164588246	0	4	294,140,133,174,	0,7215,9793,10803,
chr1	164601915	164670687	uc007dgr.1	0	-	164603532	164654946	0	35	1872,237,127,104,219,108,232,137,113,204,202,102,93,252,189,86,841,155,209,2253,208,259,158,547,54,145,88,134,83,221,126,110,178,166,232,	0,3820,4906,5570,6225,7715,8041,8975,9436,10533,12270,16331,19356,20588,20951,24493,25648,27094,30397,32584,35981,37068,37744,38498,41519,42458,43607,43801,44494,46905,48696,49645,51325,52919,68540,
chr1	164724013	164742784	uc007dgv.1	0	-	164724088	164740052	0	9	511,70,353,197,143,163,189,140,125,	0,1169,4916,9690,11271,13638,14378,15907,18646,
chr1	164759691	164796679	uc007dgx.1	0	-	164760102	164789687	0	9	754,73,356,200,143,163,189,138,310,	0,3402,3969,6571,10057,20501,21794,29864,36678,
chr1	164805177	164828843	uc007dhb.1	0	-	164806858	164828436	0	9	2033,73,356,200,143,163,189,138,41,	0,2966,5335,6943,11262,12521,13649,23127,23625,
chr1	164846681	164867356	uc011wur.1	0	-	164846853	164867257	0	8	515,73,356,200,143,163,189,231,	0,1646,3760,6108,7741,9537,13331,20444,
chr1	164883930	164914622	uc007dhe.1	0	-	164884308	164913250	0	9	727,73,356,200,143,163,189,138,21,	0,1391,4437,10080,13073,13981,14881,29188,30671,
chr1	164954432	165015801	uc007dhg.2	0	-	164954573	165010710	0	22	452,63,103,117,153,177,138,121,138,146,166,155,150,122,136,105,87,136,80,47,55,109,	0,2163,13681,14572,14782,19682,21348,21669,23534,31252,32457,33717,36315,38127,41687,47616,50366,51243,51988,55178,56253,61260,
chr1	165175249	165243781	uc007dhi.1	0	-	165178388	165242766	0	4	3278,182,176,1256,	0,12642,16721,67276,
chr1	165315039	165333772	uc007dhl.1	0	-	165316383	165333714	0	5	1789,141,102,358,119,	0,7501,9682,11903,18614,
chr1	165633123	165655363	uc011wus.1	0	-	165633147	165655186	0	4	296,250,176,331,	0,1010,14090,21909,
chr1	165709809	165847231	uc007dho.1	0	+	165710001	165842248	0	21	224,132,155,56,142,100,125,99,179,163,101,109,113,166,126,99,86,190,100,66,1376,	0,3306,14270,16306,17573,34690,36146,38154,46009,49454,68982,76357,77793,82276,83032,85760,89022,103704,108527,132393,136046,
chr1	165860194	165885257	uc007dhq.1	0	+	165863659	165883569	0	14	123,215,186,114,57,103,112,78,140,185,172,159,680,1745,	0,3415,4568,6354,8676,9817,11043,13760,14732,16100,19078,20504,21873,23318,
chr1	165884138	165924912	uc007dhu.1	0	-	165884275	165924851	0	24	332,120,81,105,114,96,123,186,90,52,83,187,115,146,65,81,139,85,163,141,105,89,40,172,	0,1329,2820,3485,5280,6569,7956,10462,10727,12400,13066,14146,17839,18199,22736,24072,28657,30316,31997,32879,33598,35697,36712,40602,
chr1	165925075	165927374	uc007dhw.1	0	+	165926242	165927331	0	2	127,1330,	0,969,
chr1	165978364	165987808	uc007dhx.1	0	+	165978816	165985865	0	14	89,84,384,108,189,186,189,189,189,177,111,22,73,922,	0,426,981,1846,2410,3303,3591,4731,5302,5584,6383,7320,7443,8522,
chr1	165992206	166010916	uc007dhy.2	0	+	165992319	166009827	0	9	116,82,387,108,186,186,129,19,1108,	0,977,3226,4134,4535,6797,10037,14066,17602,
chr1	166045394	166079875	uc007dhz.1	0	+	166045517	166078661	0	16	126,91,387,108,186,186,186,186,186,186,210,186,120,31,56,725,	0,8438,10963,11933,12899,14815,16874,18603,21840,26088,27410,28630,29631,32055,33212,33756,
chr1	166078721	166082348	uc007dib.1	0	-	166078721	166078721	0	3	542,325,359,	0,729,3268,
chr1	166081989	166150405	uc007dic.1	0	+	166082093	166149655	0	25	262,89,123,213,144,222,166,178,100,212,151,213,2707,175,237,208,180,117,72,104,156,145,152,183,897,	0,2467,9919,22241,24362,27497,29753,30958,32649,33053,34908,38253,40068,43692,46853,49663,52923,55151,55993,57078,57604,59889,62516,65508,67519,
chr1	166179185	166195499	uc007did.1	0	+	166179383	166193649	0	6	402,603,226,193,142,1979,	0,7692,11737,12992,13565,14335,
chr1	166205728	166217978	uc007dif.2	0	+	166208328	166217800	0	6	164,141,948,147,155,341,	0,2576,4269,6793,10643,11909,
chr1	166219930	166237615	uc007dig.1	0	-	166222356	166236609	0	9	2612,220,129,200,437,21,78,208,43,	0,5910,8439,9745,12484,14104,16639,17347,17642,
chr1	166237431	166367427	uc007din.2	0	+	166243009	166367179	0	14	454,191,86,108,167,111,51,208,106,65,69,102,108,281,	0,759,5552,20992,25311,33428,35913,37918,40473,72058,73340,78399,95669,129715,
chr1	166367397	166388486	uc007dip.1	0	-	166368406	166387988	0	6	1273,84,185,156,129,595,	0,2032,4190,5928,16222,20494,
chr1	166726862	166754397	uc007diq.1	0	+	166726862	166753367	0	4	305,126,108,1097,	0,12174,22163,26438,
chr1	166793263	166801569	uc007dir.1	0	+	166793263	166793263	0	5	343,117,102,129,885,	0,1394,3105,7005,7421,
chr1	166861778	166865641	uc007dis.1	0	-	166861915	166865621	0	3	306,115,81,	0,1247,3782,
chr1	166891051	166892955	uc007diu.1	0	+	166891051	166891051	0	2	118,325,	0,1579,
chr1	166994154	167022061	uc007div.1	0	-	166994154	166994154	0	5	3133,63,251,99,45,	0,4006,4434,5362,27862,
chr1	167067983	167090904	uc007diw.1	0	-	167069093	167090693	0	8	1405,136,189,62,62,135,265,408,	0,2278,4556,7203,9782,14149,15609,22513,
chr1	167104471	167124564	uc007dix.2	0	-	167109386	167124433	0	8	4955,30,56,36,82,86,87,194,	0,7711,9486,9629,10667,13628,13907,19899,
chr1	167142416	167167089	uc007diz.2	0	-	167145870	167166964	0	7	3595,63,96,132,100,180,229,	0,5497,7813,10243,15219,15982,24444,
chr1	167225896	167251982	uc007dja.1	0	+	167226012	167251832	0	7	123,39,415,725,105,120,416,	0,6101,10412,14503,21474,22983,25670,
chr1	167259631	167390594	uc007djb.2	0	-	167260069	167390358	0	19	503,106,89,157,139,397,69,116,118,258,120,94,215,136,114,186,93,62,333,	0,3788,7244,8687,10384,21383,21971,22460,27928,59157,60913,62638,70153,81963,90610,93355,94801,99753,130630,
chr1	167391338	167411345	uc007djd.1	0	+	167391533	167411070	0	5	304,41,85,112,312,	0,13746,17013,18259,19695,
chr1	167415313	167506904	uc007djf.1	0	+	167433300	167506753	0	34	153,208,105,39,144,206,97,89,192,119,77,190,56,157,193,87,275,137,126,279,291,70,232,108,176,154,205,97,116,118,196,189,93,235,	0,17927,18765,21151,21389,25072,27887,30123,33029,34253,34674,36595,39822,53195,54599,56391,57870,61335,62933,65898,66704,71048,71566,73371,73944,76495,78740,79022,80083,82444,85436,87320,90420,91356,
chr1	167522311	167564672	uc007djh.1	0	-	167523706	167564524	0	6	1497,106,133,214,167,239,	0,9569,12429,13428,16257,42122,
chr1	167579075	167638225	uc007djj.1	0	-	167580308	167638027	0	7	1266,732,204,72,90,102,204,	0,6360,8554,10428,14621,16004,58946,
chr1	167693910	167705435	uc007djm.1	0	+	167693915	167703978	0	4	359,120,185,1461,	0,6033,6852,10064,
chr1	167718811	167797567	uc007djo.2	0	+	167718959	167796977	0	8	206,104,57,81,36,57,36,782,	0,66485,67719,68735,69762,70538,71108,77974,
chr1	167805604	167932765	uc007djz.1	0	-	167805868	167932753	0	16	575,89,346,106,180,146,142,174,95,127,189,123,54,101,66,73,	0,1503,4656,16336,19431,20963,22151,26666,31211,33406,35814,37753,39636,41448,56188,127088,
chr1	168028278	168058029	uc007dki.2	0	-	168028755	168057310	0	6	3239,218,232,95,130,107,	0,9825,11904,13883,28922,29644,
chr1	168060590	168096641	uc007dkj.1	0	+	168060692	168095410	0	7	145,155,217,156,120,136,1364,	0,16179,22108,27053,33313,34120,34687,
chr1	168131515	168168875	uc007dkk.1	0	-	168131678	168168797	0	12	351,76,133,63,142,55,125,42,156,100,93,210,	0,890,3405,4468,24205,24452,25181,32780,34016,35488,36878,37150,
chr1	168184269	168246963	uc011wvd.1	0	+	168184506	168240926	0	10	328,333,120,57,147,177,114,214,697,6073,	0,15166,16360,37277,40452,41613,49363,53581,54708,56621,
chr1	168309297	168323751	uc007dkm.2	0	+	168309533	168322851	0	8	310,92,66,98,210,152,163,1053,	0,2960,3230,7499,9395,10669,12656,13401,
chr1	168323741	168339959	uc011wvk.1	0	-	168328830	168339892	0	5	6555,99,127,134,122,	0,8255,9887,14788,16096,
chr1	168413743	168427719	uc011wvl.1	0	-	168413802	168427651	0	8	423,73,350,200,143,163,189,203,	0,2020,3280,6403,7925,10897,12216,13773,
chr1	168559101	168577824	uc011wvm.1	0	-	168560299	168573610	0	9	1556,76,350,200,143,163,189,140,195,	0,3689,5769,9218,11025,12636,13208,14374,18528,
chr1	168592185	168611976	uc007dkq.1	0	-	168593418	168610415	0	10	1597,73,353,200,143,163,189,145,116,86,	0,2542,5093,11492,12370,14450,15444,18095,19050,19705,
chr1	168904153	168929859	uc007dkr.1	0	-	168904153	168904153	0	3	711,47,176,	0,8387,25530,
chr1	168931547	169021433	uc007dkt.2	0	+	168931696	169009190	0	3	412,929,3325,	0,77120,86561,
chr1	169156216	169215258	uc007dku.1	0	-	169156512	169215005	0	7	436,49,98,143,97,160,352,	0,1646,3807,8606,10517,11403,58690,
chr1	169238800	169264109	uc007dkv.1	0	+	169238994	169260396	0	7	264,78,60,47,68,145,3812,	0,636,5437,7573,10592,17206,21497,
chr1	169260507	169260917	uc007dkw.1	0	-	169260507	169260507	0	1	410,	0,
chr1	169280121	169298661	uc007dkx.1	0	+	169280366	169297630	0	11	426,146,130,135,197,141,189,88,142,113,1126,	0,2529,4436,5681,6539,7319,11412,11813,14517,15784,17414,
chr1	169302514	169323928	uc007dky.1	0	-	169302633	169308539	0	6	259,73,58,74,124,47,	0,1409,3068,4877,5908,21367,
chr1	169375805	169396911	uc007dkz.1	0	-	169375931	169396845	0	2	449,688,	0,20418,
chr1	169528492	169569754	uc007dla.2	0	+	169528882	169569404	0	10	439,248,145,180,161,130,133,92,106,498,	0,15342,26566,28930,32600,32868,34153,36073,37338,40764,
chr1	169619688	169778864	uc007dlc.1	0	+	169619905	169776892	0	8	293,187,233,173,78,70,171,2133,	0,2423,101779,140988,143259,151345,155074,157043,
chr1	170083999	170362389	uc007dle.1	0	-	170088862	170361635	0	9	4956,90,113,160,136,191,245,74,945,	0,29661,31087,37409,41879,49478,55482,274000,277445,
chr1	170266121	170267450	uc007dlh.1	0	-	170266121	170266121	0	1	1329,	0,
chr1	171428064	171461595	uc007dlj.1	0	-	171428919	171455565	0	14	987,136,176,141,138,63,97,74,98,62,77,75,138,143,	0,6531,8048,9310,12466,14233,15511,16978,18627,24437,24921,25970,27378,33388,
chr1	171585631	171623657	uc007dlm.1	0	+	171585708	171622471	0	5	121,111,62,167,1348,	0,21326,27254,34915,36678,
chr1	171671607	171677773	uc007dln.1	0	-	171673811	171677654	0	5	2444,167,62,105,163,	0,2874,3198,3740,6003,
chr1	171859069	171864784	uc007dlo.1	0	+	171860104	171864331	0	4	65,242,121,1012,	0,980,4056,4703,
chr1	171879667	171899336	uc007dlp.1	0	-	171883163	171899263	0	9	3598,99,57,105,195,115,93,204,108,	0,6398,9886,10150,11468,14854,16150,17693,19561,
chr1	171899539	171902526	uc007dls.1	0	+	171899539	171899539	0	3	167,353,614,	0,1041,2373,
chr1	171902437	172019075	uc011wvr.1	0	-	171907985	171966125	0	17	5683,150,235,189,128,224,211,131,63,244,184,106,148,232,103,109,150,	0,9670,12065,12570,14710,16102,18126,22278,23245,25624,29522,31857,32348,32766,34455,63606,116488,
chr1	172072133	172105077	uc007dlw.1	0	-	172072610	172097036	0	11	570,67,48,189,141,194,173,176,205,323,197,	0,1394,5993,7268,8309,8940,14921,16748,19364,24623,32747,
chr1	172129386	172145524	uc007dma.1	0	-	172129997	172145371	0	8	758,89,99,77,95,192,293,421,	0,5859,7858,8090,9399,11775,12980,15717,
chr1	172163001	172181718	uc007dmb.1	0	+	172163001	172181718	0	4	134,64,163,38,	0,15262,17158,18679,
chr1	172207454	172215793	uc007dmc.1	0	+	172207506	172214811	0	4	186,64,163,1020,	0,2460,5811,7319,
chr1	172228323	172236463	uc011wvs.1	0	-	172231276	172232958	0	3	3449,328,56,	0,4318,8084,
chr1	172238991	172242256	uc007dmd.1	0	+	172239012	172242179	0	2	124,589,	0,2676,
chr1	172247626	172519980	uc011wvt.1	0	-	172248602	172519495	0	10	1395,166,180,167,142,109,59,93,72,590,	0,2926,10022,11645,20617,31899,57752,73235,197119,271764,
chr1	172574662	172612920	uc007dmi.2	0	+	172575052	172612456	0	8	564,264,108,177,226,513,177,1066,	0,3150,5204,17827,22040,24219,36505,37192,
chr1	172634587	172797902	uc007dmj.1	0	-	172640009	172797832	0	16	5631,85,115,68,100,114,132,92,186,221,204,127,101,88,77,122,	0,42649,82889,84151,89500,90200,95157,110966,114790,130363,136224,137229,144660,148448,150656,163193,
chr1	172804318	172815671	uc007dml.1	0	-	172804539	172815538	0	6	383,187,97,119,114,474,	0,5472,5942,6385,6727,10879,
chr1	172837403	172843072	uc007dmp.1	0	-	172837403	172843072	0	6	431,279,267,255,21,31,	0,578,1359,4752,5349,5638,
chr1	172847724	172857714	uc007dmr.2	0	-	172848280	172857671	0	5	801,285,267,186,122,	0,3240,3924,4628,9868,
chr1	172890688	172906202	uc007dms.1	0	-	172891144	172906134	0	8	543,38,141,123,255,255,21,171,	0,638,2767,5144,5888,7422,8916,15343,
chr1	172949056	172959892	uc007dmw.2	0	+	172949110	172959446	0	5	94,21,255,255,625,	0,602,970,6618,10211,
chr1	172981299	172989534	uc011wvw.1	0	-	172981798	172989484	0	5	684,255,258,21,135,	0,2770,6522,7417,8100,
chr1	173051791	173057098	uc007dna.1	0	+	173053297	173056916	0	6	161,148,63,81,177,404,	0,1385,3373,3609,4373,4903,
chr1	173059287	173080734	uc007dnb.2	0	-	173059931	173080709	0	6	749,164,62,102,57,45,	0,6836,9537,14401,16599,21402,
chr1	173080843	173091254	uc007dnc.1	0	+	173085712	173090174	0	8	22,115,96,167,214,136,61,1182,	0,1109,4840,7648,8040,8785,9061,9229,
chr1	173103394	173126417	uc009uzy.1	0	-	173104513	173126150	0	3	1262,55,276,	0,2306,22747,
chr1	173144100	173148975	uc007dnf.1	0	+	173144479	173148849	0	9	204,143,131,170,140,146,117,106,256,	0,373,974,2409,2776,3106,3344,3656,4619,
chr1	173147933	173152645	uc007dnj.1	0	-	173149651	173152149	0	10	1858,103,77,123,106,102,93,68,250,140,	0,1991,2306,2498,2744,3002,3365,3769,4101,4572,
chr1	173155184	173156510	uc007dnk.2	0	+	173155445	173156397	0	4	68,83,133,237,	0,230,612,1089,
chr1	173159702	173164480	uc007dnl.1	0	-	173159995	173164376	0	5	356,21,36,92,153,	0,495,1424,1605,4625,
chr1	173164990	173177243	uc007dnm.1	0	-	173165180	173177219	0	13	228,58,84,96,130,120,86,78,188,121,191,107,119,	0,413,1497,1746,2280,3085,3427,3655,3850,4414,6087,11231,12134,
chr1	173180552	173190053	uc007dnn.1	0	+	173180943	173189309	0	9	1048,324,133,171,287,187,176,176,1171,	0,2115,2665,3471,5726,6106,6533,7297,8330,
chr1	173200458	173207026	uc007dnp.2	0	+	173201873	173206510	0	8	87,171,295,236,191,123,105,790,	0,875,1379,2193,3625,3938,5554,5778,
chr1	173207122	173211317	uc007dns.1	0	-	173207187	173210891	0	13	208,43,150,111,119,61,191,145,133,116,135,95,314,	0,294,455,702,890,1143,2131,2438,2877,3148,3396,3682,3881,
chr1	173212083	173218092	uc011wwa.1	0	-	173212342	173217080	0	13	350,115,108,79,87,104,65,159,112,121,60,621,200,	0,544,742,1062,1402,1685,2009,2625,2974,3302,3589,4397,5809,
chr1	173218694	173225113	uc007dnw.1	0	-	173219021	173224887	0	7	408,91,77,64,68,194,62,	0,607,954,1320,1585,6070,6357,
chr1	173259275	173272632	uc007dnx.2	0	+	173268446	173271335	0	5	382,389,108,147,1674,	0,9107,9678,11048,11683,
chr1	173272367	173275776	uc007doa.2	0	-	173272661	173275700	0	7	561,126,134,104,252,87,78,	0,1201,1457,1827,2051,2677,3331,
chr1	173275829	173288301	uc007doc.1	0	+	173275842	173288157	0	4	88,89,124,321,	0,10831,11006,12151,
chr1	173288579	173290929	uc007dod.1	0	-	173288944	173290792	0	4	532,199,160,664,	0,1006,1293,1686,
chr1	173300303	173318418	uc007dof.2	0	+	173300798	173316936	0	9	571,360,291,121,149,154,76,75,1707,	0,9945,12205,13464,14511,14925,15490,15987,16408,
chr1	173319090	173340370	uc007doh.2	0	+	173319397	173339472	0	12	404,103,145,83,108,128,175,104,78,369,278,2512,	0,8515,11596,12965,13197,14253,14821,15074,15261,15850,18398,18768,
chr1	173341811	173348873	uc007dol.1	0	+	173344652	173348252	0	10	182,93,50,116,102,196,88,59,224,711,	0,2756,3824,4034,4454,5129,5561,5792,5960,6351,
chr1	173349163	173350483	uc011wwd.1	0	+	173349202	173350373	0	4	103,123,163,162,	0,305,905,1158,
chr1	173353315	173367449	uc007don.1	0	-	173353315	173353315	0	2	877,77,	0,14057,
chr1	173367691	173394724	uc007doo.1	0	+	173367771	173393225	0	10	141,69,108,147,206,103,108,13,52,1535,	0,22802,22977,23268,23640,24002,24244,25042,25328,25498,
chr1	173433608	173434881	uc007dop.1	0	+	173433787	173434444	0	1	1273,	0,
chr1	173445713	173447048	uc011wwe.1	0	+	173445713	173445713	0	2	161,122,	0,1213,
chr1	173448254	173465424	uc007doq.1	0	-	173448371	173464942	0	8	270,104,121,159,248,99,64,73,	0,10997,12370,12910,13382,15242,16630,17097,
chr1	173489323	173515447	uc007dos.1	0	+	173489455	173513015	0	9	193,324,276,105,155,72,63,57,2513,	0,14488,14900,18050,18622,19906,21565,22450,23611,
chr1	173518743	173537491	uc007dou.1	0	-	173519190	173537454	0	10	513,72,335,54,99,270,339,276,330,161,	0,4810,5242,7877,9071,11034,12369,13174,16377,18587,
chr1	173562533	173583168	uc007dox.1	0	-	173565055	173579058	0	8	2594,63,104,123,273,312,127,381,	0,3909,4894,6260,6593,8553,16470,20254,
chr1	173612185	173635388	uc007doz.1	0	+	173612224	173635008	0	4	112,303,267,460,	0,13609,17329,22743,
chr1	173697262	173731315	uc007dpc.1	0	+	173697357	173729754	0	7	171,342,297,96,74,96,1612,	0,7651,9950,20808,25163,31011,32441,
chr1	173769827	173820849	uc007dpe.2	0	+	173770788	173816557	0	9	102,124,333,252,135,95,63,66,2121,	0,883,12106,33000,33608,44888,45874,46664,48901,
chr1	173847667	173873999	uc007dpg.1	0	+	173847838	173872723	0	8	256,342,264,114,30,74,72,1291,	0,16562,18932,20465,20915,21859,24088,25041,
chr1	173934501	173958176	uc007dpi.1	0	-	173934732	173943284	0	8	492,232,136,137,608,121,263,1048,	0,1719,3540,4136,5070,8457,8712,22627,
chr1	173982422	173987727	uc007dpj.2	0	-	173984026	173984428	0	2	2177,310,	0,4995,
chr1	173996143	174012880	uc007dpk.2	0	-	173996804	174012813	0	17	784,213,155,88,96,103,173,78,105,153,110,151,146,122,124,105,149,	0,1318,1776,2173,2549,2749,3963,5238,5452,6108,6453,6764,8260,8902,9392,15199,16588,
chr1	174012659	174052463	uc007dpn.2	0	+	174013040	174051890	0	33	421,114,74,81,77,110,110,100,136,83,151,67,76,83,140,86,139,163,147,190,96,89,124,90,110,78,69,137,187,111,162,195,633,	0,5023,6568,8410,8635,9716,15145,17139,18850,19681,21580,22657,23588,25783,27257,27960,28148,29336,29595,30497,30805,32216,32494,34397,34658,35486,35724,36312,36658,36929,37348,38701,39171,
chr1	174056885	174066628	uc007dpq.2	0	+	174056909	174064421	0	8	94,110,166,86,162,177,45,2291,	0,1876,2400,3147,3857,6375,7245,7452,
chr1	174078145	174126524	uc007dpu.2	0	+	174095997	174124803	0	14	154,73,71,653,141,95,111,73,58,108,131,120,117,1838,	0,1234,17833,24314,25928,27468,31892,38281,38840,39338,40924,44503,45770,46541,
chr1	174126859	174136912	uc007dpy.1	0	-	174128756	174130710	0	4	1962,156,174,185,	0,2382,3679,9868,
chr1	174140024	174150026	uc007dqa.2	0	-	174140475	174149821	0	11	610,75,101,55,46,131,74,112,101,85,484,	0,2054,3134,3443,3912,5118,5583,6015,6900,7996,9518,
chr1	174153638	174188555	uc011wwk.1	0	-	174153928	174188165	0	23	319,92,102,131,146,124,155,169,151,137,173,190,135,110,202,269,118,135,114,207,60,176,70,	0,589,3575,3792,7624,8417,8678,10445,10898,11431,16193,16497,20519,20830,21323,23124,27378,27776,30545,31349,34135,34377,34847,
chr1	174201839	174228195	uc007dqc.1	0	-	174204831	174228023	0	23	3021,92,102,131,146,124,155,169,151,137,176,190,135,110,199,269,118,135,114,204,60,105,184,	0,4209,4412,6548,6826,7162,7604,7959,8227,8860,12791,13060,13945,14255,14489,15491,17592,18544,18902,19484,21618,21863,26172,
chr1	174242537	174249966	uc007dqe.1	0	+	174242666	174249539	0	7	187,378,462,408,414,131,252,	0,3744,4948,5630,6147,6886,7177,
chr1	174251163	174259394	uc007dqg.1	0	-	174252993	174256686	0	4	2162,878,101,129,	0,4673,6965,8102,
chr1	174271340	174304216	uc007dqj.1	0	+	174299051	174300191	0	2	242,5165,	0,27711,
chr1	174306661	174314230	uc007dqk.2	0	+	174306829	174308101	0	1	7569,	0,
chr1	174405490	174408540	uc007dql.2	0	+	174405627	174408390	0	4	180,342,273,350,	0,773,1846,2700,
chr1	174412343	174429008	uc007dqn.2	0	+	174414619	174428669	0	21	48,266,189,153,155,118,142,146,143,141,117,151,124,176,251,85,177,43,861,128,521,	0,2068,2569,7300,8076,8442,9402,9652,9888,11274,11885,12193,12540,12895,13321,13770,13938,14385,14673,15784,16144,
chr1	174430376	174437506	uc007dqp.1	0	+	174435278	174436839	0	5	87,208,175,103,809,	0,4874,5515,5940,6321,
chr1	174451260	174476001	uc007dqq.2	0	+	174451309	174475884	0	12	52,126,143,145,171,179,130,147,114,194,225,196,	0,6660,8680,10951,11401,12816,14081,17349,19357,20055,23962,24545,
chr1	174471750	174480937	uc007dqr.1	0	-	174471750	174471750	0	3	554,97,290,	0,1287,8897,
chr1	174486068	174493848	uc007dqs.2	0	+	174486202	174493435	0	7	183,176,202,222,120,199,699,	0,3670,4296,4620,5558,6021,7081,
chr1	174511507	174520699	uc007dqu.1	0	-	174512574	174520563	0	5	1129,108,306,327,170,	0,2775,2963,6532,9022,
chr1	174526770	174532682	uc011wwo.1	0	-	174527786	174532591	0	7	1061,32,123,282,273,21,122,	0,1143,1563,1982,2413,3397,5790,
chr1	174560899	174563105	uc007dqw.1	0	-	174561771	174563013	0	2	1058,359,	0,1847,
chr1	174628186	174630097	uc011wwq.1	0	+	174628267	174629158	0	2	145,1553,	0,358,
chr1	174824091	174825185	uc007dqy.2	0	-	174824233	174825018	0	2	750,234,	0,860,
chr1	174886898	174887948	uc007dqz.2	0	+	174886927	174887857	0	1	1050,	0,
chr1	175060413	175061346	uc007dra.1	0	-	175060413	175061346	0	1	933,	0,
chr1	175113572	175114635	uc007drb.2	0	-	175113630	175114563	0	1	1063,	0,
chr1	175133488	175134430	uc007drc.1	0	+	175133488	175134430	0	1	942,	0,
chr1	175145737	175146771	uc007drd.2	0	+	175145783	175146725	0	1	1034,	0,
chr1	175151401	175157360	uc007dre.2	0	-	175151620	175157306	0	5	389,255,258,21,103,	0,1268,4029,5456,5856,
chr1	175200277	175201268	uc007drf.2	0	+	175200307	175201240	0	1	991,	0,
chr1	175262016	175263634	uc007drg.1	0	-	175262076	175263541	0	2	1044,114,	0,1504,
chr1	175264384	175297826	uc007dri.1	0	-	175267151	175297625	0	9	2886,126,170,91,171,138,153,141,283,	0,3766,6800,7415,10066,10666,11491,12168,33159,
chr1	175350734	175396167	uc011wws.1	0	+	175385484	175395149	0	9	83,140,121,90,282,152,414,189,1066,	0,7155,32224,33620,34730,39094,41303,43255,44367,
chr1	175451441	175466088	uc007dro.2	0	-	175451769	175459666	0	5	349,240,137,282,286,	0,5153,6531,7963,14361,
chr1	175496414	175510531	uc007drp.1	0	-	175496414	175496414	0	5	986,96,292,125,195,	0,1883,2525,8510,13922,
chr1	175522087	175529405	uc011wwt.1	0	-	175524044	175525428	0	3	2088,285,255,	0,3064,7063,
chr1	175560989	175578059	uc007drr.2	0	+	175567436	175576142	0	7	297,282,137,240,414,189,1938,	0,6427,8007,10146,11628,13789,15132,
chr1	175603810	175628523	uc007drt.1	0	+	175607816	175627598	0	7	287,285,107,954,68,298,988,	0,3998,5250,8985,16987,21892,23725,
chr1	175653814	175659154	uc011wwv.1	0	-	175653862	175657884	0	4	69,189,417,142,	0,1250,3725,5198,
chr1	175659533	175671878	uc011www.1	0	-	175659534	175666582	0	5	1138,168,197,285,160,	0,2872,5714,6784,12185,
chr1	175677424	175697050	uc007drv.1	0	-	175677730	175691994	0	9	327,189,417,189,423,159,197,285,109,	0,1901,4334,5416,8313,12175,12836,14305,19517,
chr1	175787350	175810318	uc007drz.2	0	-	175787515	175805968	0	10	291,189,423,159,168,168,122,285,66,37,	0,2956,5241,8179,14158,15632,17131,18356,22705,22931,
chr1	175850533	175872623	uc007dsg.1	0	-	175852666	175868137	0	10	2202,189,417,1242,144,168,122,285,65,38,	0,3546,6403,7872,13380,14607,16115,17339,21827,22052,
chr1	175892699	175912975	uc007dsk.2	0	-	175892933	175907515	0	7	255,189,405,189,414,170,171,	0,1225,8784,9622,12164,14696,20105,
chr1	175942128	175961886	uc007dsm.2	0	-	175942374	175958593	0	7	291,189,423,159,134,285,132,	0,2961,5236,14530,15195,16200,19626,
chr1	175972063	175973067	uc007dsn.2	0	+	175972082	175973027	0	1	1004,	0,
chr1	175980505	175981444	uc007dso.1	0	+	175980505	175981444	0	1	939,	0,
chr1	175999430	176000384	uc007dsp.1	0	+	175999430	176000384	0	1	954,	0,
chr1	176019168	176020111	uc007dsq.2	0	+	176019172	176020111	0	1	943,	0,
chr1	176029590	176030538	uc007dsr.1	0	+	176029590	176030538	0	1	948,	0,
chr1	176047221	176048145	uc007dss.1	0	-	176047221	176048145	0	1	924,	0,
chr1	176066876	176067824	uc007dst.1	0	+	176066876	176067824	0	1	948,	0,
chr1	176081611	176082661	uc011wwy.1	0	+	176081648	176082455	0	1	1050,	0,
chr1	176088852	176089898	uc007dsv.2	0	+	176088905	176089871	0	1	1046,	0,
chr1	176102906	176178580	uc007dsw.2	0	+	176103071	176177588	0	52	186,237,126,141,147,134,145,155,136,102,138,111,78,156,205,182,244,123,218,93,138,152,187,102,92,145,182,100,198,144,104,163,132,138,105,209,121,122,133,99,163,77,210,297,113,18,52,188,54,147,145,1118,	0,1551,2987,5882,6955,8228,8929,11805,12855,14422,17320,18172,20144,20753,23080,24827,25586,26645,29475,30477,32495,34261,35536,36518,38788,39762,40568,41086,41280,42702,44356,44749,45101,45627,45948,46990,49803,50485,51652,56466,57850,58546,65009,67341,68265,69452,70372,71268,72363,72871,73698,74556,
chr1	176180019	176181107	uc007dsx.2	0	-	176180114	176181056	0	1	1088,	0,
chr1	176260648	176263008	uc007dsy.2	0	+	176260703	176262920	0	2	119,684,	0,1676,
chr1	176299049	176299979	uc007dsz.1	0	+	176299049	176299979	0	1	930,	0,
chr1	176321176	176322186	uc007dta.2	0	+	176321201	176322131	0	1	1010,	0,
chr1	176360560	176361515	uc007dtb.2	0	+	176360560	176361514	0	1	955,	0,
chr1	176378755	176379733	uc011wwz.1	0	+	176378755	176379733	0	1	978,	0,
chr1	176431955	176752860	uc007dtd.2	0	+	176432176	176751376	0	18	1767,167,148,56,1571,145,88,62,92,130,147,60,121,93,52,150,82,1511,	0,35220,80091,91236,106557,110682,145281,164818,192362,192607,193761,196944,197731,218020,242430,289433,318129,319394,
chr1	176763915	176851950	uc007dtf.1	0	-	176766905	176767412	0	2	3498,247,	0,87788,
chr1	176989206	177422676	uc007dtl.2	0	-	176996771	177421261	0	18	719,78,90,187,126,111,62,99,75,82,77,65,52,107,51,97,124,285,	0,7541,19113,20329,24896,27040,30343,31918,34728,62652,62819,63855,90576,94048,130101,211741,431977,433185,
chr1	177504439	177508546	uc007dtm.1	0	+	177504439	177504439	0	3	151,91,701,	0,2159,3406,
chr1	177531508	177555766	uc007dtn.2	0	-	177531554	177555704	0	10	189,154,128,204,166,183,177,111,135,185,	0,2560,4677,6439,8259,10769,13359,15151,17673,24073,
chr1	177562323	177590984	uc007dtp.1	0	+	177562350	177589953	0	15	81,70,98,90,49,88,166,72,122,148,58,83,102,60,1211,	0,5316,5694,6907,11365,14920,16959,18372,19394,21334,22876,24528,26128,26320,27450,
chr1	177592558	177622721	uc007dtq.1	0	-	177593021	177622667	0	4	727,252,320,421,	0,1099,2882,29742,
chr1	177612368	177618484	uc007dtr.2	0	-	177616618	177618484	0	1	6116,	0,
chr1	177628723	177745864	uc011wxe.1	0	+	177628917	177745497	0	28	339,131,103,104,30,111,215,135,80,140,127,149,124,176,177,131,102,70,37,137,106,59,110,189,106,81,99,448,	0,7352,18686,21685,26074,27796,30190,32889,44953,56931,65349,68413,70913,73580,76982,86885,91311,92600,93524,94368,96490,100624,101708,107261,110083,111935,113419,116693,
chr1	177810908	177841527	uc007dtu.2	0	+	177813038	177838696	0	15	79,69,174,120,124,138,213,188,94,226,244,574,102,194,2967,	0,354,2117,5912,6800,7946,11156,12096,12963,15350,18611,20102,23558,25018,27652,
chr1	177892436	178205443	uc007dtw.1	0	-	177893958	178205005	0	10	1779,115,169,137,198,128,112,169,137,627,	0,8172,13153,22141,31546,82529,112108,127565,177656,312380,
chr1	177907906	177909247	uc007dty.2	0	-	177908515	177909040	0	1	1341,	0,
chr1	178360241	178457400	uc007dua.1	0	-	178360241	178360241	0	4	682,56,83,134,	0,23955,88055,97025,
chr1	178663783	178737255	uc007due.1	0	-	178665810	178723740	0	20	2329,52,94,89,171,148,235,1818,121,150,294,158,477,135,160,57,81,90,145,126,	0,3191,3875,5428,6266,8848,16273,21513,24744,27698,35580,36060,40781,46608,48598,48844,54812,58883,59852,73346,
chr1	178702455	178702554	uc011wxg.1	0	-	178702455	178702455	0	1	99,	0,
chr1	178744942	178950563	uc007duj.1	0	+	178745119	178950275	0	18	244,153,86,114,126,141,65,189,139,153,135,117,143,128,109,132,127,318,	0,9940,11387,14058,16245,25473,30012,30369,38952,53400,59752,63178,104732,131296,133469,140980,197077,205303,
chr1	178952245	179178898	uc007duk.2	0	-	178955494	179178852	0	13	3335,103,88,215,129,123,69,66,132,145,112,126,92,	0,9535,21660,27923,37219,45096,56659,58086,74852,80847,87512,108856,226561,
chr1	179374791	179380897	uc007dun.1	0	+	179374940	179378802	0	2	162,3678,	0,2428,
chr1	179389096	179391334	uc007duo.1	0	+	179389096	179389096	0	3	186,274,797,	0,1009,1441,
chr1	179397508	179406398	uc007dup.1	0	+	179397508	179397508	0	2	64,1169,	0,7721,
chr1	179571675	179573074	uc007duq.1	0	-	179571675	179571675	0	3	353,105,237,	0,465,1162,
chr1	179659944	179683436	uc007dur.1	0	+	179663627	179683159	0	6	148,78,96,173,120,134,	0,3661,11181,13440,23102,23358,
chr1	179693308	179726640	uc007dut.1	0	-	179694375	179726525	0	13	1120,150,98,125,155,127,82,108,67,51,69,103,298,	0,4477,6747,7963,8894,10397,12403,13279,13635,19665,20871,21718,33034,
chr1	179921565	179978422	uc007duv.2	0	+	179921647	179977279	0	8	150,49,74,70,65,25,78,1152,	0,11560,23693,24480,26242,48874,55485,55705,
chr1	180117547	180182728	uc007dux.1	0	+	180118046	180179599	0	5	541,73,94,142,3363,	0,50495,55195,56924,61818,
chr1	180243458	180248680	uc007duy.1	0	-	180243458	180243458	0	2	2121,439,	0,4783,
chr1	180249283	180252824	uc007duz.1	0	+	180249300	180252747	0	4	56,115,64,213,	0,2592,2789,3328,
chr1	180252296	180254096	uc007dva.1	0	-	180252296	180252296	0	2	1030,346,	0,1454,
chr1	180258430	180267915	uc011wxl.1	0	-	180259484	180267702	0	14	1108,72,182,255,169,129,120,264,113,100,140,74,112,832,	0,1568,1865,2292,2793,3049,3535,3793,4697,5247,5587,7582,7747,8653,
chr1	180336011	180413380	uc007dve.1	0	+	180336233	180411559	0	7	253,85,73,80,43,67,1937,	0,31521,49935,69001,69804,69944,75432,
chr1	180459255	180862988	uc007dvh.2	0	+	180459693	180862359	0	15	501,402,534,167,184,207,94,263,184,160,163,3415,203,151,778,	0,1264,149701,186678,292358,335721,340221,341472,344847,354790,384564,385637,399034,399719,402955,
chr1	180867240	180869330	uc007dvi.1	0	+	180867240	180867240	0	1	2090,	0,
chr1	180885169	181448134	uc007dvj.1	0	-	180887591	181448082	0	12	2524,109,175,88,111,103,68,137,58,108,64,216,	0,17149,88698,95252,131285,137827,139296,450244,455368,456639,468316,562749,
chr1	181458186	181476398	uc007dvl.1	0	-	181459307	181476262	0	8	1299,161,63,90,149,151,89,446,	0,3248,4009,5577,9643,14251,16842,17766,
chr1	181476659	181557604	uc007dvo.1	0	+	181509520	181555335	0	11	88,431,182,31,87,115,22,97,881,136,2475,	0,32809,46156,55173,57990,58424,59719,59908,63257,76238,78470,
chr1	181598361	181617315	uc007dvp.1	0	+	181598486	181616808	0	12	315,113,81,130,50,131,118,120,57,112,82,613,	0,2352,8160,9810,10649,11354,12261,13202,13420,15974,17465,18341,
chr1	181675034	181734146	uc011wxn.1	0	-	181676463	181729462	0	36	1625,77,134,1762,206,95,100,418,204,193,108,151,151,132,145,188,147,57,124,94,105,141,90,91,129,62,182,133,151,85,117,208,181,254,128,663,	0,2276,3653,7407,10545,13031,15358,17641,18566,20974,23391,24085,24405,25685,25895,30428,31104,32599,32796,34700,35952,36739,38043,39186,40104,41166,41791,42064,43285,44745,45395,47442,48739,50773,54307,58449,
chr1	181891219	182095733	uc007dvw.2	0	+	181891240	182092297	0	37	199,92,84,96,149,94,201,249,80,167,123,134,243,111,248,106,125,106,149,92,77,39,84,106,137,140,82,217,63,594,98,85,124,118,118,158,3568,	0,38273,70416,75740,78963,100701,103877,106062,108208,111256,113481,123283,132855,133292,139936,144958,148065,150175,150656,152934,156578,162835,173208,175563,176641,177343,178634,180253,181188,183318,185856,188064,189046,190071,198517,200451,200946,
chr1	182095368	182126151	uc007dvy.2	0	-	182097299	182112369	0	15	2219,87,66,108,142,94,82,141,86,123,75,67,402,186,148,	0,3084,3333,3535,3842,4178,4395,4824,5105,6326,9013,13339,13645,16824,30635,
chr1	182109013	182126151	uc007dvz.2	0	-	182109159	182109402	0	2	402,148,	0,16990,
chr1	182157134	182186431	uc007dwd.2	0	-	182157703	182175885	0	11	725,119,102,84,99,221,68,142,215,144,78,	0,1839,2382,2838,6607,7985,8907,11869,13727,18610,29219,
chr1	182257099	182260680	uc007dwf.1	0	-	182257301	182258315	0	1	3581,	0,
chr1	182260606	182353790	uc007dwg.1	0	+	182262441	182352021	0	8	304,2119,100,214,205,102,72,1985,	0,1636,82198,83311,87678,89782,90799,91199,
chr1	182364365	182413635	uc007dwh.1	0	-	182368459	182413460	0	4	4129,9,180,377,	0,4871,8309,48893,
chr1	182499105	182531385	uc007dwi.1	0	+	182499164	182530662	0	23	179,166,116,215,103,117,177,148,141,240,69,133,196,129,84,123,129,99,153,128,62,115,805,	0,4677,8608,10179,11558,13783,14755,16868,18286,18946,19384,19675,20423,22243,23873,25068,25680,28315,29236,29978,30618,31121,31475,
chr1	182571464	182620818	uc007dwm.2	0	+	182571497	182619504	0	15	64,33,95,105,134,126,158,134,120,102,81,126,180,98,1420,	0,6967,9408,10528,17729,20143,24449,25991,27430,27798,32730,39766,46626,46929,47934,
chr1	182623178	182627165	uc007dwp.1	0	-	182624749	182627143	0	2	1874,415,	0,3572,
chr1	182656173	182684335	uc007dwq.2	0	+	182656232	182682501	0	8	336,142,141,159,175,187,285,2046,	0,7123,8334,10649,12420,19028,20751,26116,
chr1	182732698	182743734	uc007dwr.1	0	-	182733207	182742057	0	4	638,154,151,133,	0,7549,9231,10903,
chr1	182781281	182798245	uc007dwt.1	0	+	182781303	182796424	0	7	142,118,112,170,121,484,2043,	0,4652,6972,8750,9947,11207,14921,
chr1	182823249	182829233	uc007dwu.1	0	+	182823314	182827944	0	4	315,247,246,1653,	0,1016,1477,4331,
chr1	182834404	182838219	uc007dwv.2	0	+	182834594	182837773	0	7	257,71,180,222,93,164,612,	0,470,1600,1889,2321,2516,3203,
chr1	182865169	182868532	uc007dww.1	0	+	182865240	182868106	0	4	321,247,246,790,	0,1508,1970,2573,
chr1	182872648	182905235	uc007dwx.1	0	+	182876710	182904467	0	23	42,200,80,64,38,143,52,109,71,81,124,134,138,154,107,87,63,163,106,168,116,63,936,	0,4048,6295,9614,10463,12290,13475,13902,15459,17908,18217,18530,19829,20481,23022,23226,23950,26227,27662,29449,30198,30622,31651,
chr1	182919686	182947626	uc007dwz.1	0	-	182919909	182932112	0	9	425,126,109,209,130,228,181,188,69,	0,837,2377,4323,5072,6393,10167,12243,27871,
chr1	182981367	182990798	uc007dxa.1	0	+	182981449	182989945	0	3	164,743,991,	0,3520,8440,
chr1	183023553	183074288	uc007dxb.1	0	-	183023995	183074238	0	23	487,71,89,77,107,100,120,63,105,219,250,145,118,102,135,77,133,273,58,97,53,74,107,	0,1561,3713,5704,8106,11649,13437,15737,18865,20660,24013,26932,30444,33515,36086,36971,37315,41369,43450,45648,45831,48903,50628,
chr1	183081061	183099125	uc007dxe.2	0	+	183081123	183096339	0	5	131,69,113,141,2814,	0,2804,4928,11144,15250,
chr1	183103356	183142109	uc007dxf.2	0	-	183107936	183141568	0	14	4606,186,130,79,146,120,141,139,157,98,137,105,100,903,	0,8078,9543,10501,11025,12722,14380,18535,24349,25621,29798,35777,35987,37850,
chr1	183282758	183390772	uc007dxh.2	0	+	183283556	183389383	0	6	879,69,105,113,144,1417,	0,53839,57001,97342,101967,106597,
chr1	183439763	183441582	uc011wxt.1	0	-	183440544	183441516	0	1	1819,	0,
chr1	183583509	183608139	uc007dxj.1	0	+	183583509	183583509	0	4	63,146,135,458,	0,153,23576,24172,
chr1	183671166	183699805	uc007dxl.1	0	+	183671330	183699561	0	12	298,109,126,95,160,132,96,141,216,231,122,260,	0,3697,4826,6149,9041,10985,11480,14207,16156,22210,22814,28379,
chr1	183743588	183745905	uc007dxm.1	0	+	183743588	183743588	0	2	734,1265,	0,1052,
chr1	183745445	183772532	uc007dxo.2	0	-	183746988	183768673	0	14	1704,123,81,169,126,104,192,55,197,193,84,231,179,114,	0,1950,2174,3525,4549,5359,6121,10307,13397,16227,16834,20743,23063,26973,
chr1	183834575	183950111	uc007dxq.1	0	-	183835990	183949665	0	15	1453,58,79,67,49,58,146,305,843,281,85,57,178,166,451,	0,1942,3853,8862,12754,13813,13993,14880,17213,19115,26233,31215,51949,57309,115085,
chr1	184054867	184062546	uc007dxu.2	0	+	184055034	184061586	0	3	239,69,1080,	0,3947,6599,
chr1	184087308	184088229	uc011wxu.1	0	-	184087308	184088229	0	1	921,	0,
chr1	184205900	184212890	uc007dxw.1	0	-	184206877	184212834	0	3	1124,743,138,	0,3206,6852,
chr1	184218245	184233378	uc007dxy.1	0	+	184218245	184218245	0	3	116,113,2175,	0,9794,12958,
chr1	184243232	184271737	uc007dyb.1	0	-	184247021	184271720	0	5	4184,196,139,110,284,	0,4708,13152,16772,28221,
chr1	184339297	184392567	uc007dyc.1	0	+	184339554	184391859	0	18	284,148,114,83,102,175,182,165,229,108,149,463,779,138,134,167,200,750,	0,19727,22392,26185,27731,31670,32455,32966,33466,35158,35494,37107,39234,43488,44531,46530,49593,52520,
chr1	184397389	184447614	uc007dye.2	0	-	184398342	184447485	0	21	977,59,117,79,69,65,58,66,37,212,12,170,161,75,86,84,169,134,119,70,366,	0,2920,3420,5262,5665,6623,9992,11289,12447,14188,15277,16944,19285,20456,21735,22706,23608,24803,25493,44948,49859,
chr1	184414311	184422604	uc007dyg.1	0	+	184414311	184414311	0	4	110,145,171,963,	0,4380,5661,7330,
chr1	184495137	184562483	uc007dyi.2	0	+	184495191	184562238	0	21	291,70,119,134,169,84,86,75,161,176,12,212,37,69,58,65,69,79,117,59,269,	0,6926,31940,32568,33655,34535,37022,38640,39433,42587,46082,48319,49782,55143,57454,58912,62529,62971,63592,65095,67077,
chr1	184677256	184679311	uc007dyj.1	0	-	184677387	184679253	0	1	2055,	0,
chr1	184695036	184825785	uc007dyk.1	0	+	184695171	184825358	0	8	283,213,174,189,192,145,383,456,	0,68157,89051,93516,122434,123862,126977,130293,
chr1	184884918	184906175	uc007dyl.1	0	+	184902565	184905885	0	4	95,128,102,2874,	0,14226,17583,18383,
chr1	185856910	185857877	uc011wxw.1	0	-	185857034	185857739	0	1	967,	0,
chr1	185858339	185899515	uc007dym.1	0	+	185860717	185898402	0	4	109,852,372,1379,	0,2340,34391,39797,
chr1	186551023	186556372	uc007dyn.2	0	-	186551387	186556020	0	4	847,185,180,935,	0,2715,3546,4414,
chr1	186610645	186635192	uc007dyo.1	0	-	186611593	186635008	0	9	1075,72,62,141,20,7,142,174,468,	0,8467,8665,15135,16451,16670,17182,20248,24079,
chr1	186636946	186669726	uc007dyq.1	0	-	186643099	186669696	0	8	816,147,72,62,141,169,174,302,	0,6133,9267,9421,19508,20792,28186,32478,
chr1	186646285	186646367	uc011wxx.1	0	-	186646285	186646285	0	1	82,	0,
chr1	186695804	186706915	uc007dys.1	0	-	186698186	186706870	0	2	2502,351,	0,10760,
chr1	186720302	186823428	uc007dyt.2	0	-	186722402	186823351	0	18	2455,45,252,165,101,194,154,113,100,120,237,57,71,66,49,54,204,128,	0,4385,8979,10659,11905,15572,16058,18093,19655,22886,23094,25128,29392,31610,32898,46782,48373,102998,
chr1	187028046	187110625	uc007dyu.2	0	+	187028120	187107875	0	35	186,65,124,82,48,76,102,100,99,149,80,90,140,217,144,83,65,91,128,214,98,106,161,229,174,107,67,71,36,75,219,90,213,159,2900,	0,17677,28793,29953,31136,31263,31792,34611,36494,42468,43676,43845,45712,46765,47496,47863,48148,51577,54330,55146,56233,57162,58511,59463,62733,63005,67266,68404,71744,72979,73980,77483,78130,79214,79679,
chr1	187066804	187066922	uc011wxz.1	0	+	187066804	187066804	0	1	118,	0,
chr1	187110540	187153280	uc007dyz.1	0	-	187110927	187153166	0	23	530,145,191,146,107,132,126,103,109,94,103,161,152,91,170,116,91,110,50,149,160,123,381,	0,1378,2691,3824,4657,8082,8893,9749,10811,16046,16637,29232,31145,31902,34175,35738,36159,36331,36524,37005,38841,40958,42359,
chr1	187136065	187137682	uc011wya.1	0	+	187136065	187136065	0	2	114,274,	0,1343,
chr1	187137197	187137264	uc011wyb.1	0	+	187137197	187137197	0	1	67,	0,
chr1	187156037	187181648	uc007dzc.1	0	+	187161991	187180505	0	9	105,127,105,108,49,92,198,106,1292,	0,5947,9064,13156,14516,16585,20023,21798,24319,
chr1	187186973	187252234	uc007dzg.1	0	+	187187076	187252026	0	32	149,85,100,157,140,95,127,193,172,234,85,60,111,137,208,113,118,360,234,263,52,210,73,80,102,156,198,174,161,79,65,359,	0,4436,6482,7794,9823,11023,15680,16450,18705,21782,23151,23964,31268,32935,33965,35299,36127,38214,43866,44396,47090,48063,48608,50060,50354,51235,52659,55117,57032,61216,64757,64902,
chr1	187253235	187265698	uc007dzi.1	0	-	187255770	187256253	0	2	3252,154,	0,12309,
chr1	187270994	187279447	uc007dzj.1	0	-	187270994	187270994	0	3	2099,129,533,	0,6889,7920,
chr1	187278726	187292640	uc007dzk.1	0	+	187278942	187288434	0	4	832,78,240,4685,	0,1504,7839,9229,
chr1	187321184	187321893	uc011wyd.1	0	+	187321184	187321184	0	1	709,	0,
chr1	187911610	187941189	uc007dzm.2	0	-	187912407	187941129	0	5	1037,116,170,100,154,	0,1712,12461,26532,29425,
chr1	188335760	188382560	uc007dzn.1	0	-	188335760	188335760	0	3	1203,187,314,	0,7259,46486,
chr1	188447064	188529871	uc007dzo.2	0	-	188449326	188528653	0	7	2421,154,178,111,133,164,1564,	0,5697,7424,9272,9492,26549,81243,
chr1	188544964	188573237	uc007dzq.1	0	-	188545281	188573187	0	5	461,199,98,260,195,	0,15030,16502,18518,28078,
chr1	188573274	188576800	uc007dzr.1	0	+	188573274	188573274	0	2	770,505,	0,3021,
chr1	188791294	188794506	uc007dzs.1	0	+	188791754	188793737	0	1	3212,	0,
chr1	188872285	189039325	uc007dzt.2	0	-	188872287	189039164	0	10	83,136,149,207,124,104,51,82,90,277,	0,49370,64071,68856,91966,125968,134813,144532,145519,166763,
chr1	188949016	188951731	uc007dzu.1	0	+	188949016	188949016	0	3	178,354,291,	0,492,2424,
chr1	189039389	189175308	uc007dzy.2	0	+	189039502	189172456	0	10	166,717,62,183,80,68,40,71,89,3073,	0,9992,15273,17620,18236,88819,101013,106773,125976,132846,
chr1	189168851	189201348	uc007dzz.1	0	-	189168851	189168851	0	2	2735,25,	0,32472,
chr1	189821737	190038763	uc007eab.1	0	+	189821875	190035018	0	7	194,416,117,111,162,270,3990,	0,45475,68482,148454,152320,200717,213036,
chr1	189830454	189832869	uc007eac.1	0	-	189830454	189830454	0	3	1277,396,539,	0,1388,1876,
chr1	190086716	190788918	uc007eaf.1	0	+	190086912	190788807	0	71	672,166,133,64,295,185,222,94,196,131,196,642,184,164,159,495,261,170,145,222,131,127,102,180,131,274,204,81,192,114,162,160,172,148,152,163,180,151,143,629,335,123,164,210,203,113,199,169,222,224,205,198,155,199,108,184,158,159,163,355,228,1517,322,207,239,209,177,84,245,222,201,	0,4133,56123,88199,93851,95018,95655,96977,116078,118579,132917,136903,152840,167869,173974,180176,181605,183859,188896,203281,260490,268821,270301,273471,274860,279765,286997,287327,290261,313340,315527,363739,365705,370743,385436,391722,415412,451466,452203,465273,470595,471834,480684,490675,492227,496909,519482,521800,534890,547335,551349,558841,559750,563454,578659,586110,587111,599900,601751…
chr1	190794976	190831719	uc007eai.1	0	-	190796003	190831491	0	18	1586,139,185,97,156,171,117,88,116,191,91,141,81,59,74,46,54,311,	0,2968,3189,5513,7399,10127,11912,12109,16418,21465,24644,25302,25864,26179,29155,30245,30807,36432,
chr1	191031808	191167583	uc011wyj.1	0	-	191033668	191167180	0	7	2178,140,187,161,118,311,404,	0,34957,48638,50808,87664,131855,135371,
chr1	191464492	191511965	uc007eao.2	0	-	191466477	191508985	0	18	2189,179,477,160,153,2832,3428,136,123,129,126,203,286,92,107,197,194,111,	0,6188,7997,9948,10534,11647,16031,21383,27902,30434,31895,38325,39607,41747,42231,43154,44331,47362,
chr1	191552146	191700572	uc007eau.1	0	+	191610653	191693934	0	19	397,313,170,98,68,71,88,89,88,83,58,79,1484,144,219,129,235,164,6767,	0,58368,70244,94321,96762,104460,105050,108073,111204,112194,114894,118066,121756,126657,128366,132190,134936,137104,141659,
chr1	191704370	191746167	uc007eax.1	0	-	191704664	191746158	0	12	375,109,175,121,111,103,68,125,61,111,64,182,	0,1617,3332,4807,6029,8323,10908,16079,16931,19326,29359,41615,
chr1	191942139	191945026	uc007eba.1	0	-	191942139	191942139	0	1	2887,	0,
chr1	191945657	191994559	uc007ebb.1	0	-	191947098	191986125	0	5	1627,195,106,1794,413,	0,25173,31637,38741,48489,
chr1	191994174	192041155	uc007ebd.1	0	+	191994174	191994174	0	2	133,695,	0,46286,
chr1	192243211	192268724	uc007ebe.1	0	-	192243211	192243211	0	3	1006,66,337,	0,23226,25176,
chr1	192596757	192735649	uc007ebi.2	0	-	192597471	192735539	0	15	825,96,83,90,1569,133,48,93,116,360,94,116,121,36,215,	0,9656,10685,25773,26134,36004,37195,61127,71608,98713,112455,115770,126572,132204,138677,
chr1	192752383	192770370	uc007ebm.2	0	+	192752578	192768970	0	9	254,326,257,70,422,127,58,164,1552,	0,4362,8939,10582,12369,13616,14325,15272,16435,
chr1	192771524	192802877	uc007ebr.2	0	-	192774062	192802335	0	8	2611,116,382,75,57,89,407,293,	0,10968,12452,18557,19283,22758,30535,31060,
chr1	192829710	192850069	uc007ebv.1	0	-	192832017	192849972	0	10	2379,68,115,106,111,104,68,141,181,814,	0,2536,3717,5356,5704,6307,7532,9526,15244,19545,
chr1	192849229	192853660	uc011wyo.1	0	+	192849229	192849229	0	2	1219,430,	0,4001,
chr1	192860700	192866820	uc007ebw.2	0	+	192863461	192866777	0	3	53,312,63,	0,2723,6057,
chr1	192869708	192886811	uc007eby.2	0	-	192869986	192886736	0	10	491,81,113,56,110,63,85,74,33,132,	0,3452,7030,9026,9432,10533,12997,14283,15395,16971,
chr1	192886899	192908437	uc011wyq.1	0	+	192886917	192906328	0	6	252,79,131,55,68,2388,	0,2154,6969,8157,17468,19150,
chr1	192922292	192932822	uc007ecd.1	0	+	192922337	192932512	0	3	114,105,493,	0,2314,10037,
chr1	192986462	192988696	uc011wyr.1	0	-	192986565	192988323	0	1	2234,	0,
chr1	192994175	193007212	uc007ece.1	0	-	192995360	193001349	0	4	1383,108,244,241,	0,2078,6934,12796,
chr1	193048352	193049565	uc007ecf.1	0	+	193048352	193048352	0	2	69,478,	0,735,
chr1	193130675	193141997	uc007ecg.1	0	-	193130791	193141971	0	4	293,104,61,200,	0,3122,4663,11122,
chr1	193149843	193176804	uc007ech.1	0	+	193149919	193173729	0	8	112,97,210,152,143,145,108,3237,	0,2218,12817,14762,19012,20795,22403,23724,
chr1	193175859	193220920	uc007eci.1	0	-	193176855	193220295	0	13	1129,102,128,120,51,54,109,60,131,93,102,197,806,	0,1893,2550,2761,3042,4353,4906,5811,6944,10268,16660,20489,44255,
chr1	193361243	193399413	uc007eck.1	0	-	193363121	193399279	0	15	1977,833,133,90,113,105,104,74,113,66,121,62,99,126,186,	0,3339,9126,10931,15623,19076,19419,20696,24060,25746,30926,31130,32302,33214,37984,
chr1	193399612	193445570	uc007ecp.1	0	+	193399736	193445343	0	20	218,130,147,138,47,200,123,118,135,98,240,138,207,195,104,69,133,99,186,527,	0,6665,7445,10790,18693,20439,21153,26511,29073,30387,32086,34630,36124,37281,37905,38845,39967,42078,43862,45431,
chr1	193542273	193608134	uc007ecu.2	0	+	193542386	193602413	0	8	203,265,119,96,274,127,107,5873,	0,959,31145,37537,41579,45150,57928,59988,
chr1	193641274	193643421	uc007ecv.1	0	+	193641274	193641274	0	2	360,830,	0,1317,
chr1	193645351	193656928	uc007ecx.2	0	+	193645524	193655236	0	8	269,218,241,83,127,220,126,1913,	0,674,1019,4010,4750,5677,7919,9664,
chr1	193714109	193723008	uc007ecz.1	0	-	193714109	193714109	0	2	414,512,	0,8387,
chr1	193717950	193731406	uc007edb.2	0	-	193717950	193717950	0	5	3057,554,239,44,468,	0,4201,6608,9470,12988,
chr1	193730659	193737126	uc007edc.1	0	+	193730885	193733634	0	2	833,4397,	0,2070,
chr1	193801253	193812163	uc007edd.2	0	+	193801261	193809384	0	3	337,312,3071,	0,5877,7839,
chr1	193821087	193916445	uc007edf.1	0	-	193821310	193894515	0	10	801,169,93,75,78,165,102,58,219,309,	0,2591,57143,59933,60768,61788,65435,69687,73210,95049,
chr1	193916252	193923511	uc011wyw.1	0	+	193916252	193916252	0	4	201,156,135,669,	0,867,3782,6590,
chr1	193924342	193961669	uc007edh.1	0	-	193924691	193961363	0	10	694,78,219,79,125,162,53,78,57,49,	0,15807,19453,23077,23781,25404,27514,29921,36972,37278,
chr1	193960779	193974907	uc007edm.1	0	+	193960779	193960779	0	4	164,103,234,2111,	0,7539,8319,12017,
chr1	194014753	194334040	uc007edo.1	0	+	194014889	194330003	0	11	215,124,107,129,119,474,430,200,253,197,4895,	0,30461,33973,47853,51047,85826,146528,222145,227811,243851,314392,
chr1	194336709	194597413	uc007edp.2	0	-	194337765	194585955	0	12	1148,145,202,36,151,172,234,195,114,68,130,240,	0,40111,82059,148628,183283,206441,215604,216768,230994,238365,249155,260464,
chr1	194668496	194668933	uc007edr.1	0	+	194668496	194668496	0	2	83,288,	0,149,
chr1	194670681	194677941	uc011wyx.1	0	-	194672566	194677320	0	4	2728,116,192,55,	0,5263,6464,7205,
chr1	194681121	194682440	uc007edt.1	0	+	194681121	194681121	0	2	151,232,	0,1087,
chr1	194723500	194861892	uc007edu.1	0	-	194723500	194861829	0	8	314,190,450,272,216,165,48,76,	0,4445,33171,35807,83039,89411,129663,138316,
chr1	194930596	194956445	uc007edw.1	0	-	194933736	194956344	0	12	3384,246,113,183,203,220,411,89,171,280,40,208,	0,9354,10202,10436,13098,13790,15907,17603,19235,23864,25088,25641,
chr1	194979305	194998229	uc007edy.1	0	+	194983412	194995700	0	8	188,177,205,129,159,393,119,2754,	0,4104,8501,9490,12654,14327,15405,16170,
chr1	194999662	195004026	uc011wza.1	0	+	195000535	195001327	0	2	42,3588,	0,776,
chr1	195001697	195027740	uc007eec.2	0	-	195001860	195024213	0	16	256,137,57,63,136,138,141,72,96,30,25,64,148,400,106,252,	0,2660,3989,5802,6378,8963,9290,11595,18785,19016,19321,19569,19771,22174,25389,25791,
chr1	195047834	195090239	uc007eeh.1	0	-	195048204	195068456	0	7	588,144,186,112,131,114,98,	0,1981,18590,18886,19691,20534,42307,
chr1	195098353	195099382	uc007eei.2	0	-	195098656	195098968	0	2	643,200,	0,829,
chr1	195115960	195117082	uc007eej.1	0	-	195115960	195115960	0	2	75,171,	0,951,
chr1	195128187	195170072	uc007eek.1	0	+	195129713	195169704	0	23	148,60,155,115,74,192,64,185,121,189,156,197,112,379,161,218,198,145,208,142,177,154,505,	0,1494,2442,18438,19059,21743,23566,23895,25900,26641,28046,28754,29302,30129,32186,32422,32855,33363,36812,37395,37891,38754,41380,
chr1	195172539	195196476	uc007eel.1	0	-	195173550	195188298	0	13	857,116,428,88,79,113,76,124,139,75,129,121,108,	0,986,1711,2373,3929,4644,6022,7646,8610,9971,13373,15667,23829,
chr1	195333433	195335997	uc007eem.1	0	-	195333433	195333433	0	2	1660,79,	0,2485,
chr1	196446022	196643062	uc007een.1	0	+	196469953	196638355	0	32	569,1262,183,135,101,124,154,97,115,201,97,191,152,118,137,168,94,240,144,235,143,269,67,147,160,104,100,191,170,213,151,4803,	0,23857,29627,92355,126301,129483,131547,132224,134491,142570,144653,147542,160684,166738,168950,169892,170282,173900,174544,174994,177078,177711,179681,179946,180672,181214,185074,186453,187673,190233,191028,192237,
chr1	196765014	196787486	uc007eeq.2	0	+	196765159	196786315	0	8	224,168,260,81,157,53,165,1357,	0,9018,10484,12118,19596,19989,20245,21115,
chr1	196781952	196803153	uc011wzd.1	0	-	196781952	196781952	0	5	1020,329,121,165,856,	0,3126,3619,19095,20345,
chr1	196843592	196864102	uc007eer.2	0	+	196843592	196843592	0	8	153,340,179,108,167,110,52,4086,	0,1202,3987,4289,6151,6898,14488,16424,
chr1	196868093	196918442	uc007eet.1	0	-	196868185	196918419	0	11	114,61,36,42,48,183,198,89,103,189,150,	0,20453,22788,26227,33610,35754,40682,41648,43433,44192,50199,
chr1	196929981	196957764	uc007eew.1	0	-	196930055	196957499	0	10	120,105,76,24,186,402,86,100,180,383,	0,3030,7292,8586,10868,13691,19902,25359,26042,27400,
chr1	196963004	197002909	uc007eez.1	0	-	196967383	197002804	0	19	2988,109,73,24,186,186,393,83,79,408,77,91,177,408,83,100,189,390,163,	0,4364,13161,14112,14761,17321,18314,19073,19469,20326,21249,21601,21767,22605,23459,23785,23968,26387,39742,
chr2	3035659	3145081	uc008idn.1	0	+	3035827	3143782	0	8	265,228,93,159,177,117,115,2992,	0,59848,68035,78889,84157,101865,105082,106430,
chr2	3201559	3243641	uc008idq.1	0	+	3201568	3243363	0	14	119,136,43,50,145,119,92,117,171,109,171,168,138,299,	0,20524,21109,22695,25179,28168,28374,28573,30406,31852,38283,40543,40976,41783,
chr2	3246220	3249900	uc008ids.2	0	-	3246292	3247135	0	2	925,102,	0,3578,
chr2	3253439	3258269	uc008idt.2	0	+	3253481	3258043	0	4	54,118,63,300,	0,4165,4387,4530,
chr2	3259259	3283872	uc008idu.1	0	-	3259681	3282565	0	8	565,83,170,100,139,131,190,161,	0,931,4199,4809,6253,19637,23274,24452,
chr2	3326314	3339920	uc008idx.1	0	-	3326466	3329254	0	3	281,167,258,	0,2802,13348,
chr2	3349139	3349418	uc008iec.1	0	+	3349139	3349139	0	1	279,	0,
chr2	3341402	3372626	uc008idz.2	0	+	3341489	3371081	0	14	196,52,85,60,56,102,73,141,102,137,55,89,95,2507,	0,1233,5137,9616,12307,12858,13545,13821,16627,19523,20070,22943,26148,28717,
chr2	3373086	3392258	uc008ied.2	0	-	3375894	3392218	0	6	2915,130,147,660,146,284,	0,3942,6666,8452,16687,18888,
chr2	3406125	3430086	uc008ief.1	0	-	3406262	3429962	0	14	216,71,174,213,103,156,162,105,91,106,49,83,81,181,	0,844,2083,2667,5644,7710,9168,10353,12194,13640,13883,22161,22320,23780,
chr2	3421800	3430086	uc008ieh.1	0	-	3424497	3426126	0	5	3221,803,83,81,181,	0,3764,6486,6645,8105,
chr2	3430336	3443648	uc008iej.1	0	+	3430398	3441261	0	4	177,128,142,2566,	0,6236,7951,10746,
chr2	3630729	3699406	uc008iek.1	0	+	3690123	3696889	0	4	179,184,151,2634,	0,59338,64960,66043,
chr2	3938779	3942950	uc008iel.1	0	+	3938779	3938779	0	2	286,3454,	0,717,
chr2	4053110	4062187	uc008iem.1	0	-	4053110	4053110	0	3	145,80,209,	0,3641,8868,
chr2	4212204	4222149	uc008iep.1	0	-	4212204	4212204	0	5	644,176,174,130,133,	0,1041,6792,9349,9812,
chr2	4507069	4508333	uc008iew.1	0	-	4507069	4507069	0	2	510,468,	0,796,
chr2	4073908	4535089	uc008ieo.2	0	+	4074123	4532115	0	23	248,66,95,93,85,57,23,84,66,58,87,77,139,142,134,123,229,57,241,165,875,97,3077,	0,278336,320258,331177,345126,360926,362134,376929,381683,382310,384376,407351,413189,419435,433498,437757,441676,444475,448252,449252,450514,453107,458104,
chr2	4543212	4573132	uc008iex.1	0	-	4545491	4573027	0	10	2360,156,72,141,69,147,114,105,78,171,	0,11266,13464,13661,14981,16682,21484,23402,26074,29749,
chr2	4638876	4723192	uc008iez.2	0	+	4639277	4721061	0	9	462,84,303,123,272,226,120,54,2193,	0,2650,26388,31705,34889,45247,70625,78699,82123,
chr2	4802609	4831602	uc008ifb.1	0	+	4805458	4827841	0	9	297,274,104,108,155,91,100,213,3976,	0,2768,7619,10023,11621,15125,17900,23908,25017,
chr2	4840041	4859789	uc008ifd.2	0	+	4840115	4859406	0	9	149,59,111,169,82,182,150,135,437,	0,3832,6602,8354,9675,11717,16973,18680,19311,
chr2	4897167	4906794	uc008iff.2	0	+	4897297	4906457	0	5	188,66,96,99,435,	0,533,688,5116,9192,
chr2	4911769	4933837	uc008ifi.2	0	-	4912438	4931741	0	20	753,43,146,114,113,145,229,109,111,101,197,117,168,166,235,135,105,333,87,87,	0,1371,2154,3019,3846,4997,6380,7810,8006,8956,10136,10540,13284,14222,15620,16343,16604,17756,19965,21981,
chr2	4941687	4984984	uc008ifm.1	0	-	4942396	4975751	0	15	587,159,83,131,159,94,150,116,100,135,74,213,203,177,32,	0,681,3425,6472,10618,12489,13512,14326,16029,19497,21805,25345,32346,33898,43265,
chr2	5058821	5151912	uc008ifo.1	0	+	5058979	5150234	0	3	532,175,1951,	0,3455,91140,
chr2	5214502	5635710	uc008ifp.1	0	-	5220028	5635283	0	11	5645,118,88,79,113,76,127,139,75,132,519,	0,8039,9834,17535,19632,45725,61212,68532,151613,272192,420689,
chr2	5715339	5766006	uc008ift.1	0	-	5715899	5765954	0	13	587,138,129,29,123,76,49,107,96,33,58,72,126,	0,1255,4067,9653,10617,13137,16502,26982,28808,38787,39362,47659,50541,
chr2	5783129	5783969	uc008ifw.1	0	-	5783255	5783729	0	2	384,360,	0,480,
chr2	5766079	5789782	uc008ifv.1	0	+	5775904	5789244	0	10	352,103,68,50,108,96,104,2,56,648,	0,9782,10946,15993,17267,18545,19313,19419,21318,23055,
chr2	5792032	5816399	uc008ifx.1	0	-	5792880	5816309	0	12	1035,77,192,198,161,154,110,132,79,66,68,97,	0,2756,3240,5377,5854,6868,11594,11831,15512,20303,22167,24270,
chr2	5819105	5863838	uc008iga.1	0	-	5819753	5863717	0	17	753,86,170,83,165,107,151,140,85,313,199,172,270,195,212,156,278,	0,1851,4269,4908,5900,12242,13754,15452,16750,19613,21380,23605,25809,31578,32715,34327,44455,
chr2	5872514	5977749	uc008igc.1	0	+	5878534	5976488	0	22	85,380,780,161,195,150,104,86,109,114,117,186,204,276,184,140,102,99,168,142,121,1271,	0,6002,9464,22000,24439,28305,31523,36918,52076,58846,67433,71814,74646,75744,77893,82643,88640,88994,95429,98869,100040,103964,
chr2	6019545	6051231	uc008igf.2	0	-	6021381	6035076	0	4	2861,253,221,290,	0,4313,15393,31396,
chr2	6053914	6061616	uc012boz.1	0	+	6053914	6053914	0	2	1347,1449,	0,6253,
chr2	6109510	6134040	uc008igi.1	0	-	6110385	6134006	0	5	1187,201,98,122,204,	0,7118,17950,20003,24326,
chr2	6114296	6242657	uc008igj.1	0	+	6114296	6114296	0	7	71,85,148,111,343,102,1640,	0,52695,62876,90116,119608,121864,126721,
chr2	6273781	6364866	uc008igl.1	0	+	6273837	6362788	0	14	129,68,83,40,81,108,110,49,121,95,66,100,153,3460,	0,38319,41737,47544,56193,62197,68167,70686,71536,74159,74816,74976,77690,87625,
chr2	6393039	6399665	uc008igm.1	0	+	6393039	6393039	0	3	461,122,239,	0,6070,6387,
chr2	6843747	6849768	uc012bpb.1	0	-	6843747	6843747	0	1	6021,	0,
chr2	6460743	7002348	uc008igt.2	0	-	6468131	7002205	0	15	5978,172,144,180,132,135,64,159,80,135,49,83,197,36,196,	0,7344,10134,14087,20961,46276,60336,64326,68184,75990,84973,124417,181719,422681,541409,
chr2	9111141	9119104	uc008igz.1	0	+	9111141	9111141	0	4	133,109,279,355,	0,784,3916,7608,
chr2	9157973	9158001	uc012bpc.1	0	-	9157973	9157973	0	1	28,	0,
chr2	9274116	9369303	uc008ihb.1	0	+	9274116	9274116	0	4	65,125,134,2695,	0,57219,81803,92492,
chr2	9512845	9519470	uc008ihc.1	0	-	9512845	9512845	0	2	128,137,	0,6488,
chr2	9778704	9800227	uc008ihf.1	0	-	9779996	9799216	0	6	1577,126,146,537,633,196,	0,6017,11683,17311,20274,21327,
chr2	9802872	9808394	uc008ihh.2	0	+	9802872	9802872	0	5	434,176,322,135,2972,	0,520,1297,1761,2550,
chr2	9804667	9811167	uc008ihi.1	0	-	9804667	9804667	0	4	286,45,77,329,	0,710,4550,6171,
chr2	9827775	9837209	uc008ihj.1	0	+	9827775	9827775	0	2	184,2771,	0,6663,
chr2	9836178	9970236	uc008ihl.2	0	-	9837975	9970027	0	7	1915,107,250,83,1832,243,375,	0,3551,6500,26375,36562,127875,133683,
chr2	9977658	10002137	uc008ihm.2	0	-	9978426	10002030	0	10	130,37,97,156,65,144,205,132,35,163,	0,738,2964,3469,7254,7411,8075,12578,13661,24316,
chr2	10002238	10014328	uc008ihp.1	0	+	10002257	10014144	0	5	133,95,44,123,984,	0,5118,9501,9629,11106,
chr2	10016217	10052310	uc008ihq.2	0	-	10016380	10052204	0	21	311,112,173,199,114,138,170,140,186,182,126,169,117,129,108,163,105,170,33,75,202,	0,1860,2486,3311,3863,7484,8194,10551,11029,12062,14890,15804,20638,22013,22748,24876,28819,31560,33184,34638,35891,
chr2	10075169	10178156	uc008ihr.1	0	+	10075292	10173210	0	14	213,45,164,102,251,170,117,169,310,560,54,117,378,5278,	0,11141,31976,33412,36657,52228,53230,81460,85019,86977,88958,91981,95546,97709,
chr2	10260909	10295668	uc008ihs.1	0	-	10260909	10260909	0	4	190,208,135,487,	0,2238,5968,34272,
chr2	10389121	10389240	uc012bpe.1	0	+	10389121	10389121	0	1	119,	0,
chr2	10389416	10389513	uc012bpf.1	0	+	10389416	10389416	0	1	97,	0,
chr2	10394166	10394250	uc012bpg.1	0	+	10394166	10394166	0	1	84,	0,
chr2	10396059	10396168	uc012bph.1	0	+	10396059	10396059	0	1	109,	0,
chr2	10396926	10397053	uc012bpi.1	0	+	10396926	10396926	0	1	127,	0,
chr2	10397968	10398050	uc012bpj.1	0	+	10397968	10397968	0	1	82,	0,
chr2	10398477	10398576	uc012bpk.1	0	+	10398477	10398477	0	1	99,	0,
chr2	10398776	10398899	uc012bpl.1	0	+	10398776	10398776	0	1	123,	0,
chr2	10399536	10399657	uc012bpm.1	0	+	10399536	10399536	0	1	121,	0,
chr2	10400424	10400507	uc012bpn.1	0	+	10400424	10400424	0	1	83,	0,
chr2	10400935	10401034	uc012bpo.1	0	+	10400935	10400935	0	1	99,	0,
chr2	10402874	10402947	uc012bpp.1	0	+	10402874	10402874	0	1	73,	0,
chr2	10403381	10403480	uc012bpq.1	0	+	10403381	10403381	0	1	99,	0,
chr2	10405304	10405387	uc012bpr.1	0	+	10405304	10405304	0	1	83,	0,
chr2	10405816	10405915	uc012bps.1	0	+	10405816	10405816	0	1	99,	0,
chr2	10407761	10407844	uc012bpt.1	0	+	10407761	10407761	0	1	83,	0,
chr2	10408273	10408372	uc012bpu.1	0	+	10408273	10408273	0	1	99,	0,
chr2	10410225	10410308	uc012bpv.1	0	+	10410225	10410225	0	1	83,	0,
chr2	10410742	10410829	uc012bpw.1	0	+	10410742	10410742	0	1	87,	0,
chr2	10412674	10412757	uc012bpx.1	0	+	10412674	10412674	0	1	83,	0,
chr2	10413186	10413285	uc012bpy.1	0	+	10413186	10413186	0	1	99,	0,
chr2	10415136	10415219	uc012bpz.1	0	+	10415136	10415136	0	1	83,	0,
chr2	10415648	10415747	uc012bqa.1	0	+	10415648	10415648	0	1	99,	0,
chr2	10417606	10417689	uc012bqb.1	0	+	10417606	10417606	0	1	83,	0,
chr2	10418123	10418210	uc012bqc.1	0	+	10418123	10418123	0	1	87,	0,
chr2	10420019	10420102	uc012bqd.1	0	+	10420019	10420019	0	1	83,	0,
chr2	10420531	10420630	uc012bqe.1	0	+	10420531	10420531	0	1	99,	0,
chr2	10422448	10422531	uc012bqf.1	0	+	10422448	10422448	0	1	83,	0,
chr2	10422959	10423058	uc012bqg.1	0	+	10422959	10422959	0	1	99,	0,
chr2	10424899	10424982	uc012bqh.1	0	+	10424899	10424899	0	1	83,	0,
chr2	10425413	10425510	uc012bqi.1	0	+	10425413	10425413	0	1	97,	0,
chr2	10429256	10429341	uc012bqj.1	0	+	10429256	10429256	0	1	85,	0,
chr2	10429544	10429617	uc012bqk.1	0	+	10429544	10429544	0	1	73,	0,
chr2	10430922	10431031	uc012bql.1	0	+	10430922	10430922	0	1	109,	0,
chr2	10431790	10431887	uc012bqm.1	0	+	10431790	10431790	0	1	97,	0,
chr2	10433293	10433402	uc012bqn.1	0	+	10433293	10433293	0	1	109,	0,
chr2	10435060	10435158	uc012bqo.1	0	+	10435060	10435060	0	1	98,	0,
chr2	10436221	10436301	uc012bqp.1	0	+	10436221	10436221	0	1	80,	0,
chr2	10437446	10437548	uc012bqq.1	0	+	10437446	10437446	0	1	102,	0,
chr2	10439230	10439357	uc012bqr.1	0	+	10439230	10439230	0	1	127,	0,
chr2	10439781	10439906	uc012bqs.1	0	+	10439781	10439781	0	1	125,	0,
chr2	10292077	10516880	uc008ihv.2	0	+	10314936	10512197	0	23	102,51,142,95,241,89,247,98,102,148,83,124,114,43,74,143,110,176,99,317,258,129,4824,	0,9734,22814,31538,33987,67496,69416,75234,86454,90874,153494,160040,172482,176980,185768,187117,197910,204885,207078,207364,208684,210093,219979,
chr2	11094008	11222853	uc008iic.1	0	+	11148494	11221752	0	18	79,127,200,61,163,32,86,130,110,118,161,174,92,63,139,189,129,1260,	0,54477,60148,63636,72871,74417,74546,75819,80687,81789,83775,88271,104633,107084,111364,118007,126913,127585,
chr2	11261115	11265733	uc008iid.1	0	+	11261115	11261115	0	4	337,162,156,954,	0,1896,2954,3664,
chr2	11393057	11423717	uc008iik.2	0	-	11397390	11423327	0	18	3113,53,23,174,87,65,63,130,105,147,208,125,57,75,67,97,126,466,	0,4323,6605,8767,9816,10440,10623,11014,12498,12774,13224,14788,17295,18240,18859,21129,22472,30194,
chr2	11507065	11524826	uc008iio.1	0	-	11507251	11522368	0	12	290,73,99,74,164,142,57,98,167,117,138,115,	0,395,1428,2282,3489,5250,7969,9892,11190,12613,15180,17646,
chr2	11564418	11614821	uc008iiq.2	0	+	11564627	11611409	0	8	273,177,114,216,72,72,67,3437,	0,31503,34035,37418,39139,40262,41585,46966,
chr2	11627474	11655589	uc008iix.1	0	+	11627474	11654876	0	7	97,195,93,198,33,76,813,	0,12416,14165,17565,18248,24723,27302,
chr2	11664199	11699154	uc008ijc.1	0	-	11664489	11699059	0	21	461,132,107,126,198,76,122,100,137,87,88,223,169,95,93,191,136,131,590,156,96,	0,1053,4487,5791,6364,6958,8878,9094,13068,13844,14029,14867,15707,17356,17908,20258,21297,21530,24549,27203,34859,
chr2	11699379	11711950	uc012bqv.1	0	+	11700215	11711518	0	7	1150,221,43,109,162,79,590,	0,1924,3724,5888,6538,8471,11981,
chr2	12028286	12223547	uc008ijk.1	0	-	12030741	12223409	0	30	2542,123,102,114,129,159,106,81,80,93,148,68,138,155,56,108,46,192,206,53,57,44,45,126,46,62,124,101,134,344,	0,4315,13287,25779,33718,48712,53662,67493,71984,75999,82813,84511,85046,86752,87719,93415,98071,123390,126044,135751,138486,140850,143421,146793,149303,150509,155398,158573,194178,194917,
chr2	12222947	12233942	uc008ijm.1	0	+	12222947	12222947	0	2	269,2429,	0,8566,
chr2	12268890	12341087	uc008ijn.1	0	-	12269680	12340879	0	15	940,72,88,73,73,81,71,80,74,115,52,171,61,80,302,	0,3665,8013,9641,17183,34839,39345,48915,50229,52759,53761,56734,58596,62737,71895,
chr2	12845667	12925080	uc008iju.1	0	+	12899812	12922694	0	5	158,458,266,141,2597,	0,54119,56252,70709,76816,
chr2	12923513	12932491	uc008ijv.1	0	-	12925891	12932474	0	2	2558,605,	0,8373,
chr2	12998635	13192905	uc008ijw.1	0	-	12999131	13192646	0	9	599,133,115,83,119,121,51,112,79,	0,92989,139761,140180,142000,147296,164736,193902,194191,
chr2	13197964	13413503	uc008ijz.1	0	-	13198354	13413440	0	67	498,236,166,182,148,206,163,209,218,130,201,150,157,188,226,122,150,207,172,182,141,210,179,175,184,191,147,198,193,185,206,133,129,111,114,160,170,175,182,151,188,157,182,161,190,131,217,166,179,145,191,163,182,235,113,187,122,102,132,163,127,104,102,39,96,130,176,	0,2024,3738,6567,7643,10643,11207,17860,29921,32184,34177,37644,38315,41819,43452,44831,46613,48819,50318,55143,55975,57008,58437,59750,63485,63804,66097,71185,71662,73513,74534,79230,80246,81781,83919,85865,105420,107532,112501,127628,148334,150614,151499,152270,154477,164077,167917,168583,169630,170608,179011,180267,182608,189477,191272,192376,193424,197060,199699,201722,202732,209709,210417,21…
chr2	13431787	13466291	uc008ika.2	0	-	13433144	13466259	0	11	1530,130,58,344,84,70,66,72,77,110,96,	0,5854,6498,9595,11102,11917,12663,13265,15457,23223,34408,
chr2	13495937	13504453	uc008ikb.2	0	+	13496058	13504141	0	9	684,61,96,162,126,221,44,86,354,	0,1230,4102,4278,5110,5707,6329,7302,8162,
chr2	13576564	13715147	uc008ikc.1	0	-	13578448	13715071	0	8	2353,93,113,145,87,90,99,177,	0,10482,13847,17545,41890,68505,137816,138406,
chr2	13948457	13977662	uc008ikd.1	0	-	13948550	13977494	0	7	176,179,122,89,19,118,305,	0,8948,14003,17952,18117,18307,28900,
chr2	13991959	13995561	uc008ikf.1	0	-	13991959	13991959	0	2	448,352,	0,3250,
chr2	13995738	14069957	uc008ikh.1	0	+	13995923	14068107	0	14	225,85,76,96,147,91,193,95,89,88,55,154,176,2112,	0,28289,41705,41866,43277,54434,54867,56912,60241,63375,64024,64844,67590,72107,
chr2	14096150	14143620	uc008ikj.1	0	+	14096216	14141063	0	4	317,73,142,3126,	0,17730,21426,44344,
chr2	14182629	14182708	uc012bqz.1	0	+	14182629	14182629	0	1	79,	0,
chr2	14151040	14253650	uc008ikk.2	0	+	14151139	14252802	0	30	160,402,174,165,114,147,186,158,111,116,149,200,128,88,145,42,164,68,101,143,115,167,103,233,166,150,114,165,42,1102,	0,8712,14704,19393,27590,31775,36936,40725,41850,46873,50422,59573,63105,64032,65386,74697,75902,77050,78473,79265,80554,85820,87428,89687,92359,95814,98373,99006,100469,101508,
chr2	14310024	14416604	uc008ikl.2	0	+	14310947	14416176	0	13	101,335,282,208,173,175,173,150,108,67,159,188,557,	0,846,7674,11741,16545,19042,31658,45808,47261,55614,61369,63558,106023,
chr2	14642268	14644249	uc012bra.1	0	+	14642268	14642268	0	1	1981,	0,
chr2	14628460	14661349	uc008iko.1	0	-	14628460	14628460	0	3	1603,97,111,	0,9164,32778,
chr2	14662016	14685103	uc008ikq.1	0	-	14662016	14662016	0	3	270,128,236,	0,5562,22851,
chr2	14526742	14885294	uc008ikn.1	0	+	14535894	14882306	0	5	136,93,120,123,3013,	0,9148,269654,353650,355539,
chr2	14525932	14908560	uc008ikm.1	0	+	14526077	14907703	0	14	253,93,120,123,137,77,134,81,59,110,152,96,189,1346,	0,9958,270464,354460,356349,359600,363636,367256,367756,370824,377000,378482,379945,381282,
chr2	14916757	14970939	uc008ikt.2	0	-	14917939	14970623	0	11	1416,126,149,145,120,82,154,110,80,156,391,	0,3036,14279,18009,34898,41144,42943,44602,47096,52017,53791,
chr2	14976988	15000818	uc008iky.1	0	+	14977152	14997931	0	6	213,61,148,84,152,2936,	0,12777,14458,17762,19600,20894,
chr2	16277948	16673742	uc008ikz.1	0	+	16278752	16672934	0	14	916,212,147,70,123,119,100,96,82,67,148,39,161,925,	0,155700,191795,209014,282265,293787,304452,313172,313501,346995,355760,357348,372931,394869,
chr2	17296645	17312635	uc008ilb.1	0	-	17296812	17312516	0	5	302,93,93,93,197,	0,1604,4731,13673,15793,
chr2	17314529	17384416	uc008ile.1	0	-	17314529	17382165	0	16	126,111,111,111,111,108,105,114,102,102,111,111,105,72,88,123,	0,263,4154,7571,11261,18183,20780,31618,41013,41976,50812,57297,59587,67382,67555,69764,
chr2	17268360	17652695	uc008ila.1	0	-	17270320	17652488	0	7	2137,107,172,108,85,95,276,	0,3971,27451,183176,243359,382635,384059,
chr2	17918048	17918573	uc008ili.1	0	-	17918164	17918500	0	1	525,	0,
chr2	17948875	17952204	uc008ilk.2	0	+	17948875	17948875	0	1	3329,	0,
chr2	17946815	17959368	uc008ilj.2	0	-	17949616	17959334	0	2	3050,175,	0,12378,
chr2	17965713	17970076	uc008ill.1	0	-	17967236	17969966	0	1	4363,	0,
chr2	17976897	18134017	uc008ilm.1	0	+	17986661	18132439	0	23	101,160,80,55,110,104,94,96,96,256,570,45,33,179,118,73,155,189,89,365,97,198,1623,	0,9764,15854,46187,54511,66974,68448,70863,91506,104185,107046,114983,115772,130947,141312,142654,148330,150730,151280,151509,152512,153479,155497,
chr2	18127959	18314457	uc008ilt.2	0	-	18138883	18314127	0	13	3088,81,449,49,120,164,91,94,98,166,47,102,540,	0,10912,13118,16380,25371,78290,87621,100640,101582,102451,110025,110566,185958,
chr2	18594088	18597843	uc008ilx.1	0	+	18594091	18597553	0	8	142,112,64,35,61,57,60,350,	0,1433,1663,1819,2194,2347,2488,3405,
chr2	18598644	18608256	uc008ily.1	0	+	18603438	18606108	0	10	452,131,97,56,51,109,40,99,81,2478,	0,4775,5205,5821,5963,6157,6351,6647,6968,7134,
chr2	18620648	18671232	uc008ima.1	0	+	18620696	18671159	0	11	73,96,167,184,206,174,153,192,117,146,143,	0,146,11445,16619,32918,33977,35091,38181,43731,46437,50441,
chr2	18763882	18919748	uc008imb.1	0	-	18766009	18919622	0	10	2205,104,244,114,39,147,153,97,98,270,	0,3619,5178,10557,23856,30028,46796,63973,65799,155596,
chr2	18919945	18921431	uc012bre.1	0	+	18919945	18919945	0	1	1486,	0,
chr2	19120744	19231861	uc008imd.1	0	+	19123394	19231753	0	20	240,49,118,126,69,176,195,184,153,106,250,137,169,98,102,96,48,198,163,318,	0,2649,36364,39523,44831,45425,49469,54738,69955,70907,86769,89707,93864,96271,97205,97698,98788,101354,104678,110799,
chr2	19265943	19270827	uc008ime.1	0	+	19265943	19265943	0	4	803,123,98,457,	0,3248,4197,4427,
chr2	19293262	19316597	uc008imf.1	0	+	19293309	19315982	0	5	144,101,77,148,720,	0,6526,11605,21572,22615,
chr2	19363134	19368301	uc008img.1	0	-	19363134	19363134	0	4	176,92,200,448,	0,273,4276,4719,
chr2	19367289	19369128	uc012brh.1	0	+	19367487	19368793	0	2	973,535,	0,1304,
chr2	19444406	19444453	uc012bri.1	0	-	19444406	19444406	0	1	47,	0,
chr2	19384463	19475537	uc008imi.1	0	-	19384754	19475507	0	17	350,49,81,88,66,80,63,249,72,66,59,148,156,75,144,121,137,	0,12722,12855,14949,17537,17678,18084,31147,32220,48945,53418,54699,61129,70925,77432,79538,90937,
chr2	19577432	19579524	uc012brj.1	0	-	19577432	19577432	0	1	2092,	0,
chr2	19579688	19582217	uc008imj.2	0	+	19579688	19581053	0	1	2529,	0,
chr2	19916324	19916689	uc008iml.1	0	+	19916324	19916324	0	1	365,	0,
chr2	20211520	20732162	uc008imm.1	0	+	20211633	20730837	0	22	148,188,284,199,199,94,833,105,50,167,176,131,148,457,184,155,168,120,78,1599,123,1826,	0,50028,240065,372004,419511,423461,453565,469653,470321,476551,488132,491048,491904,495150,498534,507983,508722,511648,515691,515881,518008,518816,
chr2	20769545	20889348	uc012brl.1	0	-	20770338	20889037	0	25	2467,32,106,42,126,90,74,79,156,143,137,65,285,126,37,103,159,1891,30,55,79,93,25,180,392,	0,5119,7016,7435,7662,10982,11148,11799,11962,12385,13052,13267,15161,17346,19883,23473,23691,32042,35281,39187,41956,44166,64358,66713,119411,
chr2	20890500	20891975	uc012brm.1	0	+	20890500	20890500	0	2	510,875,	0,600,
chr2	21102357	21126992	uc008ina.1	0	-	21102571	21126775	0	5	388,147,224,146,294,	0,8436,13544,15919,24341,
chr2	21127350	21136636	uc008inb.1	0	+	21133063	21135307	0	3	122,157,3620,	0,4161,5666,
chr2	21289193	21752169	uc008inf.1	0	+	21289882	21749320	0	11	1591,106,103,224,69,110,239,139,106,147,4307,	0,31754,185732,209256,281390,379109,415497,442984,448019,457577,458669,
chr2	22149129	22473772	uc012brn.1	0	+	22149262	22473689	0	34	140,185,135,105,100,77,146,66,156,100,117,105,84,203,99,115,127,211,145,154,89,130,80,78,206,112,163,124,889,145,107,41,144,204,	0,13548,18013,38554,39601,55084,64303,66970,70060,96071,104868,105925,106125,112611,134090,134526,168719,172259,179807,195725,248805,250725,252727,253248,264605,271381,274079,280620,283731,286103,306472,307500,308509,324439,
chr2	22477846	22549397	uc008ink.1	0	+	22478182	22545866	0	16	412,60,150,234,91,113,116,80,55,117,65,79,150,108,90,3705,	0,1109,1362,2471,7064,7621,12603,27902,43908,45920,47374,51617,58961,62632,63053,67846,
chr2	22629846	22731173	uc008ino.2	0	+	22672472	22730841	0	14	195,72,88,302,78,160,122,87,144,111,99,115,113,854,	0,42626,45278,48968,52523,59929,61591,75210,78740,83896,92566,93308,97122,100473,
chr2	22751041	22795779	uc008inq.1	0	+	22751150	22795483	0	11	241,65,121,131,142,112,110,81,114,81,437,	0,5759,6231,11273,17078,19680,19893,34018,34222,40037,44301,
chr2	22795508	22895760	uc008ins.1	0	-	22797391	22895585	0	11	2059,186,87,177,101,141,101,15,177,168,292,	0,6587,10195,13446,17029,20718,22412,23225,31094,54534,99960,
chr2	22924591	22970032	uc008ioa.1	0	+	22924789	22968037	0	13	213,169,121,73,115,135,198,107,229,203,42,110,2008,	0,379,6418,9072,11267,18413,20519,21404,25217,30490,41173,41582,43433,
chr2	22972063	23011544	uc008iob.2	0	-	22973954	23011381	0	12	2049,102,114,139,1107,173,148,107,89,140,138,346,	0,3913,4349,15136,16081,20327,23364,23955,28820,29498,34444,39135,
chr2	23012065	23054156	uc008ioe.1	0	+	23012218	23052551	0	19	186,132,163,99,110,151,84,83,91,153,133,63,113,156,152,127,74,87,1749,	0,3646,5955,7953,11739,16410,18623,24480,26667,29632,30320,31234,34467,35861,36542,37971,38189,38776,40342,
chr2	23062995	23122649	uc008iof.2	0	+	23063331	23122292	0	11	629,115,174,107,138,38,31,49,73,74,414,	0,4917,5184,19406,22633,26377,33448,37601,49455,56194,59240,
chr2	23176765	23257493	uc008iog.1	0	+	23177008	23255943	0	2	294,2285,	0,78443,
chr2	23365573	23427624	uc008ioh.2	0	-	23366835	23401041	0	11	1407,54,143,123,56,178,128,152,122,136,262,	0,4951,5094,7775,27274,27407,33143,34692,35099,35390,61789,
chr2	23858431	23904899	uc008iok.1	0	-	23859112	23904344	0	7	1043,94,134,108,53,147,60,	0,6097,11304,16190,42729,45776,46408,
chr2	23927240	23952115	uc008iol.1	0	-	23927506	23952055	0	7	343,98,168,92,88,461,129,	0,4283,15406,19357,22085,22883,24746,
chr2	24008691	24015623	uc008ion.1	0	+	24010109	24015450	0	5	62,94,108,140,386,	0,1415,2057,5612,6546,
chr2	24041995	24049087	uc008ioo.2	0	+	24042697	24048316	0	5	275,143,108,140,981,	0,683,1225,2146,6111,
chr2	24070936	24081221	uc008ioq.1	0	+	24071366	24080117	0	6	119,58,114,140,214,238,	0,388,534,1119,8968,10047,
chr2	24132473	24137952	uc012brp.1	0	+	24133018	24136892	0	5	170,53,86,128,1285,	0,524,2708,3857,4194,
chr2	24146715	24149340	uc008iou.1	0	+	24146743	24149289	0	4	60,86,128,264,	0,1550,1968,2361,
chr2	24200890	24207011	uc008iox.2	0	+	24200972	24205150	0	4	201,89,113,2077,	0,2095,3145,4044,
chr2	24240916	24264249	uc008ioz.1	0	+	24249645	24262754	0	17	66,1019,129,109,355,180,81,113,59,90,44,161,71,164,145,144,1753,	0,8625,10908,11280,11814,15024,15617,15824,16127,16335,17474,17803,18985,19340,19910,20290,21580,
chr2	24298354	24320909	uc008ipc.1	0	+	24298354	24298354	0	4	192,89,217,2591,	0,8426,18206,19964,
chr2	24276079	24331086	uc008ipb.1	0	-	24277067	24330617	0	12	1065,87,102,207,121,176,126,89,198,166,108,82,	0,2409,8967,15203,15888,20080,20518,21032,22380,24006,54513,54925,
chr2	24461222	24618672	uc008ipe.1	0	-	24462089	24618567	0	47	1398,245,205,117,136,128,113,108,109,97,128,145,92,66,117,84,111,165,202,138,161,97,12,107,60,130,127,218,768,107,68,118,73,132,113,113,210,90,57,116,104,191,153,92,140,106,389,	0,1739,2239,4140,4408,11116,11971,12552,16896,19535,26196,29393,31723,32969,33391,42776,43194,44291,44724,45378,47201,48681,51008,51588,52788,53162,56051,72119,73173,80065,81997,85038,91572,91870,94223,96805,100432,112327,113342,114238,115605,124968,126493,128242,152579,156073,157061,
chr2	24646293	24775110	uc012brr.1	0	-	24647469	24775094	0	26	1357,176,79,87,116,78,145,168,155,105,102,123,107,83,168,227,144,146,121,78,189,137,172,557,67,37,	0,1507,10733,11247,12240,13169,13986,14300,15440,22753,24957,34171,45622,46802,47927,48756,49862,57170,65832,67399,72449,72998,86681,93372,96229,128780,
chr2	24780871	24790801	uc008ipn.2	0	-	24781125	24790665	0	8	325,439,177,183,155,51,111,254,	0,404,920,1193,1526,1774,2377,9676,
chr2	24805321	24814933	uc008ipo.1	0	+	24805516	24814581	0	6	246,60,107,141,181,496,	0,1671,2784,3434,8234,9116,
chr2	24817941	24828991	uc008ipq.2	0	+	24817998	24827530	0	9	204,134,88,95,173,70,66,173,1949,	0,601,1034,3138,4080,6463,6628,7084,9101,
chr2	24827989	24830618	uc008ipu.1	0	-	24829770	24830178	0	2	2212,211,	0,2418,
chr2	24831552	24909592	uc008ipw.2	0	+	24831803	24909313	0	35	281,75,88,80,92,141,160,81,129,81,124,138,101,144,78,206,132,124,114,70,150,64,169,183,119,157,117,70,117,149,153,111,85,104,402,	0,4001,4170,4680,5744,5999,7457,11086,19245,20124,21194,22589,26582,26856,34681,35473,39117,40474,43371,45909,53474,62804,63570,64913,66056,71575,73966,74225,74822,75568,75999,76275,76520,77362,77638,
chr2	24909898	24918401	uc008iqb.1	0	+	24910120	24917289	0	16	293,62,501,76,6,69,53,90,125,84,34,71,80,103,76,1210,	0,619,1257,2722,3586,3874,4642,5226,5760,6100,6313,6435,6680,6883,7114,7293,
chr2	24935842	24941239	uc008iqf.1	0	+	24937341	24940672	0	10	229,142,118,151,160,237,264,111,135,759,	0,1483,1710,2605,2897,3175,3502,3938,4403,4638,
chr2	24941189	24950725	uc008iqh.2	0	-	24941243	24950444	0	12	185,115,115,155,89,70,48,108,135,109,83,458,	0,303,516,950,1269,1460,3504,4500,4822,6051,6872,9078,
chr2	24997316	25000916	uc008iqj.1	0	-	24997316	24997316	0	3	2137,91,418,	0,2243,3182,
chr2	25036277	25038852	uc008iqk.1	0	+	25036630	25036975	0	1	2575,	0,
chr2	25048239	25052333	uc008iql.2	0	-	25050128	25051409	0	2	3206,222,	0,3872,
chr2	25055231	25067009	uc008iqm.2	0	-	25055839	25066723	0	13	755,109,142,107,143,96,103,113,186,231,100,164,388,	0,947,1333,3429,3636,4175,4486,5415,6448,10142,10726,10997,11390,
chr2	25068078	25070150	uc008iqp.2	0	-	25068558	25070121	0	6	614,295,89,135,161,136,	0,730,1272,1449,1677,1936,
chr2	25074264	25077801	uc008iqr.2	0	+	25074320	25077691	0	7	112,215,260,127,95,118,199,	0,1389,1708,2057,2574,2919,3338,
chr2	25077677	25080222	uc008iqs.2	0	-	25077827	25080110	0	4	1211,111,109,169,	0,1776,1966,2376,
chr2	25084416	25089727	uc008iqt.2	0	-	25084570	25088907	0	13	619,125,117,168,88,90,196,112,144,129,87,124,28,	0,1676,1876,2079,2326,2524,2771,3054,3250,3483,4071,4406,5283,
chr2	25089995	25092307	uc008iqu.1	0	-	25091388	25091859	0	2	1865,156,	0,2156,
chr2	25094338	25095417	uc008iqv.2	0	-	25094589	25095018	0	2	688,93,	0,986,
chr2	25098448	25099781	uc012bru.1	0	+	25098815	25099613	0	1	1333,	0,
chr2	25100338	25110934	uc008iqw.1	0	-	25103229	25110871	0	14	3036,95,119,150,115,108,221,122,210,102,99,98,78,198,	0,3141,3303,3517,3813,4086,4281,4586,4975,5277,5461,6902,10045,10398,
chr2	25110958	25111872	uc008iqz.1	0	+	25111189	25111600	0	1	914,	0,
chr2	25118117	25125406	uc008ira.2	0	+	25118207	25124938	0	4	1956,214,107,531,	0,6234,6535,6758,
chr2	25126558	25127938	uc008irc.1	0	-	25126993	25127869	0	3	543,200,121,	0,890,1259,
chr2	25127985	25141436	uc008ird.2	0	+	25128035	25140983	0	13	212,623,133,175,120,118,182,142,76,204,130,236,666,	0,449,1334,2200,3850,5170,5858,6706,7661,7817,12096,12471,12785,
chr2	25143664	25144707	uc008irf.2	0	+	25143694	25144665	0	4	118,136,30,232,	0,272,620,811,
chr2	25145430	25146713	uc008irg.2	0	+	25145508	25146580	0	2	751,456,	0,827,
chr2	25146739	25154448	uc008irj.1	0	+	25146739	25146739	0	4	123,255,168,2348,	0,2437,4654,5361,
chr2	25147766	25174683	uc008irk.2	0	-	25147887	25174406	0	20	238,111,146,110,162,158,149,113,119,165,128,142,84,145,175,122,101,177,135,535,	0,2191,3545,3778,4301,4630,4901,5123,5349,5541,5939,6147,11479,11660,12791,13038,18128,21181,24508,26382,
chr2	25182969	25188091	uc008irn.1	0	-	25182969	25182969	0	2	1272,424,	0,4698,
chr2	25188262	25207733	uc008irp.2	0	+	25188379	25206085	0	13	234,109,116,155,110,186,149,189,191,121,198,132,1852,	0,692,1634,5370,8864,10481,12225,12663,15293,15828,16427,16708,17619,
chr2	25207809	25211852	uc008irq.1	0	-	25207938	25211847	0	13	277,71,65,157,119,61,167,82,136,164,140,114,102,	0,396,863,1070,1318,1943,2178,2451,2603,3268,3524,3739,3941,
chr2	25217011	25221146	uc008irr.1	0	-	25217166	25221135	0	9	248,67,186,141,194,173,176,205,300,	0,579,1171,1752,2314,2609,3020,3389,3835,
chr2	25227840	25233733	uc008iru.1	0	+	25227950	25232000	0	7	678,102,113,147,108,111,1862,	0,1095,2631,3364,3647,3843,4031,
chr2	25251393	25256843	uc008irw.2	0	+	25251492	25256493	0	9	216,118,151,160,228,255,120,135,554,	0,1522,2127,2417,2658,3408,3743,4690,4896,
chr2	25258602	25265014	uc008irx.1	0	+	25258773	25264711	0	9	283,147,141,174,67,88,80,97,396,	0,3132,4513,4758,5031,5177,5524,5822,6016,
chr2	25279213	25281893	uc012bry.1	0	+	25279334	25281421	0	2	275,1488,	0,1192,
chr2	25298298	25298354	uc012bsb.1	0	+	25298298	25298298	0	1	56,	0,
chr2	25284193	25304059	uc008isc.1	0	+	25284289	25303396	0	48	162,94,112,164,128,111,219,368,160,129,165,97,174,103,115,191,151,205,165,181,213,197,183,185,121,237,207,103,320,214,106,112,61,175,116,148,124,133,118,179,142,135,104,93,103,138,201,699,	0,3322,4424,4620,5008,5290,5635,6216,6825,7694,7915,8156,8571,8814,8991,9219,9557,9784,10127,10393,10653,11851,12136,12514,12805,13201,13517,13976,14161,14555,14855,15052,15253,15396,15651,15848,16140,16398,16634,16876,17296,17537,17764,17941,18117,18304,18526,19167,
chr2	25312362	25314292	uc008isd.1	0	+	25312398	25314243	0	6	72,110,126,107,176,208,	0,818,1006,1272,1461,1722,
chr2	25315007	25316614	uc008ise.1	0	-	25315181	25316431	0	7	214,85,66,191,50,61,308,	0,287,521,679,957,1167,1299,
chr2	25322231	25325269	uc008isf.1	0	-	25322845	25325193	0	7	120,59,102,117,77,140,190,	0,575,1106,1360,2121,2276,2848,
chr2	25346364	25349431	uc008ish.1	0	-	25346443	25349376	0	6	108,102,123,77,137,169,	0,1163,1396,1586,2377,2898,
chr2	25354175	25356026	uc008isi.1	0	-	25354329	25355751	0	7	168,39,102,108,71,137,413,	0,249,358,742,933,1183,1438,
chr2	25356297	25360990	uc008isj.1	0	+	25357478	25360485	0	9	109,216,158,175,149,430,148,213,761,	0,1158,1623,2093,2347,2659,3402,3639,3932,
chr2	25373501	25402414	uc008ism.1	0	-	25374929	25394573	0	11	1647,149,178,282,75,75,162,99,79,219,33,	0,2346,6358,6885,9492,10250,12305,18694,19089,20884,28880,
chr2	25413419	25417602	uc008isn.1	0	+	25413471	25417432	0	5	130,52,161,94,232,	0,2251,2640,3069,3951,
chr2	25418634	25426836	uc008iso.1	0	-	25418826	25426737	0	29	255,176,109,128,135,147,91,119,138,220,137,135,117,112,125,132,129,189,85,174,89,138,126,85,131,126,174,123,145,	0,417,1051,1237,1461,1710,1981,2165,2369,2596,2905,3131,3337,3597,3789,4012,4238,4471,4744,5070,5343,5515,5844,6114,6271,6579,6792,7042,8057,
chr2	25428950	25430391	uc008isp.1	0	-	25429126	25430359	0	3	269,125,189,	0,757,1252,
chr2	25430935	25435619	uc008isq.1	0	-	25432492	25435417	0	1	4684,	0,
chr2	25438537	25463966	uc008isr.1	0	-	25439310	25463762	0	15	971,59,169,229,210,151,353,104,106,141,92,53,48,135,334,	0,1085,1758,2290,2606,3850,4257,5591,9280,9749,13415,15127,18333,19403,25095,
chr2	25464148	25473198	uc012bsc.1	0	-	25464194	25473124	0	14	165,97,111,169,161,101,55,126,123,105,168,78,122,144,	0,631,802,996,1841,2817,3303,3440,4929,6780,7516,7903,8357,8906,
chr2	25475585	25477522	uc008isy.2	0	-	25476036	25477507	0	5	465,108,84,67,69,	0,1000,1309,1542,1868,
chr2	25480186	25483494	uc008isz.1	0	-	25480360	25483356	0	10	422,135,130,128,36,36,36,54,114,226,	0,546,767,1345,1589,1974,2300,2611,2769,3082,
chr2	25471526	25487278	uc008isw.1	0	+	25471526	25471526	0	9	173,605,51,77,54,93,110,68,120,	0,577,9263,11286,11649,13012,14666,15188,15632,
chr2	25508637	25511736	uc008ita.1	0	+	25508659	25511634	0	7	115,131,71,105,90,26,114,	0,1043,1627,1997,2181,2364,2985,
chr2	25513474	25517164	uc008itb.1	0	+	25513500	25517074	0	7	143,137,80,105,102,26,102,	0,363,2102,2681,2940,3127,3588,
chr2	25532305	25537127	uc012bse.1	0	+	25532335	25536975	0	7	123,140,71,111,102,26,155,	0,296,3271,3920,4150,4465,4667,
chr2	25538245	25541601	uc008ite.1	0	+	25538305	25541104	0	6	162,140,71,108,99,526,	0,789,1303,1570,2317,2830,
chr2	25555593	25558846	uc008itf.1	0	+	25555610	25558272	0	7	104,134,71,114,102,24,164,	0,636,1005,1488,2103,2656,3089,
chr2	25562398	25563239	uc008itg.1	0	+	25562445	25562958	0	1	841,	0,
chr2	25561369	25565236	uc012bsf.1	0	-	25561369	25561369	0	2	1506,99,	0,3768,
chr2	25592528	25595617	uc008ith.1	0	+	25592576	25595134	0	7	135,134,71,111,102,27,152,	0,652,990,1519,2216,2580,2937,
chr2	25621088	25623619	uc008iti.1	0	+	25621092	25623503	0	7	109,122,71,111,102,27,142,	0,471,768,1065,1940,2217,2389,
chr2	25632536	25635799	uc008itj.2	0	+	25632555	25635703	0	6	115,137,74,108,102,116,	0,681,1048,1972,2231,3147,
chr2	25640136	25642542	uc008itk.1	0	+	25640136	25640136	0	3	69,96,431,	0,956,1975,
chr2	25649486	25671356	uc008itl.1	0	-	25649576	25669718	0	5	760,138,48,86,59,	0,1177,17041,20152,21811,
chr2	25678672	25681057	uc008itm.1	0	+	25678679	25680436	0	7	103,137,74,111,102,45,267,	0,407,827,1280,1516,1747,2118,
chr2	25698516	25702768	uc008itn.1	0	-	25698676	25702715	0	8	363,77,187,134,125,148,135,118,	0,927,1489,2265,2656,3212,3721,4134,
chr2	25733380	25773793	uc008itp.1	0	+	25733400	25771637	0	32	175,42,80,100,57,49,60,75,84,95,181,165,137,64,109,109,150,239,235,106,173,72,135,112,102,84,123,21,331,63,88,2277,	0,4335,10208,10898,12988,13330,14197,14473,14613,15268,16421,20410,20838,22362,22511,23028,23348,23891,25498,27412,28802,29414,29655,30184,31344,31733,31953,32405,33165,34794,37918,38136,
chr2	25782357	25838802	uc008itw.2	0	-	25785245	25838458	0	17	3188,119,116,100,209,137,2368,85,92,178,97,140,142,81,162,263,501,	0,6753,7382,8624,9012,9677,11108,14027,14540,17588,18104,18296,25840,29409,38825,39848,55944,
chr2	25852477	25877280	uc008itz.2	0	-	25854471	25877054	0	10	2110,139,87,235,109,103,108,74,121,364,	0,8368,9569,10761,11903,12203,13564,17934,19338,24439,
chr2	25911055	25978331	uc008iuc.1	0	-	25915481	25945942	0	6	4938,98,106,165,940,123,	0,6037,6656,8918,34007,67153,
chr2	25992333	25993823	uc008iue.1	0	-	25992333	25992333	0	1	1490,	0,
chr2	25994065	25995063	uc008iuf.1	0	+	25994065	25994065	0	2	394,180,	0,818,
chr2	26055731	26062076	uc008iuh.1	0	-	26056612	26061958	0	6	1300,169,152,203,172,212,	0,1882,2138,2762,3738,6133,
chr2	26064649	26092940	uc008iuj.1	0	-	26065110	26092872	0	13	664,186,189,151,123,130,135,146,91,106,49,101,378,	0,2144,4851,8503,9479,11500,11779,13091,15711,16019,17108,19217,27913,
chr2	26127166	26150077	uc008ium.1	0	-	26127262	26149903	0	10	292,172,361,70,98,1139,93,99,506,317,	0,3815,4260,4770,8285,8838,16288,18051,21691,22594,
chr2	26175289	26203757	uc008iup.2	0	+	26175382	26202533	0	14	257,222,136,143,124,116,156,109,124,71,180,157,209,1431,	0,2644,3738,4119,4643,5028,5567,6444,7522,19866,20635,24832,25381,27037,
chr2	26203637	26207630	uc008iur.2	0	-	26205924	26207532	0	3	2441,140,338,	0,3217,3655,
chr2	26207831	26215067	uc008iut.1	0	-	26207831	26215067	0	12	100,77,74,49,42,192,126,144,180,305,138,184,	0,173,629,2045,2518,3021,4446,4873,5153,5399,6502,7052,
chr2	26218284	26236173	uc008iuv.2	0	-	26219177	26234143	0	23	256,131,1418,28,111,71,265,474,80,95,95,107,148,165,73,105,82,79,126,168,47,143,105,	0,873,1855,3644,4426,4970,5379,6374,7147,8021,9966,10209,10554,11256,11727,11878,12843,13390,13835,14104,15256,15729,17784,
chr2	26238319	26244836	uc008iuy.1	0	-	26239117	26244738	0	10	895,140,63,112,74,408,116,69,150,168,	0,1882,2283,2698,3190,4104,4756,5692,6116,6349,
chr2	26244867	26252641	uc008ive.1	0	+	26244884	26251108	0	13	85,203,80,83,95,101,264,93,119,91,63,145,1703,	0,588,883,1147,1736,2518,3064,3558,3738,3949,4170,5677,6071,
chr2	26251768	26264708	uc008ivf.1	0	-	26253358	26264107	0	10	1723,137,116,162,108,120,125,98,124,1422,	0,2307,2984,3164,3787,4124,4637,5352,5851,11518,
chr2	26264950	26300736	uc008ivi.1	0	-	26266404	26297521	0	30	1523,78,75,95,138,112,57,78,150,83,246,184,114,141,106,112,118,82,98,246,139,62,143,175,199,124,98,137,3684,142,	0,3405,4940,5876,6203,6686,6940,7203,10190,11943,12577,14023,14452,14986,15763,16045,16336,16649,17020,18709,19384,19631,19943,20646,20963,21674,23900,26481,28956,35644,
chr2	26301464	26314899	uc008ivk.1	0	+	26301464	26301464	0	3	256,140,964,	0,11728,12471,
chr2	26313421	26359342	uc008ivl.2	0	-	26315050	26359078	0	34	3075,98,148,296,166,88,217,149,402,572,113,258,133,185,154,202,229,153,120,114,146,193,111,234,114,114,186,156,234,123,339,263,79,325,	0,4246,4440,5808,6904,7161,7448,8565,9727,10330,11703,11899,12372,12920,13250,14169,14882,15779,16219,18172,18446,19045,19978,20168,20705,21545,21969,22322,23072,23669,26366,27285,43979,45596,
chr2	26446876	26446949	uc012bsm.1	0	+	26446876	26446876	0	1	73,	0,
chr2	26442149	26448202	uc008ivs.2	0	+	26444597	26447960	0	9	52,125,117,116,96,165,65,163,265,	0,2415,2700,3750,4027,4269,5034,5488,5788,
chr2	26449106	26459730	uc008ivt.1	0	-	26449106	26459730	0	6	176,73,96,176,134,182,	0,1193,2493,2704,3617,10442,
chr2	26483976	26492017	uc012bsn.1	0	+	26484156	26491871	0	5	243,135,108,177,959,	0,4147,6331,6530,7082,
chr2	26493366	26494841	uc012bso.1	0	-	26493366	26493366	0	1	1475,	0,
chr2	26495891	26501464	uc008ivz.1	0	+	26495891	26495891	0	3	3396,108,443,	0,3477,5130,
chr2	26523193	26526802	uc008iwa.1	0	-	26523394	26526787	0	7	224,27,102,111,71,131,108,	0,663,891,1672,2622,2928,3501,
chr2	26698022	26720499	uc008iwb.1	0	-	26698706	26720403	0	6	1372,135,36,57,70,109,	0,3453,4071,5748,6418,22368,
chr2	26746291	26758333	uc008iwc.1	0	-	26747765	26758307	0	5	1954,201,89,204,120,	0,2095,8565,8957,11922,
chr2	26760786	26766162	uc008iwd.1	0	-	26761323	26765935	0	4	727,209,81,350,	0,2826,3726,5026,
chr2	26766326	26768831	uc008iwf.1	0	+	26766347	26768789	0	8	24,121,150,141,80,131,70,147,	0,199,615,1212,1559,1864,2181,2358,
chr2	26768897	26772050	uc012bsq.1	0	-	26768955	26771851	0	9	128,82,163,73,189,83,134,52,274,	0,199,535,797,1329,2054,2218,2577,2879,
chr2	26771940	26775690	uc008iwj.1	0	+	26771945	26775333	0	6	83,155,104,183,167,444,	0,284,1007,2452,2771,3306,
chr2	26775560	26789031	uc008iwl.2	0	-	26777424	26788842	0	6	2131,187,44,77,187,237,	0,4304,4912,5567,6728,13234,
chr2	26789588	26809016	uc008iwm.1	0	+	26790842	26808911	0	19	44,109,45,75,105,71,116,119,164,131,84,117,141,129,129,129,141,80,240,	0,1223,3912,5902,6942,9062,9808,11373,11695,12528,13175,15243,15956,16485,17351,17553,18582,18887,19188,
chr2	26809082	26819906	uc008iwn.1	0	-	26809996	26819838	0	8	1034,75,75,89,194,138,341,335,	0,1932,2726,4916,6661,7040,8820,10489,
chr2	26828935	26865145	uc008iwp.1	0	+	26829056	26864967	0	29	238,70,149,84,125,147,147,163,105,152,64,127,149,121,81,182,136,130,186,193,124,130,180,205,313,147,177,185,370,	0,513,2206,4550,4883,5135,7653,8247,9608,10432,10684,12007,13110,13573,14923,15822,16894,17110,17846,19459,20491,23107,23319,31328,31750,32761,33206,35117,35840,
chr2	26865485	26876609	uc008iwu.1	0	+	26865507	26874498	0	6	140,73,126,108,92,1069,	0,4127,5518,8407,8922,10055,
chr2	26876884	26883518	uc008iwv.1	0	-	26877433	26883425	0	10	705,146,162,109,153,209,100,207,163,182,	0,1354,1723,2170,2818,3220,3858,4536,5776,6452,
chr2	26917155	26927681	uc008iwz.2	0	-	26917707	26927535	0	5	702,117,149,115,281,	0,1066,4655,5717,10245,
chr2	26934900	26964133	uc008ixa.1	0	+	26937224	26963959	0	19	193,91,143,76,103,146,124,81,176,358,370,98,127,214,156,171,177,145,293,	0,2323,3001,3819,4615,5396,5670,7830,10203,14152,16022,19225,22226,23388,23685,24487,25368,28014,28940,
chr2	26965898	26997997	uc008ixc.2	0	-	26967999	26969160	0	3	2512,116,318,	0,3169,31781,
chr2	27021026	27038724	uc008ixe.1	0	+	27021035	27038320	0	12	360,147,258,177,103,167,144,39,60,128,160,539,	0,2666,4805,5805,7197,9308,11801,12207,12681,15470,15964,17159,
chr2	27044901	27102332	uc008ixg.1	0	-	27045038	27100022	0	21	263,136,169,163,94,148,114,139,114,84,142,91,87,130,105,101,124,180,179,355,160,	0,2497,7267,8147,21629,25656,29416,31261,35587,37695,38862,41056,41389,44909,46096,49985,50233,52004,53320,54787,57271,
chr2	27119154	27282345	uc008ixh.1	0	-	27119683	27281999	0	28	577,155,87,124,88,117,53,75,128,22,17,89,102,110,133,86,87,69,96,100,101,69,99,103,69,59,117,550,	0,3595,4516,5264,6493,8140,10053,11365,13581,14962,15556,18266,18654,19674,21998,22804,24971,27715,28174,29035,32488,34033,35739,38373,55293,73045,122855,162641,
chr2	27298038	27299773	uc008ixj.1	0	+	27298038	27298038	0	1	1735,	0,
chr2	27301100	27330918	uc008ixm.2	0	-	27303984	27319618	0	12	3000,126,293,242,192,129,372,215,148,138,305,257,	0,3620,4676,7252,8732,11328,13876,15948,16840,17874,18308,29561,
chr2	27370666	27392055	uc012bsw.1	0	+	27374231	27390377	0	14	134,164,109,74,90,90,84,56,47,76,34,75,88,1779,	0,3482,4202,4596,5180,5426,5681,9959,13127,16492,17846,18190,18621,19610,
chr2	27395948	27401608	uc008ixr.1	0	+	27395948	27395948	0	2	92,3360,	0,2300,
chr2	27532720	27618839	uc008ixs.1	0	+	27532952	27615208	0	10	260,266,151,180,170,130,133,92,106,3779,	0,60098,63852,64563,71411,75111,77022,78998,80560,82340,
chr2	27741944	27895030	uc008ixt.2	0	+	27742335	27892536	0	66	500,168,214,163,132,132,240,174,57,42,63,75,93,57,54,54,54,54,54,45,54,45,54,45,54,45,54,45,54,108,54,54,45,54,45,54,54,54,108,90,54,108,108,54,54,108,54,108,54,108,54,54,54,54,108,54,54,108,54,36,54,256,113,69,234,2641,	0,35592,41617,42954,63202,64202,64862,65848,66544,71797,72060,73962,75637,77643,78826,79172,80505,81714,83320,85022,86723,87443,88019,88268,89130,94047,94612,98624,100296,102714,103613,105569,109281,109436,110444,111138,112301,115145,116058,117436,117617,118754,121323,122683,123599,123745,124660,124817,126250,127035,127682,127945,129429,130014,130670,130856,131001,132016,133512,134343,135856,1381…
chr2	27931998	27940398	uc008ixv.1	0	-	27932094	27940377	0	9	344,135,130,128,33,36,54,114,88,	0,1768,2643,3143,3422,4107,4417,6427,8312,
chr2	27950996	27969371	uc008ixx.1	0	+	27950996	27950996	0	4	61,206,174,2158,	0,4323,14678,16217,
chr2	28061208	28086256	uc008iyd.1	0	+	28061469	28085248	0	6	411,150,156,220,107,1683,	0,2389,6843,8920,16862,23365,
chr2	28303460	28311028	uc008iye.1	0	+	28305879	28309371	0	3	42,217,5207,	0,751,2361,
chr2	28317520	28321844	uc008iyf.1	0	-	28317765	28321789	0	3	434,79,291,	0,3136,4033,
chr2	28323480	28326697	uc008iyi.1	0	+	28323619	28325528	0	4	182,117,130,1755,	0,282,860,1462,
chr2	28352410	28360935	uc008iyl.2	0	+	28353285	28360915	0	7	174,168,66,51,36,135,705,	0,778,1485,5176,5306,6235,7820,
chr2	28388983	28408602	uc008iyo.2	0	+	28389070	28407787	0	18	270,111,194,96,194,398,216,104,85,69,87,33,122,96,202,243,115,991,	0,7247,8826,9391,10090,10525,11546,11951,12397,13688,14070,14649,14920,15206,15491,15826,16985,18628,
chr2	28411339	28418882	uc008iyr.1	0	-	28411577	28418882	0	11	554,198,204,187,118,108,131,198,123,151,66,	0,854,1795,2111,3499,3754,4006,4654,5090,5307,7477,
chr2	28421782	28438799	uc008iys.2	0	-	28423152	28438497	0	12	915,177,143,83,98,81,115,105,196,199,220,455,	0,1345,2222,3029,4156,4350,4850,5933,7114,11613,13255,16562,
chr2	28464969	28477502	uc012bta.1	0	-	28465544	28470896	0	7	754,265,138,272,138,121,134,	0,1969,3331,4227,5305,5827,12399,
chr2	28496762	28546687	uc008iyv.1	0	+	28514204	28542693	0	23	77,63,186,104,153,145,155,74,176,116,112,119,61,105,559,44,167,183,111,123,188,162,4514,	0,10926,17362,20339,21218,22257,23765,24313,29626,30523,31150,31542,33945,34420,34757,36919,37709,38780,39948,40669,44480,44742,45411,
chr2	28547599	28555171	uc008iza.1	0	-	28547660	28551570	0	5	73,148,203,177,70,	0,832,1544,3827,7502,
chr2	28588797	28588871	uc012btb.1	0	+	28588797	28588797	0	1	74,	0,
chr2	28555680	28668685	uc008izd.1	0	+	28555710	28668585	0	13	114,85,50,114,69,82,72,201,132,90,142,81,338,	0,2528,9766,12114,16256,33646,34213,35342,39372,42499,59781,109499,112667,
chr2	28677819	28695880	uc008ize.2	0	-	28682252	28695747	0	5	4498,89,131,1824,478,	0,5178,8202,11250,17583,
chr2	28695925	28761095	uc008izg.2	0	+	28696371	28760277	0	20	455,257,76,44,71,65,45,42,65,120,107,209,177,60,51,140,82,112,163,987,	0,4432,4792,5588,7035,7880,14365,15789,16714,18330,18582,19463,20310,23310,33725,35284,40737,46485,51973,64183,
chr2	28763199	28771941	uc008izh.2	0	-	28765147	28771199	0	3	2243,223,1208,	0,3662,7534,
chr2	28811000	28910586	uc012bte.1	0	-	28811057	28910528	0	6	144,102,106,226,100,253,	0,514,7151,28815,30321,99333,
chr2	28915782	28943170	uc008izk.1	0	+	28920145	28941645	0	12	41,1290,227,186,79,131,235,90,66,86,178,1544,	0,4356,6740,9629,11035,13626,14311,19126,20749,23270,24374,25844,
chr2	28980511	29037991	uc008izm.1	0	+	28982406	29035645	0	26	558,112,190,211,110,220,120,172,88,4119,100,159,233,168,157,102,116,72,150,108,188,93,165,99,88,3072,	0,860,1882,5188,8930,14228,15277,18898,19186,19611,25016,28946,31996,33106,33849,36480,36758,37986,39410,41276,46171,47324,48565,51885,52523,54408,
chr2	29050340	29103560	uc008izo.1	0	-	29050340	29103560	0	9	233,135,168,102,75,27,173,644,213,	0,826,2161,3993,6053,10077,12597,32757,53007,
chr2	29202355	29380308	uc008izs.1	0	+	29202364	29380021	0	8	212,145,131,94,108,42,78,422,	0,3010,66552,124457,153383,162587,175938,177531,
chr2	29475239	29595883	uc008izu.1	0	+	29475522	29593590	0	26	344,137,114,179,157,89,153,121,184,486,203,156,258,86,112,76,85,93,186,85,95,79,102,98,129,2444,	0,59413,60017,66385,69387,79277,79966,80466,80948,82473,87478,90433,99873,102504,105053,106486,110808,113107,113857,114480,114705,116082,116264,116852,117607,118200,
chr2	29617047	29619609	uc012btg.1	0	+	29617083	29619508	0	4	279,108,44,198,	0,1867,2221,2364,
chr2	29631630	29643191	uc008jaa.2	0	-	29633150	29643131	0	8	1846,137,73,82,62,75,132,169,	0,2621,3712,6009,7201,8842,10365,11392,
chr2	29643782	29653263	uc008jac.1	0	+	29643804	29652099	0	7	95,132,97,103,130,94,1336,	0,174,1640,2194,7118,7673,8145,
chr2	29658199	29673042	uc008jaf.1	0	+	29659685	29671253	0	13	281,167,395,159,70,92,110,210,127,138,165,147,1947,	0,1480,2936,4676,6982,7156,8181,8506,8889,9585,9872,10108,12896,
chr2	29682908	29700516	uc008jag.1	0	+	29682920	29698691	0	5	47,71,82,49,1894,	0,5303,14013,15332,15714,
chr2	29701150	29701247	uc012btj.1	0	-	29701150	29701150	0	1	97,	0,
chr2	29725013	29738360	uc008jai.1	0	+	29725057	29737468	0	12	232,111,118,135,205,120,77,107,133,128,204,1145,	0,1529,1781,3069,3314,6111,6494,6667,8510,11119,11421,12202,
chr2	29745239	29787266	uc008jal.2	0	+	29748566	29786181	0	21	202,91,154,126,171,161,130,132,72,72,117,186,110,136,111,105,159,101,163,126,1277,	0,2466,3281,3724,11357,12461,13601,14256,22849,24511,24674,25014,25488,27890,31055,31284,32493,33819,36220,36984,40750,
chr2	29790928	29814952	uc008jaq.2	0	+	29791019	29814035	0	16	190,228,111,149,61,255,229,113,70,143,191,130,105,83,64,986,	0,601,3086,3726,4074,4673,7129,8316,8580,13481,13747,15193,17146,20197,22341,23038,
chr2	29821079	29886970	uc008jar.1	0	+	29833899	29886616	0	57	226,240,126,141,147,134,145,155,136,102,138,111,78,156,205,182,244,123,218,93,135,149,199,105,24,36,48,92,145,182,100,198,147,104,163,15,132,138,105,209,121,122,133,99,160,77,210,297,113,18,63,55,197,54,147,148,480,	0,12817,14517,17600,18054,20605,20835,21218,22774,25382,26299,27077,28053,28240,28601,29836,30461,30864,31177,32596,33566,34354,36671,37755,38114,38945,41063,41934,42283,42514,45139,45350,45626,47886,48116,48598,50029,50374,51638,52802,54367,54868,55631,56880,59342,59962,60451,60961,61459,62071,63084,64060,64440,64757,64892,65115,65411,
chr2	29887077	29904399	uc008jau.1	0	-	29887253	29904389	0	9	415,158,233,168,110,158,110,252,196,	0,515,844,1192,1716,2248,3205,6617,17126,
chr2	29917292	29920036	uc008jav.1	0	+	29917317	29917629	0	1	2744,	0,
chr2	29917562	29927314	uc008jaw.1	0	+	29917691	29926462	0	8	238,58,143,104,114,171,147,876,	0,6226,6917,7284,7475,8142,8398,8876,
chr2	29934285	29946539	uc008jbb.1	0	+	29934295	29946255	0	22	25,229,146,112,128,184,147,110,144,76,163,97,68,64,92,177,63,77,143,108,81,497,	0,768,1160,1809,1990,2287,4050,4275,4473,5925,6084,6417,6594,7671,7866,8259,9754,9930,11073,11302,11565,11757,
chr2	29946463	29949155	uc008jbe.1	0	-	29946764	29949108	0	5	623,167,78,137,147,	0,723,1044,1461,2545,
chr2	29952802	29979974	uc008jbf.1	0	-	29954305	29968923	0	16	1561,103,98,189,116,120,42,216,174,147,115,216,437,151,236,179,	0,3031,3753,4482,5446,6034,6256,7524,10212,10693,10938,12922,13379,13899,15963,26993,
chr2	29989390	30007533	uc008jbj.1	0	+	29989409	30005285	0	12	42,74,41,62,100,83,160,211,164,161,58,2314,	0,926,2802,3250,3411,6604,8391,12781,13491,14752,15060,15829,
chr2	30027043	30029589	uc008jbk.1	0	+	30027094	30029493	0	3	543,110,379,	0,1318,2167,
chr2	30028966	30033979	uc008jbn.2	0	-	30029612	30033945	0	12	739,148,103,99,73,131,50,90,160,129,46,70,	0,1475,1740,2267,2472,2915,3168,3292,3876,4146,4473,4943,
chr2	30040650	30061219	uc008jbr.1	0	-	30041023	30049626	0	14	439,87,80,187,90,77,121,129,87,150,148,59,203,67,	0,536,1061,1226,1515,1702,2056,2558,2922,3084,6794,8923,12826,20502,
chr2	30092717	30093151	uc008jbt.1	0	-	30092717	30092717	0	1	434,	0,
chr2	30093288	30119310	uc008jbu.2	0	+	30110695	30117643	0	4	37,109,2165,1943,	0,2800,17399,24079,
chr2	30122068	30137668	uc008jbv.1	0	+	30122131	30137335	0	12	77,79,159,76,48,56,63,22,129,117,127,379,	0,314,3140,7921,8127,10454,10599,11074,13406,13622,14461,15221,
chr2	30139748	30141874	uc008jby.1	0	-	30139946	30141551	0	1	2126,	0,
chr2	30141952	30199782	uc008jcb.1	0	+	30141958	30199398	0	44	38,55,74,85,81,45,93,120,212,115,201,90,66,120,127,153,127,88,77,115,121,67,129,140,107,207,170,70,68,196,78,86,146,182,201,93,159,138,75,258,132,74,130,561,	0,10215,11983,14367,14576,15568,17624,17849,21088,22786,23445,26167,28683,30055,30748,35449,35739,36053,36238,37087,38795,39040,40017,41015,42874,44124,44414,45952,46387,46837,49891,50209,50499,50791,53066,53383,54156,55259,55940,56100,56489,56842,57028,57269,
chr2	30200328	30214751	uc008jcc.1	0	-	30200839	30214725	0	11	619,241,101,90,24,63,93,134,129,142,89,	0,890,1544,1802,2272,3746,5479,5775,10044,10452,14334,
chr2	30219854	30241039	uc008jch.1	0	+	30223211	30239655	0	16	241,236,211,113,118,137,118,101,116,73,87,99,135,54,117,1591,	0,3217,4542,5960,6780,7198,11338,12311,13144,13636,13839,17303,17604,18631,19255,19594,
chr2	30247935	30256047	uc008jci.1	0	+	30247956	30254698	0	8	97,101,85,100,99,129,90,1386,	0,3243,3561,3737,4016,4603,5052,6726,
chr2	30255995	30271268	uc008jcl.1	0	-	30258097	30270858	0	14	2318,138,63,136,123,120,101,179,175,166,54,119,264,437,	0,3013,4052,4462,4690,4909,5892,6480,7230,7580,8265,9481,12507,14836,
chr2	30271569	30303327	uc008jcn.2	0	+	30271821	30301974	0	10	283,98,87,126,118,100,125,101,108,1431,	0,10349,12266,15911,19514,21520,22179,23614,27240,30327,
chr2	30328160	30329719	uc008jco.1	0	-	30328310	30329531	0	1	1559,	0,
chr2	30450563	30464465	uc008jcp.1	0	+	30450589	30463989	0	2	31,786,	0,13116,
chr2	30568669	30572563	uc008jcq.1	0	-	30568669	30568669	0	2	265,2676,	0,1218,
chr2	30576729	30576813	uc012btn.1	0	+	30576729	30576729	0	1	84,	0,
chr2	30651088	30657227	uc008jcr.2	0	-	30651214	30657077	0	7	237,139,166,113,93,88,568,	0,576,832,2299,5155,5345,5571,
chr2	30663496	30678534	uc008jcv.1	0	+	30675190	30678138	0	4	107,204,253,653,	0,11652,12472,14385,
chr2	30678617	30683820	uc008jcx.1	0	-	30679359	30683706	0	6	1407,87,109,107,176,227,	0,1543,2354,2557,3825,4976,
chr2	30700886	30736767	uc008jcy.2	0	+	30700954	30736450	0	4	315,182,179,453,	0,33043,34125,35428,
chr2	30744990	30758817	uc008jcz.1	0	-	30748096	30758738	0	3	3356,83,208,	0,11396,13619,
chr2	30808520	30814535	uc008jda.1	0	+	30808544	30812573	0	5	223,266,176,128,2204,	0,751,2777,3447,3811,
chr2	30816080	30823438	uc008jdc.2	0	-	30816466	30823374	0	5	637,128,176,266,245,	0,2914,3133,6529,7113,
chr2	30828352	30837461	uc008jdd.2	0	-	30828729	30837380	0	9	469,99,137,198,78,71,52,60,164,	0,859,1068,3058,5059,6062,7166,8650,8945,
chr2	30837798	30878175	uc008jde.2	0	+	30854307	30877004	0	25	120,100,96,54,63,132,97,70,114,79,448,144,116,173,95,34,46,181,127,170,82,109,103,72,1332,	0,13769,16494,17778,20277,20637,22125,22653,24105,25500,27887,28700,29102,29344,30028,34009,34214,34850,35106,35403,35654,36436,37506,38550,39045,
chr2	30881725	30997528	uc008jdj.2	0	-	30884395	30997322	0	17	2678,159,137,122,133,110,15,183,195,147,129,105,63,148,57,116,230,	0,6824,9912,10336,10950,14199,18676,26779,27818,29222,32683,56768,57817,69821,70888,79036,115573,
chr2	31006160	31007811	uc008jdn.1	0	-	31006160	31006160	0	2	610,310,	0,1341,
chr2	31007835	31072087	uc008jdp.2	0	+	31007878	31069860	0	18	166,123,51,83,140,38,57,111,134,76,74,118,131,44,50,84,122,2324,	0,14705,15848,16481,19626,21886,24582,25469,25938,31264,32482,33173,36367,39531,55363,56751,58133,61928,
chr2	31101442	31150991	uc008jdq.1	0	+	31101698	31142905	0	8	320,25,139,79,89,78,117,3188,	0,24689,34743,36386,38224,38739,41364,46361,
chr2	31293581	31316257	uc008jds.3	0	+	31293767	31315915	0	14	268,270,150,138,122,238,63,123,135,129,321,120,127,688,	0,7012,12746,14748,14981,15321,16566,16743,17430,18998,19671,20622,21019,21988,
chr2	31325789	31376190	uc008jdu.1	0	+	31332410	31375937	0	16	70,64,110,69,189,57,75,71,31,91,85,65,132,157,66,299,	0,4437,6616,8665,10705,16219,18308,22044,22875,27877,30563,31218,39840,44409,48456,50102,
chr2	31428244	31473039	uc008jdw.2	0	+	31428389	31471172	0	18	229,106,34,50,72,58,163,99,105,103,101,142,161,74,72,77,72,2022,	0,10430,19738,22118,22525,23869,25813,27728,30486,31889,32518,35360,38854,39760,40112,40306,41986,42773,
chr2	31495556	31511315	uc012bto.1	0	+	31495618	31510004	0	5	285,191,156,112,1727,	0,2166,3750,11814,14032,
chr2	31526256	31536827	uc008jdy.1	0	+	31526259	31536090	0	9	125,102,46,90,66,69,177,129,818,	0,1735,3778,3958,5102,5931,7714,9114,9753,
chr2	31615464	31659747	uc008jec.2	0	+	31615556	31657419	0	11	171,174,296,273,85,178,185,153,90,165,4022,	0,18389,18976,24562,30326,30717,32293,34597,37028,37618,40261,
chr2	31661687	31666038	uc008jed.1	0	-	31664063	31664438	0	2	2751,112,	0,4239,
chr2	31668809	31701525	uc008jee.2	0	-	31671957	31701302	0	7	3408,180,97,137,160,474,295,	0,3834,8182,20493,20999,25008,32421,
chr2	31742800	31802055	uc008jef.1	0	+	31742863	31800934	0	28	463,305,131,167,189,118,99,137,111,193,119,225,189,246,151,143,179,142,206,77,132,148,144,103,200,147,100,1366,	0,10949,13194,16149,18327,18628,21313,24710,25755,27333,27679,28577,31147,33222,34351,35052,35646,37287,38257,38700,41511,43353,44601,48448,50609,52230,53406,57889,
chr2	31805822	31828962	uc008jeg.1	0	+	31805870	31826510	0	6	79,62,67,42,163,2540,	0,226,11912,14768,19327,20600,
chr2	31829969	31909495	uc008jeh.1	0	+	31830083	31907672	0	36	159,196,152,199,71,64,104,107,67,127,162,454,176,98,87,150,159,104,183,74,84,312,162,100,76,79,91,59,1767,71,154,153,172,140,25,1857,	0,2050,3314,5240,6060,8161,8673,13704,14623,15785,16814,20073,21926,23503,28142,28431,29863,32239,35733,36562,36735,42576,43745,45808,50793,52398,56257,56800,58753,63652,64873,67967,72953,76559,77324,77669,
chr2	31922404	31939225	uc008jek.1	0	-	31924764	31938426	0	2	2889,1122,	0,15699,
chr2	31951170	31966340	uc008jel.1	0	+	31951331	31965493	0	2	612,1212,	0,13958,
chr2	32006667	32090057	uc008jen.2	0	+	32038031	32086262	0	32	144,169,178,103,73,144,242,122,140,91,193,316,245,196,217,2061,188,146,139,83,189,198,87,105,193,98,128,241,156,92,82,3927,	0,31310,31975,34197,36333,40361,42615,43232,43709,47853,49678,52861,55188,57492,60927,61739,64898,65464,66049,67529,68069,68392,68942,69932,70197,71142,72271,72781,75083,75797,78115,79463,
chr2	32088301	32091902	uc008jep.1	0	-	32088301	32088301	0	2	738,213,	0,3388,
chr2	32092202	32110525	uc008jeq.1	0	+	32092225	32109964	0	20	59,152,107,51,147,112,66,94,156,131,96,93,97,93,121,98,114,127,178,733,	0,677,3744,3982,4970,6210,6782,6936,7551,8864,9332,10854,11932,13787,14106,14579,15227,16193,17033,17590,
chr2	32110521	32115625	uc008jes.2	0	-	32111549	32115554	0	7	1210,49,95,143,97,160,197,	0,1616,3088,3275,3569,4578,4907,
chr2	32127324	32127757	uc012btr.1	0	+	32127364	32127682	0	1	433,	0,
chr2	32134335	32143588	uc008jet.2	0	-	32134586	32137315	0	5	316,95,125,49,183,	0,1893,2870,8781,9070,
[truncated: 43,976 more rows]

## Sheet: tableS8_miceMiceHybrid_BED
chr1_CAST_EiJ	418367	879041	uc007aeu.1_CAST	0	-	419907	878891	0	3	2487,200,947,	0,188296,459727,
[truncated: 46,350 more rows]
